# Supplementary material for: Basis Set Extrapolation from the Vanishing Counterpoise Correction Condition
Source: J Phys Chem A. 2024 Aug 21;128(35):7462–70. doi: 10.1021/acs.jpca.4c03012 (PMC11382269; doi:10.1021/acs.jpca.4c03012)
Supplement: Supplementary file 1 — jp4c03012_si_001.zip [file jp4c03012_si_001.zip]

Archive with 4 entries (4 files):
- W4-17 TABLE 2 and TABLE 3 source.xlsx
- __MACOSX/._W4-17 TABLE 2 and TABLE 3 source.xlsx
- 24 systems G16 through 7Z and TABLE 1 source.xlsx
- __MACOSX/._24 systems G16 through 7Z and TABLE 1 source.xlsx
