# Supplementary material for: Basis Set Extrapolation from the Vanishing Counterpoise Correction Condition
Source: J Phys Chem A. 2024 Aug 21;128(35):7462–70. doi: 10.1021/acs.jpca.4c03012 (PMC11382269; doi:10.1021/acs.jpca.4c03012)
Supplement: Supplementary file 1 — jp4c03012_si_001.zip [file jp4c03012_si_001.zip › W4-17 TABLE 2 and TABLE 3 source.xlsx]

## Sheet: LSQ fit table W4-08 Table2sourc
		BSSE-fitted			TAE-fitted
		TQ	Q5	56	TQ	Q5	56
VnZ+d	$A_{L-1,L}$ 24diatom	0.72056	0.874021	1.06327	0.747734	0.896031	1.09372
	$A_{L-1,L}$ W4-08	0.718741	0.880795	1.08129	0.68892	0.882607	1.10877
	$A_{L-1,L}$ W4-11	0.724908	0.844956	1.07636	0.678232	0.901658	1.12043
	$A_{L-1,L}$ W4-17most	0.719037	0.870461	1.08208	0.689946	0.898911	1.11889
	RMSD BSSE(TAE)	0.103441	0.0789858	0.0456991	0.175891	0.114208	0.0480441
	RMSD TAE	0.514188	0.119367	0.0636099	0.494845	0.119326	0.0603907
	LR slope	0.697584	0.815122	0.988931	0.699829	0.877804	1.12699
	2$\sigma$(slope)	0.0239277	0.0455925	0.0627312	0.045897	0.0283977	0.0342645
	LR intercept (kcal/mol)	0.0412148	0.0491649	0.0292862	-0.058042	0.00961168	-0.0152599
	$R^2$	0.973095	0.931514	0.91361	0.908202	0.975996	0.978739
aVnZ+d	$A_{L-1,L}$ 24diatom	0.773832	0.892627	1.08396	0.634024	0.854625	1.13313
	$A_{L-1,L}$ W4-08	0.782724	0.884093	1.1211	0.602234	0.867003	1.14949
	$A_{L-1,L}$ W4-11	0.819858	0.840353	1.14518	0.590031	0.906746	1.166
	$A_{L-1,L}$ W4-17most	0.776626	0.875132	1.1333	0.593376	0.908113	1.17132
	RMSD BSSE(TAE)	0.163457	0.0863032	0.0221894	0.282479	0.0867868	0.023103
	RMSD TAE	0.796897	0.12826	0.0595601	0.278652	0.126196	0.0575275
	LR slope	0.724265	0.823847	1.07812	0.631777	0.829042	1.14913
	2$\sigma$(slope)	0.0476121	0.0621231	0.0376143	0.0283106	0.0363844	0.0435739
	LR intercept (kcal/mol)	0.0880982	0.0377926	0.0113832	-0.139022	0.059487	0.000223859
	$R^2$	0.907806	0.882128	0.972191	0.954938	0.956697	0.967315
nZaPa	$A_{L-1,L}$ 24diatom	0.729592	0.797963	1.14831	0.693257	0.85646	1.04514
	$A_{L-1,L}$ W4-08	0.716622	0.826434	1.16927	0.642302	0.850108	1.07062
	$A_{L-1,L}$ W4-11	0.720345	0.819629	1.13881	0.635182	0.863166	1.10289
	$A_{L-1,L}$ W4-17most	0.735448	0.80698	1.1506	0.633372	0.85828	1.09634
	RMSD BSSE(TAE)	0.140898	0.0644903	0.031278	0.181394	0.066072	0.0388432
	RMSD TAE	0.572148	0.105633	0.0959012	0.466343	0.0988964	0.0716986
	LR slope	0.66557	0.768503	1.10879	0.664894	0.861014	1.06939
	2$\sigma$(slope)	0.0553099	0.0170781	0.0275357	0.0363898	0.0353717	0.0188323
	LR intercept	0.0931745	0.041322	0.0164284	-0.114472	-0.0198327	0.000926481
	$R^2$	0.860372	0.988528	0.985864	0.934237	0.961852	0.992841
CVnZ	$A_{L-1,L}$ 24diatom	0.685388	0.8627	1.21733	0.758183	0.874741	1.05775
	$A_{L-1,L}$ W4-08	0.685876	0.883331	1.21659	0.699427	0.857473	1.07799
	$A_{L-1,L}$ W4-11	0.691962	0.855973	1.1944	0.688166	0.870619	1.08996
	$A_{L-1,L}$ W4-17most	0.685746	0.872409	1.1944	0.676107	0.866237	1.08996
	RMSD BSSE(TAE)	0.0756315	0.0661169	0.0255835	0.0784807	0.0677035	0.0404708
	RMSD TAE	0.511198	0.112665	0.118657	0.507197	0.102674	0.0593438
	LR slope	0.660924	0.824871	1.18074	0.707698	0.854153	1.0995
	2$\sigma$(slope)	0.0172633	0.0417457	0.0432103	0.0471173	0.023835	0.0332861
	LR intercept	0.0462159	0.0393837	0.00955943	-0.0441645	0.00685445	-0.0183047
	$R^2$	0.98422	0.943228	0.969488	0.905659	0.98203	0.978916
haCVnZ	$A_{L-1,L}$ 24diatom	0.732592	0.877469	1.28985	0.647922	0.83695	1.05803
	$A_{L-1,L}$ W4-08	0.736226	0.886044	1.30911	0.621561	0.843287	1.09065
	$A_{L-1,L}$ W4-11	0.770186	0.870919	1.28892	0.6119	0.866372	1.11186
	$A_{L-1,L}$ W4-17most	0.740527	0.877025	1.28838	0.615672	0.866009	1.11208
	RMSD BSSE(TAE)	0.126643	0.0307395	0.0315996	0.177333	0.0357649	0.0477782
	RMSD TAE	0.559669	0.101472	0.137629	0.281162	0.0809644	0.0548764
	LR slope	0.669108	0.860897	1.27721	0.646901	0.823706	1.10904
	2$\sigma$(slope)	0.0400391	0.0275213	0.0763547	0.0287134	0.0228381	0.0400265
	LR intercept (kcal/mol)	0.087449	0.0126431	0.00611614	-0.121072	0.0323653	-0.012167
	$R^2$	0.922383	0.976547	0.92252	0.955751	0.982255	0.970299
ano-pVnZ	Aschwenke 24diatom	0.850019	0.974698
maybe trim out	Aschwenke W4-08	0.834627	0.892585		0.632634	1.01288
splice in if	Aschwenke W4-11	0.849521	0.842129		0.619323	1.12331
a reviewer	Aschwenke W4-17most	0.846173	0.905842		0.625028	1.09387
demands	RMSD BSSE(TAE)	0.0923813	0.0984579		0.273383	0.1193
(JFS advice)	RMSD TAE	1.08329	0.631147		0.272679	0.643617
	LR slope	0.80693	0.897469		0.672615	0.64737
	2SD(slope)	0.0400829	0.0547369		0.0245898	0.111459
	LR intercept (kcal/mol)	0.0411255	-0.00316976		-0.230316	0.706806	suspect bogus
	$R^2$	0.950736	0.928345		0.972699	0.619157

## Sheet: LSQ fit (T) W4-08 Table3 source
		BSSE-fitted			TAE-fitted
		TQ	Q5	56	TQ	Q5	56
VnZ+d	$A_{L-1,L}$ W4-11	0.733094	0.753506	0.984698	0.720373	0.804313	1.08512
	$A_{L-1,L}$ W4-08	0.696497	0.795223	1.00144	0.744384	0.801873	1.0689
	RMSD BSSE(TAE) W4-11	0.0474218	0.0130916	0.010171	0.0474458	0.0129242	0.00679343
	RMSD BSSE(TAE) W4-08	0.0520421	0.0141902	0.00900424	0.0444809	0.0141044	0.00658771
nZaPa	$A_{L-1,L}$ W4-11	0.571247	0.894088	1.02058	0.661412	0.795942	1.09577
	$A_{L-1,L}$ W4-08	0.564782	0.905568	1.05623	0.67292	0.796976	1.06496
	RMSD BSSE(TAE) W4-11	0.0571908	0.0223958	0.00585763	0.0285239	0.00798969	0.00557232
	RMSD BSSE(TAE) W4-08	0.0601543	0.0217228	0.00462252	0.0292868	0.00886705	0.00458093
CVnZ	$A_{L-1,L}$ W4-11	0.671812	0.815124	1.00771	0.700065	0.813193	1.06581
	$A_{L-1,L}$ W4-08	0.648865	0.878202	1.01363	0.725732	0.811654	1.05932
	RMSD BSSE(TAE) W4-11	0.0509548	0.0195526	0.00818047	0.0452128	0.0142487	0.00706325
	RMSD BSSE(TAE) W4-08	0.0565781	0.0208227	0.00781714	0.0410159	0.015779	0.00689111
haVnZ+d	$A_{L-1,L}$ W4-11	0.92677	0.837931	1.00925	0.677671	0.819554	1.22354
	$A_{L-1,L}$ W4-08	0.838301	0.899362	0.988512	0.705698	0.797789	1.19003
	RMSD BSSE(TAE) W4-11	0.0846423	0.0168025	0.0160063	0.0408164	0.0100038	0.00531658
	RMSD BSSE(TAE) W4-08	0.0687116	0.0191894	0.0131567	0.0382243	0.00830915	0.00404584
haCVnZ	$A_{L-1,L}$ W4-11	0.754159	0.968964	1.15206	0.642676	0.830105	1.20764
	$A_{L-1,L}$ W4-08	0.715216	0.976308	1.167	0.66407	0.819208	1.16792
	RMSD BSSE(TAE) W4-11	0.0435089	0.0229021	0.00541175	0.0321965	0.0071746	0.00539041
	RMSD BSSE(TAE) W4-08	0.0368405	0.0237639	0.00399075	0.0309426	0.00744412	0.00399044

## Sheet: BSSEgraph
0	VTZ+d	VQZ+d	V5Z+d	V6Z+d	0	haVTZ+d	haVQZ+d	haV5Z+d	haV6Z+d	aug-ano-PVTZ	aug-ano-pVQZ	aug-ano-pV5Z	0	0	0	0	0	3ZaPa	4ZaPa	5ZaPa	6ZaPa	0	haCVTZ	haCVQZ	haCV5Z	haCV6Z	0	CVTZ	CVQZ	CV5Z	CV6Z
average	1035.67	437.156	203.397	100.972	0	808.639	366.4	169.884	91.0254	834.538	384.139	175.917	0	1035.67	437.156	203.397	100.972	945.088	399.775	182.236	97.7391	0	642.322	282.685	132.454	72.2843	0	918.892	378.075	176.892	85.1398
median	972.592	407.159	193.86	94.3409	0	754.559	340.297	158.012	85.8352	798.834	362.591	154.495	0	972.592	407.159	193.86	94.3409	873.862	373.351	174.375	92.9058	0	595.394	263.192	124.035	67.955	0	829.311	345.14	164.526	76.5457
IQR	933.151	383.63	164.697	79.7265	0	720.822	314.339	139.691	72.6471	648.382	299.934	139.038	0	933.151	383.63	164.697	79.7265	805.326	317.663	142.686	76.3574	0	572.507	229.851	104.285	57.7095	0	784.426	321.097	142.918	76.2318
	T	Q	5	6
VnZ+d	972.592	407.159	193.86	94.3409				0				94.3409	873.862	373.351	174.375	92.9058	0	595.394
nZaPa	873.862	373.351	174.375	92.9058
haVnZ+d	754.559	340.297	158.012	85.8352
CVnZ	829.311	345.14	164.526	76.5457
haCVnZ	595.394	263.192	124.035	67.955
	X
	AC
		2.21735	2.15361	1.84088
		2.38872	2.10028	2.05489
		2.34059	2.14108	1.8769
		2.40282	2.09779	2.14938
		2.2622	2.12191	1.82526
	haVTZ+d	haVQZ+d	haV5Z+d	haV6Z+d	aug-ano-PVTZ	aug-ano-pVQZ	aug-ano-pV5Z	0	VTZ+d	VQZ+d	V5Z+d	V6Z+d	3ZaPa	4ZaPa	5ZaPa	6ZaPa	0	haCVTZ	haCVQZ	haCV5Z	haCV6Z	0	CVTZ	CVQZ	CV5Z	CV6Z
average	47.047	24.2048	11.079	5.61131	79.4823	31.9953	15.8349	0	111.537	47.4288	20.8293	9.79696	74.2111	27.5569	13.0682	6.58372	0	41.1056	18.5468	9.17487	4.80925	0	108.724	43.6593	20.2483	9.28877
median	44.274	21.6118	10.5076	5.37073	74.1646	30.151	14.2796	0	100.456	42.1424	19.0285	8.49902	68.9349	26.2233	12.5054	6.35429	0	36.1695	17.4201	8.82553	4.59263	0	95.0113	38.2301	18.3429	7.58464
IQR	32.3268	17.3057	7.01305	3.62976	55.6467	21.7498	10.9721	0	87.8005	37.7173	15.5428	7.30188	52.6596	18.4681	8.71821	4.17862	0	25.7809	12.1952	5.61736	2.90222	0	81.6661	34.2966	14.8298	7.58821
	T	Q	5	6
VnZ+d	100.456	42.1424	19.0285	8.49902
nZaPa	68.9349	26.2233	12.5054	6.35429
haVnZ+d	44.274	21.6118	10.5076	5.37073
CVnZ	95.0113	38.2301	18.3429	7.58464
haCVnZ	36.1695	17.4201	8.82553	4.59263
	S
	X

## Sheet: BSSE-compare W4-11
	VTZ+d	VQZ+d	V5Z+d	V6Z+d		haVTZ+d	haVQZ+d	haV5Z+d	haV6Z+d		aug-ano-PVTZ	aug-ano-pVQZ	aug-ano-pV5Z		0	0	0	0		3ZaPa	4ZaPa	5ZaPa	6ZaPa		haCVTZ	haCVQZ	haCV5Z	haCV6Z		CVTZ	CVQZ	CV5Z	CV6Z
average	1035.67	437.156	203.397	100.972		808.639	366.4	169.884	91.0254		834.538	384.139	175.917		1035.67	437.156	203.397	100.972		945.088	399.775	182.236	97.7391		642.322	282.685	132.454	72.2843		918.892	378.075	176.892	85.1398
median	972.592	407.159	193.86	94.3409		754.559	340.297	158.012	85.8352		798.834	362.591	154.495		972.592	407.159	193.86	94.3409		873.862	373.351	174.375	92.9058		595.394	263.192	124.035	67.955		829.311	345.14	164.526	76.5457
IQR	933.151	383.63	164.697	79.7265		720.822	314.339	139.691	72.6471		648.382	299.934	139.038		933.151	383.63	164.697	79.7265		805.326	317.663	142.686	76.3574		572.507	229.851	104.285	57.7095		784.426	321.097	142.918	76.2318
						haVTZ+d	haVQZ+d	haV5Z+d	haV6Z+d		aug-ano-PVTZ	aug-ano-pVQZ	aug-ano-pV5Z		pVTZ+d	pVQZ+d	pV5Z+d	pV6Z+d		3ZaPa	4ZaPa	5ZaPa	6ZaPa		haCVTZ	haCVQZ	haCV5Z	haCV6Z		CVTZ	CVQZ	CV5Z	CV6Z
oxirene	1327.29	547.331	244.031	131.152		1094.57	486.209	211.648	115.406		1056.78	458.849	196.596		1327.29	547.331	244.031	131.152		1254.7	471.553	209.531	120.88	Oxirene-DeCP_alsoSCF.out	838.634	361.018	163.646	90.6413	Oxirene-DeCP_alsoSCF.out	1121.13	451.73	205.684	0	Oxirene-DeCP_alsoSCF.out
oxirane	1616.55	659.645	296.004			1265.93	560.861	250.102	135.149		1245.82	551.634	216.507		1616.55	659.645	296.004			1486.38	566.878	269.117	144.549	Oxirane-DeCP_alsoSCF.out	924.49	393.526	192.226	106.856	Oxirane-DeCP_alsoSCF.out	1362.11	546.945	247.569		Oxirane-DeCP_alsoSCF.out
dioxirane	1730.39	704.283	316.541	149.925		1228.9	566.765	249.546	132.608		1331.59	635.078	258.166		1730.39	704.283	316.541	149.925		1577.67	627.738	279.357	147.176	Dioxirane-DeCP_alsoSCF.out	938.214	420.855	190.842	103.901	Dioxirane-DeCP_alsoSCF.out	1505.54	595.208	267.541		Dioxirane-DeCP_alsoSCF.out
ketene	1515	647.944	295.032	158.354		1235.39	540.827	243.38	132.649		1154.22	537.455	238.724		1515	647.944	295.032	158.354		1401.66	566.072	257.639	135.959	Ketene-DeCP_alsoSCF.out	961.391	409.248	189.083	104.784	Ketene-DeCP_alsoSCF.out	1296.63	542.225	249.306		Ketene-DeCP_alsoSCF.out
acetaldehyde	1586.86	592.134	266.636	142.527		1235.25	544.005	244.59	132.949		1166.06	538.336	231.068		1586.86	592.134	266.636	142.527		1419.79	574.532	261.129	139.459	Acetaldehyde-DeCP_alsoSCF.out	954.772	408.829	188.768	105.489	Acetaldehyde-DeCP_alsoSCF.out	1344.88	486.505	221.343		Acetaldehyde-DeCP_alsoSCF.out
formic	2007.13	861.04	396.279	191.796		1414.48	646.539	300.017	163.46		1571.12	716.989	303.005		2007.13	861.04	396.279	191.796		1771.53	732.147	340.684	180.341	Formic-DeCP_alsoSCF.out	1100.87	493.565	233.245	131.559	Formic-DeCP_alsoSCF.out	1755.1	741.31	339.168		Formic-DeCP_alsoSCF.out
methanol	1317.98	575.383	266.464			894.122	420.253	193.025	106.512		1011.02	459.914	182.547		1317.98	575.383	266.464			1117.23	485.194	227.959	125.277	Methanol-DeCP_alsoSCF.out	685.832	312.158	149.687	87.3856	Methanol-DeCP_alsoSCF.out	1134.68	484.813	225.386		Methanol-DeCP_alsoSCF.out
ethanol	1829.81	778.555	356.613			1317.58	602.424	273.578	149.728		1369.03	631.672	253.475		1829.81	778.555	356.613			1544.21	658.597	303.298		Ethanol-DeCP_alsoSCF.out	1012.25	447.571	212.255		Ethanol-DeCP_alsoSCF.out	1550.4	646.902	299.705		Ethanol-DeCP_alsoSCF.out
glyoxal	2225.41	788.609	351.788			1697	754.866	341.875	184.129		1689.42	775.25	341.913		2225.41	788.609	351.788			2027.15	805.692	365.433	191.037	Glyoxal-DeCP_alsoSCF.out	1317.03	574.61	264.492	146.124	Glyoxal-DeCP_alsoSCF.out	1920.42	658.525	294.783		Glyoxal-DeCP_alsoSCF.out
t-hcoh	1173.88	513.617	239.5	128.675		809.158	377.892	176.796	97.481		920.594	415.201	173.145		1173.88	513.617	239.5	128.675		1013.35	435.235	206.213	111.554	t-HCOH-DeCP_alsoSCF.out	620.483	283.913	137.636	79.9918	t-HCOH-DeCP_alsoSCF.out	1023.19	438.809	203.874		t-HCOH-DeCP_alsoSCF.out
c-hcoh	1179.37	514.281	240.239	129.075		810.547	375.832	177.419	97.1606		929.042	415.379	171.532		1179.37	514.281	240.239	129.075		1014.63	437.171	207.023	111.335	c-HCOH-DeCP_alsoSCF.out	623.789	284.843	138.341	79.9778	c-HCOH-DeCP_alsoSCF.out	1029.21	440.274	204.611		c-HCOH-DeCP_alsoSCF.out
hcnh	780.468	328.838	153.169	82.8923		635.284	282.038	127.52	70.0544		550.052	249.676	104.788		780.468	328.838	153.169	82.8923		694.383	290.889	134.501	73.2787	HCNH-DeCP_alsoSCF.out	484.387	209.237	98.2283	55.4056	HCNH-DeCP_alsoSCF.out	643.438	267.865	127.169		HCNH-DeCP_alsoSCF.out
hocn	1603.04	682.573	314.318	167.261		1227.14	544.19	246.58	134.643		1217.99	542.271	239.785		1603.04	682.573	314.318	167.261		1419.36	600.775	267.674	144.415	HOCN-DeCP_alsoSCF.out	940.365	409.098	191.268	108.363	HOCN-DeCP_alsoSCF.out	1377.58	576.571	266.902		HOCN-DeCP_alsoSCF.out
honc	1526.96	656.331	298.589	159.487		1190.2	529.088	236.34	129.769		1149.08	516.483	227.706		1526.96	656.331	298.589	159.487		1341.74	567.364	252.985	139.475	HONC-DeCP_alsoSCF.out	898.767	391.458	182.143	102.508	HONC-DeCP_alsoSCF.out	1317.38	551.048	254.211		HONC-DeCP_alsoSCF.out
hnco	1536.01	656.87	300.189	159.399		1229.53	549.392	247.751	134.1		1165.33	540.198	241.965		1536.01	656.87	300.189	159.399		1420.14	580.719	262.905	137.462	HNCO-DeCP_alsoSCF.out	954.766	413.919	192.031	106.151	HNCO-DeCP_alsoSCF.out	1325.76	552.452	254.183		HNCO-DeCP_alsoSCF.out
hcno	1510.64	642.825	287.08	152.433		1269.24	553.565	239.391	133.41		1106.05	508.059	234.748		1510.64	642.825	287.08	152.433		1402.34	574.132	253.053	135.317	HCNO-DeCP_alsoSCF.out	956.763	410.709	185.459	103.77	HCNO-DeCP_alsoSCF.out	1280.45	533.299	243.829		HCNO-DeCP_alsoSCF.out
c-n2h2	851.227	354.957	165.699	87.97		647.531	298.925	135.565	73.6988		588.007	267.991	110.483		851.227	354.957	165.699	87.97		737.793	316.012	146.234	79.8043	c-N2H2-DeCP_alsoSCF.out	489.084	220.967	104.132	58.7008	c-N2H2-DeCP_alsoSCF.out	713.075	292.675	138.288		c-N2H2-DeCP_alsoSCF.out
hnnn	1219.99	515.403	234.953	125.739		1075.03	476.05	205.104	112.99		870.429	386.23	175.192		1219.99	515.403	234.953	125.739		1120.22	476.209	207.481	113.136	HNNN-DeCP_alsoSCF.out	810.898	347.653	157.608	88.4075	HNNN-DeCP_alsoSCF.out	1042.5	422.109	198.526		HNNN-DeCP_alsoSCF.out
hnc	684.203	293.281	134.156	73.6397		584.842	258.256	113.75	62.5756		499.347	223.432	96.9297		684.203	293.281	134.156	73.6397		606.401	263.41	119.56	64.774	HNC-DeCP_alsoSCF.out	437.437	187.427	87.2257	48.4641	HNC-DeCP_alsoSCF.out	561.654	234.014	111.823		HNC-DeCP_alsoSCF.out
t-hono	1775.15	759.98	353.407	186.695		1322.34	614.579	276.913	146.805		1383.64	630.901	269.528		1775.15	759.98	353.407	186.695		1585.55	671.546	309.337	163.025	t-HONO-DeCP_alsoSCF.out	1014.77	463.674	217.626	118.91	t-HONO-DeCP_alsoSCF.out	1579.25	654.365	303.495		t-HONO-DeCP_alsoSCF.out
c-hono	1752.58	742.362	329.326	174.436		1320.13	600.437	272.979	144.761		1384.3	619.94	263.767		1752.58	742.362	329.326	174.436		1586.48	667.213	307.488	160.51	c-HONO-DeCP_alsoSCF.out	1010.44	453.615	212.024	116.578	c-HONO-DeCP_alsoSCF.out	1559.21	637.984	276.405		c-HONO-DeCP_alsoSCF.out
nh2cl	880.36	367.892	186.404	101.173		764.419	331.412	173.495	88.1403		664.725	305.606	142.939		880.36	367.892	186.404	101.173		838.294	392.158	182.685	108.473	NH2Cl-DeCP_alsoSCF.out	661.884	276.293	133.766	77.7769	NH2Cl-DeCP_alsoSCF.out	792.171	324.4	164.526		NH2Cl-DeCP_alsoSCF.out
t-hooo	1834.01	792.074	363.464	191.421		1324.46	625.813	276.032	146.063		1501.62	653.116	286.167		1834.01	792.074	363.464	191.421		1630.49	697.108	324.65	171.024	t-HOOO-DeCP_alsoSCF.out	1018.44	478.113	215.31	119.161	t-HOOO-DeCP_alsoSCF.out	1669.54	694.385	314.736		t-HOOO-DeCP_alsoSCF.out
c-hooo	1746.93	760.722	332.577	170.984		1326.16	613.81	272.793	145.679		1508.87	668.303	286.15		1746.93	760.722	332.577	170.984		1604.13	666.84	307.981	167.883	c-HOOO-DeCP_alsoSCF.out	1005.92	472.024	211.481	114.847	c-HOOO-DeCP_alsoSCF.out	1583.65	653.718	286.807		c-HOOO-DeCP_alsoSCF.out
ch3f	1009.82	441.932	200.5	108.332		675.321	343.763	151.492	82.8836		708.347	362.591	152.202		1009.82	441.932	200.5	108.332		876.886	386.969	176.263	93.3461	CH3F-DeCP_alsoSCF.out	510.548	245.292	113.907	64.651	CH3F-DeCP_alsoSCF.out	864.065	371.831	169.436		CH3F-DeCP_alsoSCF.out
ch2f2	1610.38	702.862	317.236			1050.95	550.919	239.864	129.089		1147.73	585.358	261.466		1610.38	702.862	317.236			1415.47	628.887	278.914	144.366	CH2F2-DeCP_alsoSCF.out	797.331	392.863	179.393	100.102	CH2F2-DeCP_alsoSCF.out	1412.18	603.451	271.232		CH2F2-DeCP_alsoSCF.out
cf4	2876.34	1247.57	560.709			2011.77	1062.59	451.967	239.271		2128.39	1050.65	507.573		2876.34	1247.57	560.709			2674.36	1160.43	499.994	248.978	CF4-DeCP_alsoSCF.out	1524.26	756.702	338.689		CF4-DeCP_alsoSCF.out	2589.79	1086.35	484.795		CF4-DeCP_alsoSCF.out
sih3f	661.726	321.939	132.028	70.3978		435.244	223.167	106.117	57.998		499.883	257.96	121.374		661.726	321.939	132.028	70.3978		594.915	278.136	124.938	68.4406	SiH3F-DeCP_alsoSCF.out	344.504	173.613	88.8475	48.7852	SiH3F-DeCP_alsoSCF.out	649.891	281.782	131.825		SiH3F-DeCP_alsoSCF.out
sif4	2263.02	989.629	380.614			1326.22	688.8	316.331	167.927		1673	794.852	403.54		2263.02	989.629	380.614			1903.86	854.057	348.087	171.257	SiF4-DeCP_alsoSCF.out	963.07	514.128	241.846		SiF4-DeCP_alsoSCF.out	2056.22	876.254	382.436		SiF4-DeCP_alsoSCF.out
c2h3f	1495.72	637.5	287.685			1098.28	521.461	229.686	125.944		1063	505.02	224.473		1495.72	637.5	287.685			1307.34	555.981	251.33	132.925	C2H3F-DeCP_alsoSCF.out	839.841	382.221	175.021	98.3825	C2H3F-DeCP_alsoSCF.out	1273.89	533.162	242.451	132.695	C2H3F-DeCP_alsoSCF.out
c2h5f	1526.68	649.524	291.793			1098.26	518.761	228.11	124.192		1049.7	508.388	219.402		1526.68	649.524	291.793			1317.53	570.383	254.353	137.936	C2H5F-DeCP_alsoSCF.out	827.656	374.189	170.948	97.0418	C2H5F-DeCP_alsoSCF.out	1289.45	536.318	244.348		C2H5F-DeCP_alsoSCF.out
fccf	2049.38	889.399	394.709	206.723		1515.49	737.318	315.957	171.455		1458.59	697.985	337.466		2049.38	889.399	394.709	206.723		1825.73	802.427	347.524	175.779	FCCF-DeCP_alsoSCF.out	1150.89	534.965	238.835	132.323	FCCF-DeCP_alsoSCF.out	1799.49	756.772	335.332	178.363	FCCF-DeCP_alsoSCF.out
hccf	1371.09	593.757	266.544	142.385		1061.72	497.409	215.394	117.846		986.948	468.389	218.565		1371.09	593.757	266.544	142.385		1225.16	534.631	234.303	122.759	HCCF-DeCP_alsoSCF.out	807.812	361.474	163.437	91.0196	HCCF-DeCP_alsoSCF.out	1174.6	496.335	224.428	121.15	HCCF-DeCP_alsoSCF.out
hcof	1698.4	727.452	326.59	155.886		1207.68	582.731	259.213	140.471		1274.57	620.918	279.187		1698.4	727.452	326.59	155.886		1528.9	637.463	286.992	147.469	HCOF-DeCP_alsoSCF.out	936.806	435.176	198.967	110.507	HCOF-DeCP_alsoSCF.out	1495.23	627.534	280.784	142.902	HCOF-DeCP_alsoSCF.out
f2co	2354.44	1012.15	455.102	219.112		1695.72	834.972	365.888	196.442		1756.96	851.188	404.242		2354.44	1012.15	455.102	219.112		2136.56	899.135	396.873	200.841	F2CO-DeCP_alsoSCF.out	1310.66	616.391	278.729	153.699	F2CO-DeCP_alsoSCF.out	2106.38	879.013	392.467	191.01	F2CO-DeCP_alsoSCF.out
ch2-sing	266.674	119.64	57.5074	31.915		228.789	102.052	47.4595	26.3284		188.823	94.0413	33.1949		266.674	119.64	57.5074	31.915		250.31	110.996	53.1803	29.5155	CH2-sing-DeCP_alsoSCF.out	170.928	75.358	35.906	20.7796	CH2-sing-DeCP_alsoSCF.out	206.942	94.3507	46.259	26.5195	CH2-sing-DeCP_alsoSCF.out
propane																								Propane-DeCP_alsoSCF.out					Propane-DeCP_alsoSCF.out					Propane-DeCP_alsoSCF.out
propene	1363.46	561.014	257.968			1139.48	485.373	215.634	119.474		957.938	427.76	179.544		1363.46	561.014	257.968			1186.89	477.66	222.262		Propene-DeCP_alsoSCF.out	873.161	360.119	166.593	94.4845	Propene-DeCP_alsoSCF.out	1109.68	451.021	212.317		Propene-DeCP_alsoSCF.out
propyne	1168.45	493.329	224.058			1046.66	441.347	191.653	105.888		844.901	378.953	163.211		1168.45	493.329	224.058			1064.09	427.043	195.772	108.193	Propyne-DeCP_alsoSCF.out	798.152	323.181	147.227	82.6499	Propyne-DeCP_alsoSCF.out	956.358	391.629	185.077	103.528	Propyne-DeCP_alsoSCF.out
allene	1245.8	526.948	241.535			1104.18	469.466	205.197	113.894		912.608	404.219	173.657		1245.8	526.948	241.535			1128.1	457.708	209.834	115.214	Allene-DeCP_alsoSCF.out	850.758	348.347	159.203	89.5547	Allene-DeCP_alsoSCF.out	1023.47	422.918	200.374	112.061	Allene-DeCP_alsoSCF.out
b2h6	479.628	198.592	90.6393	50.0977		439.942	179.754	79.2049	43.5693		300.438	142.936	60.273		479.628	198.592	90.6393	50.0977		423.267	165.306	79.6929	44.7198	B2H6-DeCP_alsoSCF.out	331.776	132.23	60.0164	33.7258	B2H6-DeCP_alsoSCF.out	375.27	152.728	71.8938	40.5888	B2H6-DeCP_alsoSCF.out
bhf2	1538.17	674.427	288.473	129.687		921.744	473.316	204.268	110.341		1116.99	546.781	259.929		1538.17	674.427	288.473	129.687		1262.74	571.213	241.801	123.111	BHF2-DeCP_alsoSCF.out	676.506	343.978	154.553	85.1097	BHF2-DeCP_alsoSCF.out	1388.3	583.953	251.278	134.125	BHF2-DeCP_alsoSCF.out
bf3	2222.31	969.626	414.01	183.458		1389.91	705.556	302.77	162.336		1629.7	778.27	385.085		2222.31	969.626	414.01	183.458		1863.17	832.588	348.189	173.048	BF3-DeCP_alsoSCF.out	1017.89	511.917	228.805	125.205	BF3-DeCP_alsoSCF.out	2013.52	843.963	363.297	192.938	BF3-DeCP_alsoSCF.out
c2h6	928.921	384.357	175.944	97.2964		756.307	327.054	145.413	80.1432		626.58	290.966	115.81		928.921	384.357	175.944	97.2964		789.552	330.987	152.976	86.7212	C2H6-DeCP_alsoSCF.out	576.136	238.943	111.001	63.5363	C2H6-DeCP_alsoSCF.out	749.437	304.595	143.824	81.5487	C2H6-DeCP_alsoSCF.out
h2cn	733.083	299.946	138.69	74.6384		624.825	262.267	116.902	63.5301		494.045	226.541	96.8583		733.083	299.946	138.69	74.6384		653.326	267.871	120.851	65.8421	H2CN-DeCP_alsoSCF.out	469.61	195.561	90.0745	50.1646	H2CN-DeCP_alsoSCF.out	594.343	244.384	114.906	62.9853	H2CN-DeCP_alsoSCF.out
nccn	1415.64	574.736	257.69	136.467		1295.09	539.965	232.296	124.637		965.873	421.066	202.58		1415.64	574.736	257.69	136.467		1284.11	529.832	222.79	119.964	NCCN-DeCP_alsoSCF.out	975.929	396.648	177.882	96.3245	NCCN-DeCP_alsoSCF.out	1155.59	463.202	214.024	114.253	NCCN-DeCP_alsoSCF.out
ch2nh2	998.794	423.408	196.871	107.725		759.453	346.533	158.012	87.5876		716.791	323.273	127.254		998.794	423.408	196.871	107.725		869.71	363.262	171.498	92.9616	CH2NH2-DeCP_alsoSCF.out	580.146	256.895	122.077	69.6314	CH2NH2-DeCP_alsoSCF.out	820.196	344.733	163.761	91.4051	CH2NH2-DeCP_alsoSCF.out
ch3nh	876.351	365.1	167.753	90.5444		681.521	305.651	136.171	74.1977		593.035	273.811	108.542		876.351	365.1	167.753	90.5444		762.458	318.419	146.612	80.2437	CH3NH-DeCP_alsoSCF.out	513.776	223.076	103.709	58.7642	CH3NH-DeCP_alsoSCF.out	714.567	294.706	138.215	76.5571	CH3NH-DeCP_alsoSCF.out
ch3nh2	1037.18	439.064	201.343	109.88		785.709	360.54	161.798	88.9891		724.74	330.68	128.844		1037.18	439.064	201.343	109.88		890.461	374.278	175.509	95.6531	CH3NH2-DeCP_alsoSCF.out	596.793	263.192	124.035	70.7319	CH3NH2-DeCP_alsoSCF.out	849.607	354	166.539	93.037	CH3NH2-DeCP_alsoSCF.out
cf2	1417.39	610.584	274.456	147.02		980.29	495.884	215.411	115.791		1045.62	509.136	245.367		1417.39	610.584	274.456	147.02		1270.85	553.435	241.475	122.437	CF2-DeCP_alsoSCF.out	745.398	359.525	162.452	89.9815	CF2-DeCP_alsoSCF.out	1278.15	531.417	237.738	128.949	CF2-DeCP_alsoSCF.out
n2h	702.197	291.392	136.569	72.3464		585.834	261.248	116.421	62.5109		486.223	220.093	96.7581		702.197	291.392	136.569	72.3464		621.429	268.204	119.713	65.7652	N2H-DeCP_alsoSCF.out	440.397	192.908	89.4984	49.8164	N2H-DeCP_alsoSCF.out	596.326	240.767	114.213	61.7965	N2H-DeCP_alsoSCF.out
t-n2h2	870.363	361.937	168.24	89.3305		657.951	303.575	136.697	73.9581		595.198	272.27	111.555		870.363	361.937	168.24	89.3305		750.179	320.285	147.265	80.6132	t-N2H2-DeCP_alsoSCF.out	495.613	224.37	105.156	59.324	t-N2H2-DeCP_alsoSCF.out	728.498	298.798	140.69	76.5457	t-N2H2-DeCP_alsoSCF.out
n2h4	1124.4	483.094	221.971	119.28		787.803	384.482	174.691	95.4318		798.834	361.188	137.699		1124.4	483.094	221.971	119.28		952.254	412.008	194.523	104.077	N2H4-DeCP_alsoSCF.out	595.394	280.533	134.307	76.324	N2H4-DeCP_alsoSCF.out	936.046	393.74	185.223	101.807	N2H4-DeCP_alsoSCF.out
fo2	1366.43	590.15	271.049	140.93		1083.72	509.731	223.845	118.606		1118.04	509.529	241.807		1366.43	590.15	271.049	140.93		1310.3	544.395	240.812	124.515	FO2-DeCP_alsoSCF.out	827.207	385.429	172.206	93.6306	FO2-DeCP_alsoSCF.out	1259.17	522.974	236.861	125.088	FO2-DeCP_alsoSCF.out
foof	1819.65	791.57	356.461	188.769		1439.16	690.641	299.59	157.559		1476.5	690.712	329.8		1819.65	791.57	356.461	188.769		1755.48	748.175	319.058	163.466	FOOF-DeCP_alsoSCF.out	1082.37	510.965	228.123	123.018	FOOF-DeCP_alsoSCF.out	1677.8	696.601	312.771	166.894	FOOF-DeCP_alsoSCF.out
alf3	1473.42	667.495	281.223	143.353		720.578	423.163	189.202	96.4601		1030.62	514.914	260.75		1473.42	667.495	281.223	143.353		1087.26	514.55	207.254	96.4268	AlF3-DeCP_alsoSCF.out	494.58	301.395	139.326	73.62	AlF3-DeCP_alsoSCF.out	1327.08	587.293	239.801	126.136	AlF3-DeCP_alsoSCF.out
si2h6	447.67	202.267	104.135	58.3756		403.677	185.682	91.2954	50.7451		346.301	166.316	73.8568		447.67	202.267	104.135	58.3756		471.352	196.802	111.664		Si2H6-DeCP_alsoSCF.out	361.786	155.263	89.1979	47.4885	Si2H6-DeCP_alsoSCF.out	415.39	175.857	104.553	56.935	Si2H6-DeCP_alsoSCF.out
p4	842.766	309.274	165.401	92.5734		754.559	303.928	159.86	87.319		566.465	243.308	135.912		842.766	309.274	165.401	92.5734		847.433	320.411	159.338	89.8496	P4-DeCP_alsoSCF.out	665.359	270.571	147.581	81.8517	P4-DeCP_alsoSCF.out	765.28	289.97	168.351	92.4447	P4-DeCP_alsoSCF.out
so2	1839.3	737.142	347.668	187.633		1469.89	641.035	306.976	164.941		1483.67	649.13	316.431		1839.3	737.142	347.668	187.633		1744.33	691.893	310.545	168.873	SO2-DeCP_alsoSCF.out	1302.45	540.192	257.928	146.449	SO2-DeCP_alsoSCF.out	1727.88	668.705	316.461	176.234	SO2-DeCP_alsoSCF.out
so3	2690.75	1099.41	514.882	274.158		2083.69	930.991	437.105	233.259		2169.19	976.127	468.478		2690.75	1099.41	514.882	274.158		2529.39	1000.45	449.551	241.014	SO3-DeCP_alsoSCF.out	1812.53	767.323	364.723	204.522	SO3-DeCP_alsoSCF.out	2503.66	991.148	464.771	254.599	SO3-DeCP_alsoSCF.out
ocs	1535.98	630.536	306.539	164.982		1338.39	553.949	271.821	146.177		1220.94	544.707	263.64		1535.98	630.536	306.539	164.982		1487.4	614.674	280.4	148.786	OCS-DeCP_alsoSCF.out	1149.68	463.808	220.633	125.193	OCS-DeCP_alsoSCF.out	1409.07	567.018	272.079	150.068	OCS-DeCP_alsoSCF.out
cs2	1344.09	513.751	273.233	151.36		1306.73	500.457	267.949	143.663		1079.3	441.464	226.201		1344.09	513.751	273.233	151.36		1321.4	400.794	263.693	147.371	CS2-DeCP_alsoSCF.out	1215.62	459.275	225.977	131.677	CS2-DeCP_alsoSCF.out	1278.9	490.992	252.004	144.674	CS2-DeCP_alsoSCF.out
s2o	1497.89	576.654	279.922	150.468		1301.99	534.337	270.844	142.431		907.442	394.277	195.178		1497.89	576.654	279.922	150.468		1486.06	592.06	267.644	149.97	S2O-DeCP_alsoSCF.out	1184.96	474.165	227.467	129.75	S2O-DeCP_alsoSCF.out	1124.66	425.979	210.312	118.124	S2O-DeCP_alsoSCF.out
s3	1217.22	466.789	247.158	140.252		1086.94	418.798	230.318	122.672		1287.4	532.354	271.977		1217.22	466.789	247.158	140.252		1245.62	495.996	231.815	131.731	S3-DeCP_alsoSCF.out	1018.6	395.18	194.177	149.816	S3-DeCP_alsoSCF.out	1578.09	605.856	315.613	184.002	S3-DeCP_alsoSCF.out
s4-c2v	1644.08	628.688	337.408	189.864		1456.16	557.287	310.639	166.167		1281.81	534.792	273.097		1644.08	628.688	337.408	189.864		1665.2	666.996	313.293	180.134	S4-c2v-DeCP_alsoSCF.out	1365.06	520.612	263.943	R	S4-c2v-DeCP_alsoSCF.out	1570.72	613.239	325.997	187.256	S4-c2v-DeCP_alsoSCF.out
ccl2	1075.4	416.911	236.702	122.627		1106.19	423.273	246.605	117.026		846.23	371.458	221.186		1075.4	416.911	236.702	122.627		1059.58	488.896	224.911	132.141	CCl2-DeCP_alsoSCF.out	1014.83	381.163	185.596	109.273	CCl2-DeCP_alsoSCF.out	1036.17	397.299	212.413	122.937	CCl2-DeCP_alsoSCF.out
alcl3	1191.51	462.011	274.702	138.182		931.211	401.397	255.468	116.002		857.121	405.213	256.511		1191.51	462.011	274.702	138.182		1109.1	525.734	243.426	147.751	AlCl3-DeCP_alsoSCF.out	841.225	359.448	182.27	R	AlCl3-DeCP_alsoSCF.out	1140.63	453.092	256.652	144.374	AlCl3-DeCP_alsoSCF.out
clcn	1180.65	464.407	243.092	124.719		1163.38	453.145	235.327	118.949		861.144	374.8	203.187		1180.65	464.407	243.092	124.719		1109.02	496.149	223.4	124.881	ClCN-DeCP_alsoSCF.out	997.867	378.209	180.36	104.774	ClCN-DeCP_alsoSCF.out	1060.13	413.015	207.649	116.556	ClCN-DeCP_alsoSCF.out
oclo	1862.43	755.153	374.42	199.134		1637.4	691.867	351.316	181.138		1535.45	689.914	354.04		1862.43	755.153	374.42	199.134		1797.2	737.771	339.335	190.438	OClO-DeCP_alsoSCF.out	1472.13	591.187	282.907	163.301	OClO-DeCP_alsoSCF.out	1783.92	694.673	334.404	189.125	OClO-DeCP_alsoSCF.out
cloo	1257.64	540.141	257.609	134.087		1084.9	471.803	222.51	115.714		1053.61	471.814	229.848		1257.64	540.141	257.609	134.087		1271.25	525.906	236.591	127.373	ClOO-DeCP_alsoSCF.out	875.981	375.383	171.374	94.7122	ClOO-DeCP_alsoSCF.out	1166.34	485.302	229.728	122.457	ClOO-DeCP_alsoSCF.out
cl2o	1170.35	489.656	242.962	130.088		1146.63	473.659	252.199	123.027		963.55	448.447	242.683		1170.35	489.656	242.962	130.088		1173.54	531.211	232.717	135.398	Cl2O-DeCP_alsoSCF.out	1030.63	415.999	193.111	112.026	Cl2O-DeCP_alsoSCF.out	1127.59	456.778	223.962	126.573	Cl2O-DeCP_alsoSCF.out
bn3pi	392.665	154.29	69.755	35.2937		318.075	131.666	59.2334	30.2572		252.33	106.993	52.4388		392.665	154.29	69.755	35.2937		330.693	128.184	56.3036	29.1137	BN3Pi-DeCP_alsoSCF.out	236.998	97.5157	44.7884	23.5838	BN3Pi-DeCP_alsoSCF.out	329.569	127.68	58.068	29.9481	BN3Pi-DeCP_alsoSCF.out
cf	705.969	305.022	137.415	74.0044		489.185	245.043	106.524	57.8226		524.711	252.933	121.981		705.969	305.022	137.415	74.0044		624.408	272.095	120.953	61.5522	CF-DeCP_alsoSCF.out	371.779	178.712	80.975	45.154	CF-DeCP_alsoSCF.out	638.67	265.641	119.361	64.8702	CF-DeCP_alsoSCF.out
ch2c	642.385	267.142	124.465	68.1512		580.376	244.675	108.542	58.5667		446.43	204.061	87.3688		642.385	267.142	124.465	68.1512		577.134	241.001	110.155	60.3621	CH2C-DeCP_alsoSCF.out	440.737	181.397	83.3673	46.2273	CH2C-DeCP_alsoSCF.out	524.197	215.265	102.19	57.0989	CH2C-DeCP_alsoSCF.out
ch2ch	761.001	320.58	149.238	83.1422		655.555	282.993	126.062	70.3081		543.098	246.756	102.769		761.001	320.58	149.238	83.1422		683.201	281.252	131.189	72.5324	CH2CH-DeCP_alsoSCF.out	502.028	210.267	97.5502	55.1888	CH2CH-DeCP_alsoSCF.out	615.734	257.602	122.856	69.4217	CH2CH-DeCP_alsoSCF.out
c2h4	867.156	363.516	169.905	95.1596		725.899	313.849	141.263	79.3514		623.238	281.577	115.962		867.156	363.516	169.905	95.1596		766.693	315.321	148.605	81.9096	C2H4-DeCP_alsoSCF.out	560.55	235.284	110.02	62.8428	C2H4-DeCP_alsoSCF.out	701.784	293.223	140.112	79.7114	C2H4-DeCP_alsoSCF.out
ch2nh	892.666	373.427	173.324	94.3409		712.02	314.399	142.009	78.3519		623.958	283.83	116.558		892.666	373.427	173.324	94.3409		789.201	325.522	151.86	82.6308	CH2NH-DeCP_alsoSCF.out	543.362	234.633	109.876	62.3132	CH2NH-DeCP_alsoSCF.out	729.165	304.194	144.044	79.8023	CH2NH-DeCP_alsoSCF.out
hco	948.606	402.895	186.436	94.2183		727.011	328.967	150.761	81.7355		732.417	349.776	154.495		948.606	402.895	186.436	94.2183		873.862	348.659	163.262	85.2196	HCO-DeCP_alsoSCF.out	568.349	251.778	117.347	65.2052	HCO-DeCP_alsoSCF.out	829.311	345.14	158.955	85.9924	HCO-DeCP_alsoSCF.out
h2co	1080.13	457.815	211.674	93.6763		811.463	363.788	166.891	91.1675		825.86	396.282	168.17		1080.13	457.815	211.674	93.6763		987.388	398.097	184.629	97.176	H2CO-DeCP_alsoSCF.out	630.645	278.305	129.859	72.6449	H2CO-DeCP_alsoSCF.out	926.447	390.339	179.815	79.8641	H2CO-DeCP_alsoSCF.out
co2	1725.02	747.42	341.05	135.341		1365.69	611.705	277.834	149.463		1357.42	653.762	299.085		1725.02	747.42	341.05	135.341		1646.48	656.872	298.561	152.377	CO2-DeCP_alsoSCF.out	1073.26	468.92	216.436	118.878	CO2-DeCP_alsoSCF.out	1533.07	642.573	291.559	156.406	CO2-DeCP_alsoSCF.out
hno	972.592	407.159	189.021	98.6923		736.507	340.297	154.411	82.5063		730.569	340.938	150.031		972.592	407.159	189.021	98.6923		889.224	369.253	167.519	89.1029	HNO-DeCP_alsoSCF.out	566.289	257.522	119.558	66.4231	HNO-DeCP_alsoSCF.out	852.031	348.897	160.793	86.2147	HNO-DeCP_alsoSCF.out
no2	1623.89	674.069	312.387	161.54		1329.75	592.31	263.416	141.353		1253.47	571.35	262.853		1623.89	674.069	312.387	161.54		1531.11	618.385	275.482	143.074	NO2-DeCP_alsoSCF.out	1024.29	451.637	205.634	113.478	NO2-DeCP_alsoSCF.out	1448.48	584.66	268.111	141.289	NO2-DeCP_alsoSCF.out
n2o	1408.94	596.999	269.726	143.298		1234.37	539.635	234.371	129.373		1050.59	475.176	227.053		1408.94	596.999	269.726	143.298		1329.92	560.159	239.274	127.906	N2O-DeCP_alsoSCF.out	940.682	403.075	182.047	101.386	N2O-DeCP_alsoSCF.out	1224.04	501.144	231.001	124.146	N2O-DeCP_alsoSCF.out
o3	1722.26	720.623	334.813	172.639		1346.52	610.326	273.995	145.689		1912.33	856.88	398.85		1722.26	720.623	334.813	172.639		1639.21	647.645	291.121	152.591	O3-DeCP_alsoSCF.out	1037.29	464.233	212.905	115.754	O3-DeCP_alsoSCF.out	2064.19	830.777	380.084	203.21	O3-DeCP_alsoSCF.out
hoo	1182	514.559	232.063	125.272		818.199	399.17	180.44	95.88		699.306	334.777	147.435		1182	514.559	232.063	125.272		1046.63	442	211.216	113.65	HOO-DeCP_alsoSCF.out	625.35	301.631	140.046	77.9177	HOO-DeCP_alsoSCF.out	814.164	322.127	147.312	76.0228	HOO-DeCP_alsoSCF.out
hooh	1449.12	646.406	293.343	157.872		936.344	462.867	203.36	109.861		1164.29	523.366	205.223		1449.12	646.406	293.343	157.872		1182.35	554.011	272.276	145.46	HOOH-DeCP_alsoSCF.out	708.455	352.704	158.016	89.0002	HOOH-DeCP_alsoSCF.out	1291.98	558.419	251.686	138.249	HOOH-DeCP_alsoSCF.out
f2o	1191.83	529.212	235.278	126.642		929.512	469.714	200.627	105.611		951.562	470.566	222.448		1191.83	529.212	235.278	126.642		1152.14	515.052	216.683	110.516	F2O-DeCP_alsoSCF.out	694.259	338.941	150.96	81.6052	F2O-DeCP_alsoSCF.out	1103.84	461.175	208.64	112.373	F2O-DeCP_alsoSCF.out
hocl	1033.79	456.502	227.755	122.926		825.076	364.396	182.083	92.8857		850.704	373.738	171.96		1033.79	456.502	227.755	122.926		963.707	450.112	215.729	122.256	HOCl-DeCP_alsoSCF.out	700.613	310.123	140.751	81.775	HOCl-DeCP_alsoSCF.out	960.041	410.99	201.147	112.391	HOCl-DeCP_alsoSCF.out
ssh	788.471	305.381	167.297	94.4833		712.401	286.93	157.358	84.2152		654.327	277.864	128.629		788.471	305.381	167.297	94.4833		854.324	373.351	178.871	105.178	SSH-DeCP_alsoSCF.out	669.483	270.43	128.297	77.9055	SSH-DeCP_alsoSCF.out	754.564	296.839	157.902	92.6346	SSH-DeCP_alsoSCF.out
b2	207.616	82.8825	38.802	19.8106		234.776	86.6107	37.688	18.5208		130.652	58.6448	29.7416		207.616	82.8825	38.802	19.8106		192.975	74.3192	32.3149	17.0963	B2-DeCP_alsoSCF.out	173.628	64.6842	28.251	14.3893	B2-DeCP_alsoSCF.out	168.905	66.8147	30.9165	16.2704	B2-DeCP_alsoSCF.out
bh	82.5407	38.7033	19.3385	10.1235		77.5731	34.9883	17.0551	8.93759						82.5407	38.7033	19.3385	10.1235		80.8581	35.3351	18.004	10.5932	BH-DeCP_alsoSCF.out	56.7403	25.7837	12.4829	6.93908	BH-DeCP_alsoSCF.out	63.8291	29.7526	14.7836	8.2491	BH-DeCP_alsoSCF.out
bh3	177.299	79.7713	37.7779	21.162		157.055	71.1329	32.9075	18.4517		119.021	58.7258	22.6179		177.299	79.7713	37.7779	21.162		158.748	67.8527	34.2501	19.6265	BH3-DeCP_alsoSCF.out	116.343	51.1815	24.6007	14.1051	BH3-DeCP_alsoSCF.out	135.902	59.5817	29.4175	17.0026	BH3-DeCP_alsoSCF.out
bn	415.341	163.944	74.1392	37.7131		339.278	139.974	63.3104	32.474		268.898	114.367	56.1448		415.341	163.944	74.1392	37.7131		350.746	136.565	60.0844	31.1424	BN-DeCP_alsoSCF.out	252.998	104.086	47.9463	25.3637	BN-DeCP_alsoSCF.out	348.091	135.293	61.6417	31.9712	BN-DeCP_alsoSCF.out
bf	710.662	313.429	115.451	61.5782		439.512	224.568	97.5581	52.7494		529.709	254.459	126.772		710.662	313.429	115.451	61.5782		588.281	265.904	112.63	56.2063	BF-DeCP_alsoSCF.out	331.509	164.516	74.5629	41.2324	BF-DeCP_alsoSCF.out	647.565	272.699	100.018	64.3737	BF-DeCP_alsoSCF.out
nh	202.715	88.5101	43.6653	23.7744		134.361	68.8029	33.1591	18.4282						202.715	88.5101	43.6653	23.7744		171.562	82.8557	38.9939	22.2946	NH-DeCP_alsoSCF.out	100.107	50.5184	25.1086	14.4769	NH-DeCP_alsoSCF.out	160.895	71.9385	35.8393	19.8859	NH-DeCP_alsoSCF.out
nh2	388.879	172.979	82.4248	45.135		262.707	135.121	63.4929	35.0554		273.332	132.701	45.2266		388.879	172.979	82.4248	45.135		336.405	155.819	74.9833	41.1363	NH2-DeCP_alsoSCF.out	198.304	99.0669	48.7339	28.0742	NH2-DeCP_alsoSCF.out	314.786	140.3	68.3376	38.2473	NH2-DeCP_alsoSCF.out
hcn	652.537	272.347	124.91	67.8872		577.218	249.658	108.534	58.9151		450.291	206.281	92.6203		652.537	272.347	124.91	67.8872		594.366	249.895	110.511	60.8624	HCN-DeCP_alsoSCF.out	432.158	181.804	83.3584	46.0127	HCN-DeCP_alsoSCF.out	527.256	218.068	103.237	56.595	HCN-DeCP_alsoSCF.out
hof	1017.38	460.747	203.014	113.573		680.618	361.613	165.706	90.1883		798.86	373.528	158.165		1017.38	460.747	203.014	113.573		860.904	398.039	190.66	102.347	HOF-DeCP_alsoSCF.out	484.498	253.364	115.912	65.4922	HOF-DeCP_alsoSCF.out	919.397	400.026	175.966	100.818	HOF-DeCP_alsoSCF.out
alh	42.8225	25.6084	11.5528	5.93139		42.9813	24.1529	10.7956	5.26197						42.8225	25.6084	11.5528	5.93139		51.8752	22.5905	11.512	6.92893	AlH-DeCP_alsoSCF.out	39.2733	15.7244	9.75839	4.89065	AlH-DeCP_alsoSCF.out	39.7714	17.3899	10.5029	5.56668	AlH-DeCP_alsoSCF.out
alh3	90.0538	60.1357	24.5435	12.2062		87.0755	55.6752	22.0401	10.6881		62.6986	31.617	14.3353		90.0538	60.1357	24.5435	12.2062		99.5772	43.9269	22.3825	13.9635	AlH3-DeCP_alsoSCF.out	78.8373	33.9419	20.7312	10.2083	AlH3-DeCP_alsoSCF.out	82.2325	37.8771	23.0065	11.7485	AlH3-DeCP_alsoSCF.out
alf	427.188	190.574	86.186	43.9467		233.662	129.693	58.0522	29.3218		314.711	156.133	80.4814		427.188	190.574	86.186	43.9467		313.049	145.312	62.017	29.2729	AlF-DeCP_alsoSCF.out	168.954	92.4252	44.5952	23.428	AlF-DeCP_alsoSCF.out	379.928	180.815	74.3689	39.2486	AlF-DeCP_alsoSCF.out
alcl	347.389	131.063	77.6321	39.3554		258.402	111.748	67.9539	31.1905		234.963	114.218	74.6684		347.389	131.063	77.6321	39.3554		319.91	148.783	66.2941	40.6969	AlCl-DeCP_alsoSCF.out	232.505	97.0773	50.4478	29.8704	AlCl-DeCP_alsoSCF.out	330.664	127.849	74.5553	41.4503	AlCl-DeCP_alsoSCF.out
sih	67.489	31.893	17.5215	10.1029		59.7773	28.6217	15.6674	9.01293						67.489	31.893	17.5215	10.1029		79.4991	38.9529	19.0929	12.073	SiH-DeCP_alsoSCF.out	55.1544	24.5561	14.4465	8.12815	SiH-DeCP_alsoSCF.out	63.3021	28.0417	16.5634	9.40893	SiH-DeCP_alsoSCF.out
sih4	220.898	107.958	54.8901	31.2317		191.428	97.159	47.8712	27.0163		184.646	90.6362	37.5431		220.898	107.958	54.8901	31.2317		232.425	105.169	57.5737	35.4735	SiH4-DeCP_alsoSCF.out	175.401	80.1042	46.3298	25.2913	SiH4-DeCP_alsoSCF.out	205.859	92.3137	53.5597	30.2096	SiH4-DeCP_alsoSCF.out
sio	575.658	230.84	104.127	43.7347		358.787	167.653	78.3344	41.7638		444.152	201.992	92.3023		575.658	230.84	104.127	43.7347		489.421	196.789	80.9097	41.7523	SiO-DeCP_alsoSCF.out	280.155	132.407	64.5302	34.3623	SiO-DeCP_alsoSCF.out	520.417	206.751	92.0079	38.8759	SiO-DeCP_alsoSCF.out
sif	502.119	219.705	94.6597	43.7605		285.324	145.562	68.4476	36.9697		360.075	172.69	88.6985		502.119	219.705	94.6597	43.7605		393.345	180.404	74.8447	36.3088	SiF-DeCP_alsoSCF.out	212.528	111.704	54.4844	29.7266	SiF-DeCP_alsoSCF.out	454.009	194.804	83.8901	44.918	SiF-DeCP_alsoSCF.out
cs	645.871	248.851	132.356	73.6819		625.926	242.614	128.823	68.148		524.006	216.728	110.547		645.871	248.851	132.356	73.6819		649.627	269.939	125.894	70.1226	CS-DeCP_alsoSCF.out	583.061	220.398	106.587	62.307	CS-DeCP_alsoSCF.out	620.547	236.097	121.109	70.0197	CS-DeCP_alsoSCF.out
h2	0	0	0	0		0	0	0	0						0	0	0	0		0	0	0	0	H2-DeCP_alsoSCF.out	0	0	0	0	H2-DeCP_alsoSCF.out	0	0	0	0	H2-DeCP_alsoSCF.out
oh	509.927	243.492	119.861	65.1718		303.295	165.503	84.3643	47.2781						509.927	243.492	119.861	65.1718		443.867	214.723	107.814	58.8239	OH-DeCP_alsoSCF.out	242.495	128.767	66.6729	38.7765	OH-DeCP_alsoSCF.out	453.484	212.156	102.844	57.1255	OH-DeCP_alsoSCF.out
hf	565.66	282.214	142.122	79.357		335.125	199.007	97.5616	56.3116						565.66	282.214	142.122	79.357		479.452	252.731	137.165	71.5004	HF-DeCP_alsoSCF.out	252.723	145.273	75.572	45.0521	HF-DeCP_alsoSCF.out	502.32	242.159	121.84	69.4952	HF-DeCP_alsoSCF.out
h2o	858.309	405.129	193.86	105.733		503.772	276.633	138.71	77.983		687.843	343.262	120.833		858.309	405.129	193.86	105.733		727.979	343.449	171.627	92.85	H2O-DeCP_alsoSCF.out	399.846	211.096	109.636	63.8312	H2O-DeCP_alsoSCF.out	758.104	347.373	166.003	92.3965	H2O-DeCP_alsoSCF.out
ch	136.043	61.0167	30.3443	16.7856		118.334	53.0049	25.17	13.9527						136.043	61.0167	30.3443	16.7856		130.731	60.9853	28.9535	16.1074	CH-DeCP_alsoSCF.out	87.1248	39.1618	18.9316	10.8817	CH-DeCP_alsoSCF.out	103.071	47.9655	24.2262	13.8435	CH-DeCP_alsoSCF.out
ch2-trip	275.063	123.96	59.3841	33.9187		232.312	105.17	48.3945	27.8685		197.768	96.8177	34.6833		275.063	123.96	59.3841	33.9187		258.026	113.703	55.0729	31.178	CH2-trip-DeCP_alsoSCF.out	172.382	77.2701	37.0666	21.8251	CH2-trip-DeCP_alsoSCF.out	212.528	97.4363	48.2702	28.0363	CH2-trip-DeCP_alsoSCF.out
ch3	397.649	174.283	82.8057	47.3427		333.059	147.168	67.6105	38.3135		283.136	136.092	49.8193		397.649	174.283	82.8057	47.3427		362.707	154.575	74.8026	41.3519	CH3-DeCP_alsoSCF.out	250.994	109.578	52.4163	30.3126	CH3-DeCP_alsoSCF.out	313.104	138.429	67.6546	39.4206	CH3-DeCP_alsoSCF.out
ch4	450.433	195.379	90.6672	51.2452		380.482	165.454	74.1021	41.6093		304.756	148.122	54.8554		450.433	195.379	90.6672	51.2452		396.685	166.429	81.2494	44.4651	CH4-DeCP_alsoSCF.out	286.282	120.08	56.6834	33.1224	CH4-DeCP_alsoSCF.out	356.089	153.421	73.775	42.6829	CH4-DeCP_alsoSCF.out
cch	544.632	230.553	108.083	59.7855		521.123	221.316	95.8414	51.9294		396.097	180.793	80.5656		544.632	230.553	108.083	59.7855		501.146	212.134	95.5857	53.5226	CCH-DeCP_alsoSCF.out	395.548	161.867	73.6183	40.5351	CCH-DeCP_alsoSCF.out	442.271	183.426	88.6828	49.3056	CCH-DeCP_alsoSCF.out
c2h2	658.768	286.265	132.643	75.5733		602.558	260.502	112.888	63.6627		499.502	227.155	97.5526		658.768	286.265	132.643	75.5733		608.618	253.544	117.123	66.3924	C2H2-DeCP_alsoSCF.out	459.681	189.615	87.2114	49.1729	C2H2-DeCP_alsoSCF.out	531.342	225.857	109.209	61.7901	C2H2-DeCP_alsoSCF.out
nh3	565.685	254.284	119.048	65.3476		382.621	197.471	91.7887	50.6546		408.29	192.605	67.2425		565.685	254.284	119.048	65.3476		488.827	218.795	106.452	56.6764	NH3-DeCP_alsoSCF.out	291.421	143.62	70.8495	40.912	NH3-DeCP_alsoSCF.out	462.449	205.248	99.137	55.5883	NH3-DeCP_alsoSCF.out
c2	394.701	162.198	75.9548	40.4815		414.172	166.71	72.508	37.5588		275.754	122.495	60.7011		394.701	162.198	75.9548	40.4815		361.394	154.354	67.142	36.4133	C2-DeCP_alsoSCF.out	311.519	123.415	55.4525	29.7376	C2-DeCP_alsoSCF.out	333.221	131.357	61.9629	33.8989	C2-DeCP_alsoSCF.out
n2	561.651	232.837	108.436	57.9124		545.302	231.478	101.128	53.4279		396.488	175.695	86.2301		561.651	232.837	108.436	57.9124		519.971	224.281	95.8628	53.0319	N2-DeCP_alsoSCF.out	408.696	170.967	78.1846	42.7897	N2-DeCP_alsoSCF.out	485.22	190.797	90.2447	49.2709	N2-DeCP_alsoSCF.out
co	840.921	362.375	167.467	67.6027		671.012	300.549	137.704	73.7386		650.44	311.22	146.881		840.921	362.375	167.467	67.6027		780.595	318.629	145.757	75.0297	CO-DeCP_alsoSCF.out	529.852	232.127	108.059	59.3934	CO-DeCP_alsoSCF.out	756.075	312.803	143.659	77.8898	CO-DeCP_alsoSCF.out
cn	499.646	201.309	93.7678	49.2269		471.997	192.139	85.4183	44.6745		335.559	148.02	72.7602		499.646	201.309	93.7678	49.2269		448.152	185.096	80.8775	43.0821	CN-DeCP_alsoSCF.out	352.722	142.771	65.3815	35.3923	CN-DeCP_alsoSCF.out	416.86	164.396	77.5169	41.6697	CN-DeCP_alsoSCF.out
no	828.567	349.792	164.358	86.4211		684.571	305.536	137.778	74.0177		637.52	292.172	140.856		828.567	349.792	164.358	86.4211		779.64	321.474	144.091	75.6244	NO-DeCP_alsoSCF.out	533.309	234.531	107.891	59.7509	NO-DeCP_alsoSCF.out	743.576	303.281	141.053	76.0045	NO-DeCP_alsoSCF.out
o2	996.049	423.477	199.818	103.326		785.981	356.804	161.584	85.8352		818.369	370.498	174.217		996.049	423.477	199.818	103.326		951.583	375.76	174.375	90.8233	O2-DeCP_alsoSCF.out	606.679	274.782	126.07	69.4869	O2-DeCP_alsoSCF.out	915.373	375.829	173.593	92.6267	O2-DeCP_alsoSCF.out
of	695.23	307.421	139.804	74.6539		526.734	267.852	116.895	62.0651		559.246	273.954	128.501		695.23	307.421	139.804	74.6539		673.071	289.148	127.666	65.2736	OF-DeCP_alsoSCF.out	399.255	194.954	88.5999	48.5074	OF-DeCP_alsoSCF.out	644.484	269.643	123.812	66.7124	OF-DeCP_alsoSCF.out
f2	529.66	248.473	111.522	62.2837		424.115	229.633	98.7458	52.3953		423.011	218.083	106.787		529.66	248.473	111.522	62.2837		508.674	245.504	106.729	54.6299	F2-DeCP_alsoSCF.out	311.667	163.341	73.35	39.8864	F2-DeCP_alsoSCF.out	498.953	218.721	100.156	55.1327	F2-DeCP_alsoSCF.out
ph3	285.823	125.203	71.5024	42.1954		236.122	111.172	62.4689	36.9691		248.082	123.558	49.4866		285.823	125.203	71.5024	42.1954		302.574	143.664	78.4672	48.8097	PH3-DeCP_alsoSCF.out	218.685	102.337	56.3279	34.1058	PH3-DeCP_alsoSCF.out	264.04	118.974	66.9515	40.1923	PH3-DeCP_alsoSCF.out
hs	373.198	161.443	89.5323	52.3416		325.152	136.259	76.2637	44.1025						373.198	161.443	89.5323	52.3416		391.861	189.551	96.4713	58.2537	HS-DeCP_alsoSCF.out	314.873	130.462	64.1696	40.9942	HS-DeCP_alsoSCF.out	361.548	157.196	79.9806	49.7428	HS-DeCP_alsoSCF.out
h2s	554.552	236.343	135.699	77.827		472.609	200.555	115.996	65.8166		521.957	239.912	87.8648		554.552	236.343	135.699	77.827		576.528	277.339	144.694	87.7036	H2S-DeCP_alsoSCF.out	454.076	191.558	94.7458	59.6651	H2S-DeCP_alsoSCF.out	533.536	229.743	121.151	74.3495	H2S-DeCP_alsoSCF.out
hcl	462.66	205.336	123.973	66.1978		418.988	173.203	106.565	56.5021						462.66	205.336	123.973	66.1978		469.441	245.401	126.218	79.1423	HCl-DeCP_alsoSCF.out	405.355	164.49	82.5672	53.9535	HCl-DeCP_alsoSCF.out	450.678	198.754	104.151	64.5146	HCl-DeCP_alsoSCF.out
so	894.309	362.349	173.311	94.6489		764.198	325.123	157.526	84.6808		726.758	320.047	154.182		894.309	362.349	173.311	94.6489		876.943	350.833	155.876	85.6452	SO-DeCP_alsoSCF.out	685.289	279.335	131.063	75.3141	SO-DeCP_alsoSCF.out	849.633	333.053	157.919	88.4744	SO-DeCP_alsoSCF.out
clo	765.245	315.755	156.084	83.2063		707.595	297.783	153.684	77.06		625.308	290.45	149.644		765.245	315.755	156.084	83.2063		746.079	324.012	144.571	82.7936	ClO-DeCP_alsoSCF.out	636.607	256.901	120.382	70.0769	ClO-DeCP_alsoSCF.out	734.178	291.698	140.48	79.7487	ClO-DeCP_alsoSCF.out
clf	604.62	271.02	131.149	70.4662		586.312	253.922	133.189	65.5089		478.729	233.881	127.986		604.62	271.02	131.149	70.4662		596.442	292.16	123.962	69.1988	ClF-DeCP_alsoSCF.out	515.778	217.19	101.119	58.2065	ClF-DeCP_alsoSCF.out	575.197	248.464	117.682	66.8724	ClF-DeCP_alsoSCF.out
p2	250.542	94.3844	51.6545	29.8136		231.741	95.622	53.1684	28.6786		178.71	76.4515	42.7938		250.542	94.3844	51.6545	29.8136		257.187	100.408	49.3692	27.8748	P2-DeCP_alsoSCF.out	203.785	86.1686	48.0063	27.1566	P2-DeCP_alsoSCF.out	231.903	89.9607	51.3795	29.2769	P2-DeCP_alsoSCF.out
s2	662.257	256.519	135.242	77.1357		588.445	228.277	125.608	67.1488		516.893	213.855	109.755		662.257	256.519	135.242	77.1357		681.652	270.424	125.371	70.8607	S2-DeCP_alsoSCF.out	552.76	215.74	104.005	62.407	S2-DeCP_alsoSCF.out	637.333	250.433	129.179	75.6746	S2-DeCP_alsoSCF.out
cl2	516.563	210.48	118.374	63.0018		501.531	196.933	125.97	57.2902		390.028	186.421	115.156		516.563	210.48	118.374	63.0018		519.6	247.415	108.947	65.5566	Cl2-DeCP_alsoSCF.out	471.198	180.932	89.3671	54.6594	Cl2-DeCP_alsoSCF.out	510.252	204.762	111.105	64.1967	Cl2-DeCP_alsoSCF.out
						BSSE relative to haVTZ+d
						aug-ano-PVTZ	aug-ano-pVQZ	aug-ano-pV5Z			0	0	0	0	3ZaPa	4ZaPa	5ZaPa	6ZaPa	6ZaPa	0	haCVTZ	haCVQZ	haCV5Z	haCV6Z		haVQ+dZ(f)	haV5+dZ(g)	haV6+dZ(h)
oxirene						0.965478	0.943728	0.928883			1.21261	1.12571	1.153		1.14629	0.969855	0.989996	1.04743	1.04743		0.766176	0.742516	0.773196	0.785414		1.02427	0.929086	0.971821
oxirane						0.984115	0.983548	0.865678			1.27697	1.17613	1.18353		1.17415	1.01073	1.07603	1.06955	1.06955		0.730288	0.701646	0.768592	0.790652		1.07598	0.975188	0.989875
dioxirane						1.08357	1.12053	1.03454			1.40808	1.24264	1.26847		1.28381	1.10758	1.11946	1.10985	1.10985		0.763458	0.742557	0.764756	0.783522		1.22512	1.05018	1.07211
ketene						0.934295	0.993766	0.980868			1.22633	1.19806	1.21222		1.13458	1.04668	1.05858	1.02496	1.02496		0.778206	0.756709	0.776902	0.789932		1.04957	1.00259	1.02435
acetaldehyde						0.943985	0.989579	0.944716			1.28465	1.08847	1.09014		1.14939	1.05611	1.06762	1.04897	1.04897		0.772938	0.751516	0.771774	0.793454		1.08875	0.894303	0.904958
formic						1.11074	1.10896	1.00996			1.41899	1.33177	1.32086		1.25243	1.13241	1.13555	1.10328	1.10328		0.778282	0.763396	0.777441	0.804841		1.24081	1.14658	1.1305
methanol						1.13074	1.09438	0.945716			1.47405	1.36914	1.38046		1.24953	1.15453	1.18098	1.17618	1.17618		0.767045	0.742786	0.77548	0.82043		1.26905	1.15362	1.16765
ethanol						1.03905	1.04855	0.926516			1.38877	1.29237	1.30351		1.17201	1.09325	1.10863	#VALUE!	#VALUE!		0.768268	0.742951	0.775848	#VALUE!		1.1767	1.07383	1.0955
glyoxal						0.995535	1.027	1.00011			1.31138	1.0447	1.029		1.19455	1.06733	1.06891	1.03752	1.03752		0.776092	0.761208	0.77365	0.793596		1.13165	0.872374	0.862255
t-hcoh						1.13772	1.09873	0.979351			1.45074	1.35916	1.35467		1.25235	1.15175	1.16639	1.14436	1.14436		0.766826	0.751309	0.778503	0.820589		1.26451	1.1612	1.15316
c-hcoh						1.14619	1.10522	0.966823			1.45503	1.36838	1.35408		1.25179	1.16321	1.16686	1.14589	1.14589		0.76959	0.757899	0.779744	0.823151		1.26977	1.17146	1.15327
hcnh						0.865836	0.885256	0.821738			1.22853	1.16594	1.20114		1.09303	1.03138	1.05474	1.04603	1.04603		0.762473	0.741876	0.770296	0.790893		1.01284	0.949748	0.997249
hocn						0.992549	0.996473	0.972442			1.30632	1.25429	1.27471		1.15665	1.10398	1.08555	1.07258	1.07258		0.766309	0.751756	0.77568	0.804819		1.1226	1.0595	1.08241
honc						0.965452	0.976176	0.963465			1.28294	1.24049	1.26339		1.12732	1.07234	1.07043	1.07479	1.07479		0.755137	0.739872	0.770682	0.789923		1.10686	1.04151	1.07561
hnco						0.947787	0.983266	0.976648			1.24927	1.19563	1.21166		1.15503	1.05702	1.06117	1.02508	1.02508		0.77653	0.753413	0.775099	0.791587		1.07826	1.00557	1.02596
hcno						0.871431	0.917794	0.980605			1.1902	1.16125	1.19921		1.10487	1.03715	1.05707	1.0143	1.0143		0.753808	0.741934	0.774712	0.77783		1.00883	0.963389	1.01854
c-n2h2						0.908076	0.896516	0.814981			1.31457	1.18744	1.22228		1.13939	1.05716	1.0787	1.08284	1.08284		0.755305	0.739204	0.768131	0.796496		1.10122	0.979092	1.02008
hnnn						0.809682	0.811324	0.854162			1.13485	1.08267	1.14553		1.04204	1.00033	1.01159	1.00129	1.00129		0.754306	0.730287	0.768431	0.782437		0.969742	0.88669	0.967928
hnc						0.853815	0.865155	0.85213			1.16989	1.13562	1.1794		1.03686	1.01996	1.05108	1.03513	1.03513		0.747958	0.725742	0.76682	0.774489		0.960351	0.906132	0.983058
t-hono						1.04636	1.02656	0.973332			1.34243	1.23659	1.27624		1.19905	1.09269	1.11709	1.11049	1.11049		0.767407	0.754458	0.785902	0.80999		1.19429	1.06474	1.096
c-hono						1.0486	1.03248	0.966253			1.32758	1.23637	1.20642		1.20176	1.11121	1.12642	1.10879	1.10879		0.765411	0.755474	0.776704	0.805311		1.1811	1.06253	1.01255
nh2cl						0.869582	0.922135	0.823883			1.15167	1.11008	1.07441		1.09664	1.1833	1.05297	1.23068	1.23068		0.865866	0.833687	0.77101	0.882422		1.0363	0.978843	0.948304
t-hooo						1.13376	1.04363	1.03672			1.38473	1.26567	1.31675		1.23106	1.11392	1.17613	1.17089	1.17089		0.768948	0.763987	0.780021	0.815818		1.26055	1.10957	1.14022
c-hooo						1.13778	1.08878	1.04897			1.31729	1.23934	1.21916		1.20961	1.08639	1.12899	1.15242	1.15242		0.758523	0.769005	0.775243	0.788358		1.19416	1.06502	1.05137
ch3f						1.0489	1.05477	1.00469			1.49532	1.28557	1.3235		1.29847	1.12568	1.16352	1.12623	1.12623		0.756008	0.713549	0.751901	0.780022		1.27949	1.08165	1.11845
ch2f2						1.09209	1.06251	1.09006			1.53231	1.2758	1.32257		1.34685	1.14153	1.1628	1.11834	1.11834		0.758676	0.713106	0.747893	0.77545		1.34372	1.09535	1.13078
cf4						1.05797	0.988766	1.12303			1.42976	1.17408	1.2406		1.32936	1.09207	1.10626	1.04057	1.04057		0.757672	0.712129	0.749366	#VALUE!		1.28732	1.02236	1.07263
sih3f						1.14851	1.1559	1.14377			1.52036	1.44259	1.24418		1.36685	1.24631	1.17736	1.18005	1.18005		0.791521	0.77795	0.837259	0.841154		1.49317	1.26265	1.24226
sif4						1.26148	1.15397	1.27569			1.70637	1.43674	1.20321		1.43555	1.23992	1.10039	1.01983	1.01983		0.726177	0.74641	0.764536	#VALUE!		1.55044	1.27215	1.20897
c2h3f						0.967877	0.968471	0.977305			1.36188	1.22253	1.25251		1.19035	1.0662	1.09424	1.05542	1.05542		0.764691	0.732981	0.762003	0.781158		1.1599	1.02244	1.05557
c2h5f						0.955787	0.980005	0.961825			1.39009	1.25207	1.27918		1.19965	1.09951	1.11504	1.11067	1.11067		0.753606	0.721313	0.749411	0.781388		1.17408	1.03384	1.07118
fccf						0.962457	0.946653	1.06808			1.35229	1.20626	1.24925		1.20472	1.0883	1.09991	1.02522	1.02522		0.759423	0.725555	0.755911	0.771764		1.1874	1.02638	1.06132
hccf						0.929578	0.941657	1.01472			1.29139	1.1937	1.23747		1.15395	1.07483	1.08779	1.04169	1.04169		0.760855	0.726714	0.758784	0.772362		1.10632	0.99784	1.04194
hcof						1.05538	1.06553	1.07706			1.40634	1.24835	1.25993		1.26598	1.09392	1.10717	1.04982	1.04982		0.775707	0.746787	0.767581	0.786692		1.2381	1.07688	1.08322
f2co						1.03611	1.01942	1.10482			1.38846	1.2122	1.24383		1.25997	1.07684	1.08468	1.02239	1.02239		0.77292	0.738217	0.761788	0.782414		1.24217	1.05275	1.07264
ch2-sing						0.825314	0.921503	0.699436			1.16559	1.17234	1.21172		1.09407	1.08764	1.12054	1.12106	1.12106		0.747098	0.738427	0.756561	0.789246		0.90451	0.924535	0.974705
propane																											#VALUE!	#VALUE!
propene						0.840681	0.881302	0.832635			1.19656	1.15584	1.19632		1.04161	0.98411	1.03074	#VALUE!	#VALUE!		0.766281	0.741943	0.772573	0.790835		0.973848	0.929226	0.984616
propyne						0.807234	0.858627	0.851597			1.11636	1.11778	1.16908		1.01665	0.967589	1.02149	1.02176	1.02176		0.762569	0.732261	0.768195	0.780538		0.913722	0.887349	0.965686
allene						0.826506	0.861019	0.846292			1.12826	1.12244	1.17709		1.02167	0.974954	1.02259	1.01159	1.01159		0.770491	0.742005	0.775854	0.786301		0.926905	0.900849	0.976493
b2h6						0.682903	0.795174	0.760976			1.09021	1.1048			0.962097	0.919625	1.00616	1.02641	1.02641		0.754135	0.735615		0.774071		0.852997	0.84965	0.907694
bhf2						1.21183	1.15521	1.27249			1.66877	1.4249	1.41223		1.36995	1.20683	1.18374	1.11573	1.11573		0.733941	0.726742	0.756619	0.771337		1.50617	1.23375	1.23014
bf3						1.17252	1.10306	1.27187			1.59888	1.37427	1.36741		1.34049	1.18005	1.15001	1.06598	1.06598		0.732342	0.725552	0.755704	0.771269		1.44867	1.19617	1.19991
c2h6						0.828473	0.889658	0.796421			1.22823	1.17521	1.20996		1.04396	1.01203	1.05201	1.08208	1.08208		0.761775	0.730592	0.763352	0.792785		0.990916	0.931332	0.989077
h2cn						0.790693	0.863781	0.828541			1.17326	1.14367	1.18637		1.04561	1.02137	1.03378	1.03639	1.03639		0.751587	0.745657	0.770511	0.789619		0.951216	0.931813	0.982927
nccn						0.745799	0.779801	0.872075			1.09309	1.06439	1.10932		0.991528	0.981233	0.959078	0.962507	0.962507		0.753564	0.73458	0.765758	0.772842		0.892292	0.857837	0.921343
ch2nh2						0.943825	0.932879	0.805345			1.31515	1.22184	1.24592		1.14518	1.04828	1.08534	1.06136	1.06136		0.7639	0.741331	0.772581	0.794992		1.07998	0.994806	1.03638
ch3nh						0.870164	0.89583	0.797101			1.28587	1.1945	1.23193		1.11876	1.04177	1.07667	1.08149	1.08149		0.753866	0.729837	0.761605	0.791995		1.04849	0.96419	1.015
ch3nh2						0.922403	0.91718	0.796326			1.32005	1.2178	1.24441		1.13332	1.0381	1.08474	1.07489	1.07489		0.75956	0.729995	0.766605	0.794839		1.08132	0.981861	1.0293
cf2						1.06665	1.02672	1.13906			1.44589	1.2313	1.2741		1.2964	1.11606	1.12099	1.0574	1.0574		0.760385	0.725018	0.754148	0.777105		1.30385	1.07166	1.10365
n2h						0.829967	0.842467	0.831107			1.19863	1.11538	1.17306		1.06076	1.02663	1.02828	1.05206	1.05206		0.751743	0.73841	0.768749	0.796924		1.01791	0.921603	0.981034
t-n2h2						0.904624	0.896878	0.816074			1.32284	1.19225	1.23075		1.14018	1.05504	1.07731	1.08998	1.08998		0.753267	0.739094	0.769261	0.80213		1.10722	0.984265	1.02921
n2h4						1.014	0.939413	0.788244			1.42726	1.25648	1.27065		1.20875	1.07159	1.11353	1.09059	1.09059		0.755765	0.729637	0.768825	0.799776		1.18817	1.02408	1.06029
fo2						1.03168	0.999603	1.08024			1.26087	1.15777	1.21088		1.20908	1.068	1.0758	1.04983	1.04983		0.763306	0.756143	0.769307	0.789428		1.1619	1.02598	1.05815
foof						1.02595	1.0001	1.10084			1.26439	1.14614	1.18983		1.2198	1.0833	1.06498	1.03749	1.03749		0.752083	0.739841		0.780777		1.16582	1.00863	1.044
alf3						1.43027	1.21682	1.37816			2.04477	1.57739	1.48636		1.50888	1.21596	1.09541	0.999655	0.999655		0.686366	0.712244	0.736389	0.763217		1.84169	1.38787	1.26743
si2h6						0.857865	0.895703				1.10898	1.08932	1.14064		1.16765	1.05989	1.22311	#VALUE!	#VALUE!		0.896226	0.836176	0.977025	0.935825		1.02902	0.947087	1.14522
p4						0.750723	0.800545	0.850196			1.1169	1.01759	1.03466		1.12308	1.05424	0.996734	1.02898	1.02898		0.881785	0.890246		0.937387		1.01421	0.954075	1.05312
so2						1.00938	1.01263	1.0308			1.25132	1.14992	1.13256		1.18671	1.07934	1.01163	1.02384	1.02384		0.886086	0.842687	0.840223	0.887888		1.17552	1.04316	1.0309
so3						1.04104	1.04848	1.07177			1.29134	1.1809	1.17794		1.2139	1.07461	1.02847	1.03325	1.03325		0.869866	0.8242	0.834405	0.8768		1.20155	1.06462	1.06329
ocs						0.912247	0.983316	0.969903			1.14764	1.13826	1.12772		1.11134	1.10962	1.03156	1.01784	1.01784		0.859007	0.837275	0.811684	0.856444		1.05281	1.02359	1.00095
cs2						0.825951	0.882122	0.844193			1.02859	1.02656	1.01972		1.01122	0.800858	0.984118	1.02581	1.02581		0.930274	0.917712	0.843358	0.916566		0.978704	0.981088	0.940492
s2o						0.696963	0.73788	0.720629			1.15046	1.07919	1.03352		1.14137	1.10803	0.988186	1.05293	1.05293		0.910115	0.887389	0.839846	0.910966		0.863801	0.797209	0.776506
s3						1.18443	1.27115	1.18087			1.11986	1.11459	1.07311		1.14599	1.18433	1.0065	1.07386	1.07386		0.937133	0.943607	0.843079	1.22128		1.45187	1.44666	1.37033
s4-c2v						0.880264	0.959635	0.879147			1.12905	1.12812	1.08618		1.14355	1.19686	1.00855	1.08406	1.08406		0.93744	0.93419		#VALUE!		1.07867	1.1004	1.04944
ccl2						0.764995	0.877584	0.896924			0.972164	0.98497	0.959842		0.957863	1.15504	0.912026	1.12916	1.12916		0.917415	0.900515	0.752605	0.933746		0.936703	0.938635	0.861348
alcl3						0.920437	1.00951	1.00408			1.27952	1.15101	1.07529		1.19103	1.30976	0.952865	1.27369	1.27369		0.903367	0.895492	0.713476	#VALUE!		1.22489	1.12879	1.00464
clcn						0.740208	0.827108	0.863422			1.01484	1.02485	1.033		0.953273	1.0949	0.949318	1.04987	1.04987		0.85773	0.834632	0.766421	0.880829		0.911249	0.911442	0.882385
oclo						0.937737	0.997177	1.00775			1.13743	1.09147	1.06577		1.09759	1.06635	0.965896	1.05134	1.05134		0.899063	0.85448	0.805279			1.08948	1.00406	0.95186
cloo						0.971152	1.00002	1.03298			1.15922	1.14484	1.15774		1.17176	1.11467	1.06328	1.10076	1.10076		0.807429	0.795636	0.770186	0.818504		1.07507	1.02861	1.03244
cl2o						0.840335	0.946772	0.962269			1.02069	1.03377	0.963376		1.02348	1.1215	0.922754	1.10056	1.10056		0.898842	0.878266	0.765709			0.983399	0.964359	0.888037
bn3pi						0.793302	0.812607	0.885291			1.2345	1.17182	1.17763		1.03967	0.973556	0.950538	0.962207	0.962207		0.7451	0.740627	0.756134	0.779444		1.03614	0.969727	0.980325
cf						1.07262	1.0322	1.1451			1.44315	1.24477	1.28999		1.27643	1.1104	1.13545	1.0645	1.0645		0.759996	0.729311	0.760157	0.780905		1.30558	1.08406	1.12051
ch2c						0.769209	0.834011	0.804929			1.10684	1.09183	1.1467		0.994414	0.984984	1.01486	1.03066	1.03066		0.7594	0.741379	0.768063	0.789311		0.903203	0.879803	0.941478
ch2ch						0.828454	0.871949	0.815225			1.16085	1.13282	1.18384		1.04217	0.993848	1.04067	1.03164	1.03164		0.765806	0.743009	0.773824	0.784955		0.939255	0.910274	0.974564
c2h4						0.858574	0.897173	0.820893			1.19459	1.15825	1.20276		1.0562	1.00469	1.05198	1.03224			0.772214	0.74967	0.778829	0.791956		0.966779	0.934279	0.991849
ch2nh						0.876322	0.902769				1.25371	1.18775	1.22051		1.1084	1.03538	1.06937	1.05461	1.05461		0.763127	0.74629	0.773725	0.795299		1.02408	0.96754	1.01433
hco						1.00744	1.06326	1.02476			1.3048	1.22473	1.23663		1.20199	1.05986	1.08292	1.04263	1.04263		0.781761	0.765359	0.778362	0.797758		1.14071	1.04917	1.05435
h2co						1.01774	1.08932	1.00766			1.33109	1.25847	1.26834		1.2168	1.09431	1.10629	1.06591	1.06591		0.77717	0.765021	0.77811	0.79683		1.1417	1.07299	1.07744
co2						0.99394	1.06875	1.07649			1.26311	1.22186	1.22753		1.20561	1.07384	1.0746	1.01949	1.01949		0.785877	0.766578	0.779011	0.795369		1.12256	1.05046	1.0494
hno						0.991938	1.00188	0.971629			1.32055	1.19648	1.22414		1.20735	1.08509	1.08489	1.07995	1.07995		0.768886	0.756757	0.774279	0.805067		1.15685	1.02527	1.04133
no2						0.942633	0.964612	0.997863			1.2212	1.13803	1.18591		1.15142	1.04402	1.04581	1.01217	1.01217		0.770286	0.7625	0.780645	0.8028		1.08929	0.987085	1.01782
n2o						0.851115	0.880551	0.968774			1.14142	1.1063	1.15085		1.07741	1.03803	1.02092	0.988665	0.988665		0.762073	0.74694	0.776747	0.783672		0.991631	0.928671	0.985618
o3						1.4202	1.40397	1.45568			1.27904	1.18072	1.22196		1.21736	1.06115	1.0625	1.04737	1.04737		0.770346	0.76063	0.777039	0.794528		1.53298	1.3612	1.38719
hoo						0.854689	0.838682	0.817084			1.44464	1.28907	1.2861		1.27919	1.1073	1.17056	1.18534	1.18534		0.764301	0.755645	0.776137	0.812659		0.995069	0.806991	0.816407
hooh						1.24344	1.13071	1.00916			1.54763	1.39653	1.44248		1.26273	1.19691	1.33889	1.32404	1.32404		0.756619	0.762	0.777026	0.810119			1.20644	1.23763
f2o						1.02372	1.00181	1.10877			1.28221	1.12667	1.17271		1.23951	1.09652	1.08003	1.04644	1.04644		0.746907	0.721589	0.752444	0.772695		1.18755	0.98182	1.03994
hocl						1.03106	1.02564	0.944405			1.25297	1.25276	1.25083		1.16802	1.23523	1.18478	1.3162	1.3162		0.84915	0.851062	0.773004	0.880383		1.16358	1.12787	1.10469
ssh						0.918482	0.968402	0.817432			1.10678	1.0643	1.06317		1.19922	1.30119	1.13672	1.24892	1.24892		0.939756	0.942495	0.815318	0.925077		1.05918	1.03453	1.00346
b2						0.556498	0.677108	0.789152			0.884315	0.956954	1.02956		0.821954	0.858083	0.857433	0.923089	0.923089		0.739547	0.746838	0.749602	0.77693		0.719429	0.771436	0.820327
bh																												0.866818
bh3						0.757833	0.825579	0.687316			1.1289	1.12144	1.148		1.01078	0.953886	1.0408	1.06367	1.06367		0.740776	0.71952	0.747569	0.764435		0.865316	0.837611	0.893945
bn						0.792559	0.817055	0.886817			1.22419	1.17125	1.17104		1.0338	0.975645	0.949044	0.958995	0.958995		0.745694	0.743607	0.75732	0.781045		1.02597	0.966555	0.973642
bf						1.20522	1.13311	1.29946			1.61693	1.3957	1.18341		1.33849	1.18407	1.15449	1.06553	1.06553		0.754266	0.732589	0.764293	0.781666		1.47337	1.21433	1.02521
nh																												1.08083
nh2						1.04045	0.982085	0.712309			1.48028	1.28018	1.29817		1.28054	1.15318	1.18097	1.17347	1.17347		0.754849	0.73317	0.76755	0.800851		1.19824	1.03833	1.0763
hcn						0.780106	0.826256	0.853379			1.13049	1.09088	1.15088		1.02971	1.00095	1.01822	1.03305	1.03305		0.748691	0.728214	0.768043	0.781001		0.913444	0.873468	0.951203
hof						1.17373	1.03295	0.954489			1.49479	1.27414	1.22514		1.26489	1.10073	1.15059	1.13481	1.13481		0.711851	0.700649	0.699503	0.726171		1.35083	1.10623	1.06191
alh																												0.97289
alh3						0.720049	0.567883	0.650418			1.0342	1.08012	1.11359		1.14357	0.788986	1.01554	1.30645	1.30645		0.90539	0.609642	0.940615	0.955105		0.944383	0.680324	1.04385
alf						1.34686	1.20386	1.38636			1.82823	1.46942	1.48463		1.33975	1.12042	1.0683	0.998334	0.998334		0.723069	0.712644	0.768191	0.798996		1.62597	1.39417	1.28107
alcl						0.909293	1.02211	1.09881			1.34438	1.17285	1.14242		1.23803	1.33142	0.975575	1.30479	1.30479		0.899782	0.868718	0.742383	0.957676		1.27965	1.14409	1.09715
sih																												1.05719
sih4						0.96457	0.932865	0.784252			1.15395	1.11115	1.14662		1.21416	1.08244	1.20268	1.31304	1.31304		0.916273	0.824465	0.967802	0.936152		1.07538	0.950131	1.11883
sio						1.23793	1.20482	1.17831			1.60446	1.37689	1.32927		1.3641	1.17379	1.03288	0.999725	0.999725		0.780839	0.789768	0.823778	0.822779		1.45049	1.23321	1.17455
sif						1.26199	1.18637	1.29586			1.75982	1.50936	1.38295		1.37859	1.23936	1.09346	0.982125	0.982125		0.744867	0.767398	0.796001	0.804082		1.59121	1.33829	1.22561
cs						0.837169	0.893304	0.858134			1.03187	1.02571	1.02742		1.03787	1.11263	0.977268	1.02898	1.02898		0.931518	0.908433	0.82739	0.914291		0.991407	0.973141	0.940118
h2																												#DIV/0!
oh																												1.21905
hf																												1.24885
h2o						1.36539	1.24086	0.871118			1.70377	1.4645	1.39759		1.44506	1.24153	1.23731	1.19064	1.19064		0.793703	0.763091	0.790397	0.818527		1.50486	1.25572	1.19676
ch																												0.962504
ch2-trip						0.851304	0.920583	0.716679			1.18402	1.17866	1.22708		1.11069	1.08113	1.138	1.11875	1.11875		0.742026	0.734716	0.765926	0.783144		0.914841	0.926464	0.997431
ch3						0.850109	0.924735	0.736858			1.19393	1.18424	1.22475		1.08902	1.05033	1.10638	1.0793	1.0793		0.753601	0.744577	0.775269	0.791173		0.940086	0.94062	1.00065
ch4						0.800973	0.895245	0.740267			1.18385	1.18087	1.22354		1.04259	1.00589	1.09645	1.06864	1.06864		0.752419	0.725759	0.764936	0.796034		0.93589	0.927275	0.995586
cch						0.760082	0.8169	0.840614			1.04511	1.04174	1.12773		0.961666	0.958514	0.997332	1.03068	1.03068		0.75903	0.731383	0.768127	0.780581		0.848688	0.828799	0.925308
c2h2						0.828968	0.871992	0.864151			1.09329	1.0989	1.17499		1.01006	0.973292	1.03752	1.04288	1.04288		0.762883	0.727885	0.772545	0.772397		0.88181	0.867007	0.96741
nh3						1.06709	0.975362	0.73258			1.47845	1.2877	1.29698		1.27758	1.10799	1.15975	1.11888	1.11888		0.761643	0.7273	0.771876	0.807666		1.20863	1.03939	1.08006
c2						0.665796	0.734782	0.837163			0.95299	0.97294	1.04754		0.87257	0.925887	0.925994	0.969499	0.969499		0.752151	0.740297	0.764777	0.791761		0.804548	0.787937	0.854566
n2						0.727098	0.759014	0.852683			1.02998	1.00587	1.07226		0.953548	0.968905	0.947936	0.992589	0.992589		0.749486	0.738586	0.773125	0.800886		0.889818	0.824253	0.892381
co						0.969341	1.0355	1.06664			1.25321	1.20571	1.21614		1.16331	1.06016	1.05848	1.01751	1.01751		0.78963	0.772343	0.784717	0.805459		1.12677	1.04077	1.04325
cn						0.710935	0.770384	0.851811			1.05858	1.04773	1.09775		0.94948	0.963344	0.946841	0.964355	0.964355		0.747298	0.743063	0.765428	0.792226		0.883184	0.855613	0.907498
no						0.931269	0.95626	1.02234			1.21034	1.14485	1.19292		1.13887	1.05216	1.04582	1.02171	1.02171		0.779041	0.767604	0.783079	0.807252		1.08619	0.992618	1.02377
o2						1.04121	1.03838	1.07819			1.26727	1.18686	1.23662		1.21069	1.05313	1.07916	1.05811	1.05811		0.771875	0.770119	0.780214	0.809539		1.16462	1.05332	1.07432
of						1.06172	1.02278	1.09928			1.31989	1.14773	1.19598		1.27782	1.0795	1.09214	1.0517	1.0517		0.757983	0.727842	0.757943	0.781557		1.22355	1.00668	1.05917
f2						0.997396	0.949705	1.08143			1.24886	1.08204	1.12939		1.19938	1.06911	1.08084	1.04265	1.04265		0.734864	0.711315	0.742816	0.761258		1.17646	0.952483	1.01428
ph3						1.05065	1.11142	0.79218			1.21049	1.12621	1.14461		1.28143	1.29227	1.2561	1.32028	1.32028		0.92615	0.920532	0.901694	0.922548		1.11823	1.07018	1.07176
hs																												1.04874
h2s						1.10442	1.19624	0.757484			1.17338	1.17845	1.16986		1.21988	1.38286	1.24741	1.33255	1.33255		0.960786	0.955142	0.816804	0.906537		1.12892	1.14554	1.04444
hcl																												0.977353
so						0.951007	0.984388	0.978768			1.17026	1.1145	1.1002		1.14753	1.07908	0.98952	1.01139	1.01139		0.896742	0.859167	0.832008	0.889388		1.1118	1.02439	1.00249
clo						0.883709	0.975373	0.973714			1.08147	1.06035	1.01562		1.05439	1.08808	0.940702	1.0744	1.0744		0.899678	0.862711	0.783307	0.909381		1.03757	0.979564	0.914088
clf						0.816509	0.921075	0.960938			1.03123	1.06734	0.984684		1.01728	1.15059	0.930724	1.05633	1.05633		0.879698	0.855343	0.759217	0.888529		0.981042	0.978506	0.883577
p2						0.77116	0.799517	0.804873			1.08113	0.987057	0.971525		1.1098	1.05005	0.928544	0.971969	0.971969		0.879365	0.901137	0.90291	0.946927		1.0007	0.940795	0.966355
s2						0.878405	0.936821	0.873796			1.12544	1.12372	1.07671		1.1584	1.18463	0.998113	1.05528	1.05528		0.939357	0.94508	0.828013	0.929384		1.08308	1.09706	1.02843
cl2						0.777674	0.946623	0.914153			1.02997	1.06879	0.939697		1.03603	1.25634	0.864862	1.14429	1.14429		0.93952	0.91875	0.709431	0.954079		1.01739	1.03975	0.881992
						aug-ano-PVTZ	aug-ano-pVQZ	aug-ano-pV5Z	0		0	0	0	0	3ZaPa	4ZaPa	5ZaPa	6ZaPa	6ZaPa	0	haCVTZ	haCVQZ	haCV5Z	haCV6Z
						0.923148	0.947779	0.928163			1.23369	1.16137	1.17066		1.13942	1.07921	1.05116	#VALUE!	#VALUE!		0.801986	0.782117	0.784057			1.08934	1.00409

## Sheet: BSSE-compare (T) W4-11 
	VTZ+d	VQZ+d	V5Z+d	V6Z+d					haVTZ+d	haVQZ+d	haV5Z+d	haV6Z+d					aug-ano-PVTZ	aug-ano-pVQZ	aug-ano-pV5Z							3ZaPa	4ZaPa	5ZaPa	6ZaPa						haCVTZ	haCVQZ	haCV5Z	haCV6Z						CVTZ	CVQZ	CV5Z	CV6Z
average	111.537	47.4288	20.8293	9.79696					47.047	24.2048	11.079	5.61131					79.4823	31.9953	15.8349							74.2111	27.5569	13.0682	6.58372						41.1056	18.5468	9.17487	4.80925						108.724	43.6593	20.2483	9.28877
median	100.456	42.1424	19.0285	8.49902					44.274	21.6118	10.5076	5.37073					74.1646	30.151	14.2796							68.9349	26.2233	12.5054	6.35429						36.1695	17.4201	8.82553	4.59263						95.0113	38.2301	18.3429	7.58464
IQR	87.8005	37.7173	15.5428	7.30188					32.3268	17.3057	7.01305	3.62976					55.6467	21.7498	10.9721							52.6596	18.4681	8.71821	4.17862						25.7809	12.1952	5.61736	2.90222						81.6661	34.2966	14.8298	7.58821
				bsseW4-11	0.733094	0.753506	0.984698					bsseW4-11	0.92677	0.837931	1.00925														bsseW4-11	0.571247	0.894088	1.02058						bsseW4-11	0.754159	0.968964	1.15206						bsseW4-11	0.671812	0.815124
				bsseW4-08	0.696497	0.795223	1.00144					bsseW4-08	0.838301	0.899362	0.988512														bsseW4-08	0.564782	0.905568	1.05623						bsseW4-08	0.715216	0.976308	1.167						bsseW4-08	0.648865	0.878202
	VTZ+d	VQZ+d	V5Z+d	V6Z+d	VTZ-VQZ	VQZ-V5Z	V5Z-V6Z		haVTZ+d	haVQZ+d	haV5Z+d	haV6Z+d					aug-ano-PVTZ	aug-ano-pVQZ	aug-ano-pV5Z							3ZaPa	4ZaPa	5ZaPa	6ZaPa	VTZ-VQZ	VQZ-V5Z	V5Z-V6Z			haCVTZ	haCVQZ	haCV5Z	haCV6Z	VTZ-VQZ	VQZ-V5Z	V5Z-V6Z			CVTZ	CVQZ	CV5Z	CV6Z	CVTZ-CVQZ	CVQZ-CV5Z
oxirene	137.973	57.6982	24.2003	12.159	80.2747	33.4979	12.0413		60.5195	30.8684	12.9164	6.75259	29.6511	17.952	6.1638		91.4782	35.9308	16.3812							97.9827	32.3565	14.5861	7.73958	65.6262	17.7704	6.84647			50.8077	22.5514	10.5892	5.61126	28.2562	11.9622	4.97794			130.521	51.2434	22.2753		79.2779	28.9681
oxirane	167.285	68.5118	28.7143		98.7735	39.7974			71.3054	35.9816	15.3202	7.96367	35.3239	20.6613	7.35655		108.307	43.4818	18.7867							118.304	39.2827	18.1058	9.28924	79.0214	21.1769	8.81656			59.4274	26.1219	12.5016	6.6625	33.3055	13.6203	5.83907			157.505	61.0362	26.3039		96.4685	34.7322
dioxirane	168.714	73.6351	30.6994	14.5072	95.0793	42.9357	16.1922		60.1319	33.6724	14.3119	7.20117	26.4594	19.3606	7.11068		109.751	46.2732	20.5673							109.67	38.0512	17.4867	8.58148	71.6187	20.5646	8.90519			49.9734	23.7149	11.468	5.94404	26.2584	12.2469	5.524			164.975	66.3571	28.3319		98.6183	38.0252
ketene	142.239	60.6955	25.4693	12.8704	81.5435	35.2262	12.599		64.4633	32.6475	13.9526	7.27041	31.8158	18.6948	6.68223		94.1147	38.4141	17.592							100.285	35.0444	16.0391	8.06729	65.2405	19.0053	7.97176			53.7822	23.9292	11.3403	5.9916	29.853	12.5889	5.34868			134.198	53.6415	23.1996		80.556	30.442
acetaldehyde	155.289	61.9237	25.9963	13.0957	93.3649	35.9274	12.9006		68.7818	34.4372	14.8053	7.73939	34.3446	19.6319	7.06588		99.6414	41.0105	18.1742							110.387	37.6948	17.3133	8.83732	72.6917	20.3815	8.47594			57.7575	25.4079	12.0633	6.46172	32.3496	13.3446	5.60155			145.758	54.7038	23.6501		91.0538	31.0537
formic	191.869	83.3533	34.3198	16.0902	108.515	49.0335	18.2296		64.8997	36.2271	15.7987	8.10882	28.6726	20.4284	7.68989		122.118	49.8684	22.4293							101.291	41.9032	19.5002	9.53746	59.3879	22.403	9.96278			54.2183	26.0737	12.6856	6.713	28.1446	13.3882	5.97256			181.916	75.4498	31.6429		106.467	43.8069
methanol	133.11	56.9362	23.437		76.1735	33.4992			39.0464	25.9399	11.1108	5.80408	13.1065	14.8291	5.30672		84.2266	34.5299	14.5443							64.3826	30.196	14.065	7.13073	34.1866	16.1311	6.93424			31.8841	18.5713	8.97732	4.87697	13.3128	9.59395	4.10035			125.32	50.8519	21.4279		74.468	29.4239
ethanol	186.67	78.1428	32.3248		108.527	45.818			74.6324	39.1256	16.67	8.77702	35.5068	22.4556	7.89296		120.303	49.1532	20.8798							106.894	43.8962	20.0932		62.9973	23.803				62.624	28.5453	13.5747		34.0788	14.9706				175.299	69.1613	29.4575		106.138	39.7039
glyoxal	213.486	84.1847	34.7899		129.302	49.3948			83.6241	43.8615	19.0319	9.76944	39.7626	24.8296	9.26247		131.727	55.2792	25.6758							138.481	48.3832	22.3288	10.9978	90.098	26.0544	11.331			69.9359	31.9813	15.3835	8.08893	37.9546	16.5979	7.29455			198.671	75.415	31.9798		123.256	43.4353
t-hcoh	114.843	49.3444	20.3825	10.1172	65.4991	28.9619	10.2653		34.3059	19.2593	9.43577	4.88618	15.0466	9.82349	4.54959		73.0508	29.5628	13.0262							59.3102	25.7546	11.9984	6.00669	33.5556	13.7562	5.9917			32.0952	15.6065	7.6277	4.06804	16.4886	7.97883	3.55966			110.141	44.5111	18.7028		65.6302	25.8083
c-hcoh	114.301	49.1793	20.3189	10.0718	65.1215	28.8603	10.2472		35.3752	21.6118	9.4317	4.87499	13.7634	12.1801	4.55671		73.2715	29.4679	12.8917							55.1654	25.6653	11.9755	5.98269	29.5	13.6898	5.99282			31.945	15.5536	7.62605	4.0651	16.3914	7.92759	3.56094			110.076	44.3797	18.6443		65.6968	25.7354
hcnh	81.2184	32.7856	14.175	7.15801	48.4328	18.6106	7.01702		40.1708	19.4134	8.20748	4.30142	20.7574	11.2059	3.90606		54.0456	20.4748	8.68529							61.9577	21.3276	9.59215	4.96792	40.6302	11.7354	4.62423			33.5397	14.3883	6.73239	3.56914	19.1514	7.65587	3.16324			74.9226	28.5898	12.8119		46.3328	15.7779
hocn	159.588	66.8927	27.4201	13.4565	92.6951	39.4726	13.9636		62.9025	32.9034	13.9034	7.10106	29.9991	18.9999	6.80237		100.988	39.4837	18.1145							92.7137	36.6015	16.2964	8.09622	56.1121	20.3051	8.20021			51.7214	23.5968	11.1913	5.84982	28.1247	12.4055	5.34148			151.853	59.6714	25.0896		92.182	34.5818
honc	155.1	65.3133	26.8823	13.1698	89.7868	38.431	13.7125		60.4513	32.1726	13.4091	6.90225	28.2787	18.7635	6.5069		98.7394	38.2297	17.5164							86.3819	35.2417	15.7491	7.85702	51.1402	19.4926	7.89205			49.5206	22.6704	10.7516	5.63236	26.8502	11.9188	5.11926			147.548	58.0694	24.6911		89.4788	33.3784
hnco	151.784	64.1107	26.6717	13.1914	87.6736	37.439	13.4802		64.3768	33.169	14.0651	7.18091	31.2079	19.1039	6.88414		98.4063	39.0162	17.8912							100.554	35.746	16.2305	7.92561	64.8081	19.5155	8.30492			53.2505	23.9162	11.315	5.88	29.3343	12.6012	5.435			144.079	56.8671	24.342		87.2116	32.525
hcno	143.673	61.3031	25.3908	12.5551	82.3696	35.9123	12.8357		64.492	33.4663	13.6511	7.12773	31.0257	19.8152	6.52335		94.6678	36.8449	17.2547							96.3193	34.561	15.5623	7.75978	61.7583	18.9986	7.80256			52.1811	23.5298	10.9804	5.73702	28.6513	12.5493	5.2434			133.996	53.5359	23.1954		80.4601	30.3405
c-n2h2	95.5333	37.8664	16.1523	7.83214	57.6669	21.7141	8.32016		41.31	20.6285	8.66014	4.4173	20.6814	11.9684	4.24284		60.3849	22.5848	9.39944							65.9739	23.2447	10.3146	5.25933	42.7292	12.9301	5.05532			34.2584	15.1116	6.98932	3.66069	19.1468	8.1223	3.32863			89.1336	33.4324	14.6531		55.7011	18.7793
hnnn	134.924	54.114	22.9024	11.1548	80.81	31.2116	11.7476		66.7055	32.7774	13.0902	6.73868	33.9281	19.6872	6.35151		88.0567	32.0283	14.2967							96.2492	33.7821	14.4646	7.30839	62.4671	19.3175	7.15623			54.7111	23.5115	10.5564	5.48618	31.1995	12.9552	5.07017			127.669	47.4053	20.8961		80.2641	26.5091
hnc	71.5731	29.0624	12.2207	6.18298	42.5107	16.8417	6.03769		36.445	17.7872	7.29534	3.79344	18.6577	10.4919	3.5019		48.8058	17.9912	7.80286							52.3016	18.6461	8.31819	4.2536	33.6555	10.3279	4.06459			29.7796	12.7373	5.90223	3.07934	17.0424	6.83504	2.82288			65.6337	24.7775	11.0272		40.8562	13.7503
t-hono	171.382	75.5816	31.5319	15.3649	95.8006	44.0497	16.1669		55.338	31.5574	14.3453	7.12699	23.7806	17.2121	7.21831		108.424	42.2689	20.4337							82.7368	38.3432	17.5135	8.45688	44.3936	20.8297	9.05659			48.6296	23.7765	11.4575	5.88473	24.8531	12.3189	5.57279			167.642	68.5775	29.1472		99.0646	39.4303
c-hono	134.699	64.6143	30.3782	14.9781	70.0849	34.2361	15.4002		59.4494	33.6976	14.3511	7.10836	25.7518	19.3465	7.24278		106.791	40.7255	20.0725							81.685	38.3954	17.5198	8.43396	43.2897	20.8756	9.08583			49.0538	23.6989	11.4358	5.87487	25.3549	12.2631	5.56096			140.144	58.6902	27.9362		81.454	30.754
nh2cl	107.53	41.6842	20.245	10.5355	65.8461	21.4392	9.70946		54.3286	27.1746	13.3717	6.34373	27.154	13.8029	7.02796		77.0971	32.4696	17.5184							90.0986	34.4361	16.7004	9.13943	55.6625	17.7357	7.56098			49.6395	23.1635	10.9096	5.79938	26.476	12.2539	5.11027			104.583	39.4998	21.3434		65.0835	18.1564
t-hooo	169.756	74.7184	33.419	16.39	95.0378	41.2994	17.029		47.237	32.0562	13.6752	6.75253	15.1808	18.381	6.92266		109.57	46.4278	21.9502							42.9931	30.8876	17.3542	8.36961	12.1055	13.5333	8.98462			41.4969	22.1095	10.8419	5.59731	19.3874	11.2676	5.24458			172.174	69.4526	31.2104		102.721	38.2422
c-hooo	94.2618	71.3836	32.3689	15.7177	22.8782	39.0147	16.6512		51.0258	32.1388	13.7255	6.79345	18.887	18.4133	6.93201		111.989	47.2519	21.9551							88.2015	36.9157	17.2656	8.45128	51.2858	19.6501	8.81427			31.9365	22.1909	10.8628	5.56233	9.74558	11.3281	5.30049			107.624	60.369	30.2017		47.2554	30.1673
ch3f	112.258	51.4347	21.7754	10.9026	60.8237	29.6593	10.8728		36.0865	21.3213	9.16146	4.75822	14.7652	12.1598	4.40324		70.0518	28.6345	13.18							65.6886	23.601	11.4895	5.7117	42.0876	12.1115	5.77778			30.2593	14.6048	7.27626	3.93827	15.6544	7.32857	3.33799			107.173	46.7736	20.2369		60.3996	26.5367
ch2f2	186.112	86.0827	36.2286		100.03	49.854			48.3113	31.6433	13.7745	7.02529	16.668	17.8688	6.74919		112.014	45.2607	22.2413							95.5033	35.1603	17.2935	8.25723	60.343	17.8668	9.03626			40.5282	20.9168	10.8828	5.77106	19.6115	10.034	5.11174			181.246	79.5304	34.0113		101.716	45.519
cf4	339.412	156.577	65.7805		182.834	90.797			79.3557	56.8602	24.7428	12.1687	22.4955	32.1174	12.5741		202.494	78.7054	41.9038							161.779	60.5361	29.7471	13.4678	101.243	30.789	16.2793			66.0588	36.2094	19.2158		29.8494	16.9937				338.335	146.041	62.2533		192.294	83.7875
sih3f	107.376	51.2765	21.7256	10.914	56.0992	29.5509	10.8117		45.7652	21.1868	11.0897	5.86077	24.5784	10.0971	5.22898		71.0811	30.151	14.7572							69.8864	26.6185	13.1219	7.27417	43.2679	13.4966	5.84773			43.8401	17.6708	10.2657	5.53163	26.1692	7.40511	4.73408			112.98	48.3896	22.5161		64.5899	25.8735
sif4	335.103	154.532	61.1608		180.571	93.3713			82.0217	44.9929	23.852	12.0359	37.0288	21.1409	11.8161		189.931	74.2077	41.9795							145.784	54.8463	26.8275	12.7405	90.9373	28.0189	14.0869			73.7615	32.9793	20.2115		40.7822	12.7678				336.788	146.676	62.6615		190.112	84.0142
c2h3f	156.614	68.9091	28.8769		87.7047	40.0322			57.9947	31.9487	13.7656	7.24656	26.046	18.1831	6.51902		99.263	38.7702	18.4457							98.4052	34.8254	16.4481	8.28088	63.5798	18.3773	8.16725			48.9448	22.7817	11.1341	6.00842	26.1631	11.6477	5.12564			149.587	62.1656	26.7571	13.592	87.4213	35.4085
c2h5f	168.965	73.971	31.1751		94.9944	42.7959			63.6916	34.2379	14.7243	7.70105	29.4537	19.5136	7.02325		105.368	42.2125	19.4149							108.219	37.5445	17.7172	9.00825	70.6741	19.8273	8.709			53.4089	24.2628	11.8945	6.42939	29.1461	12.3683	5.46509			159.971	66.2805	28.7935		93.6901	37.487
fccf	223.466	101.992	40.7916	19.8826	121.474	61.2003	20.909		69.8776	42.2096	17.7907	9.06854	27.668	24.4189	8.72218		133.174	50.9701	26.5641							118.517	44.1865	20.9294	9.75296	74.3301	23.257	11.1765			57.7035	28.4615	14.0323	7.34192	29.2419	14.4292	6.69039			219.402	93.0602	37.9407	18.631	126.342	55.1195
hccf	144.409	64.7147	26.3207	13.0938	79.6941	38.394	13.2269		53.9758	30.2284	12.6523	6.56291	23.7475	17.5761	6.08934		90.0383	34.7661	17.2335							86.6456	31.5371	14.7078	7.24703	55.1085	16.8293	7.46079			44.6772	21.008	10.0836	5.3298	23.6692	10.9244	4.75377			138.594	58.1237	24.2644	12.111	80.4702	33.8593
hcof	174.758	77.8388	32.1904	15.1061	96.919	45.6484	17.0843		53.7889	31.989	13.859	7.06946	21.8	18.13	6.78949		107.686	43.8306	21.2571							97.0233	35.1877	16.8711	8.00398	61.8356	18.3166	8.86716			44.9465	22.2085	11.0082	5.79319	22.738	11.2003	5.21497			169.735	71.2631	30.0686	14.5718	98.4721	41.1946
f2co	252.089	113.746	46.9324	22.0754	138.343	66.8137	24.857		69.9613	44.6628	19.2957	9.68075	25.2985	25.3671	9.61496		152.482	60.5179	31.0611							130.178	47.6887	22.9903	10.5844	82.4894	24.6984	12.4059			58.3475	30.1194	15.1696	7.89386	28.2281	14.9497	7.27576			248.69	104.993	44.0132	20.8999	143.697	60.9794
ch2-sing	22.5311	10.0551	4.59593	2.4843	12.476	5.45915	2.11164		13.7449	6.89283	2.98875	1.61125	6.85205	3.90407	1.3775		17.1585	7.23548	2.62211							21.7924	8.03945	3.76574	2.07608	13.7529	4.27371	1.68966			11.341	5.13554	2.42546	1.3409	6.2055	2.71008	1.08456			19.6569	8.41833	4.03587	2.22979	11.2386	4.38246
propane
propene	133.004	53.5556	23.1628		79.4481	30.3928			74.716	34.6871	14.6592	7.93246	40.0289	20.0279	6.72672		92.5965	36.1429	15.3695							112.24	37.0013	16.6305		75.2384	20.3708				63.1787	26.3335	12.1911	6.69229	36.8452	14.1424	5.49881			121.389	46.2617	20.847		75.1277	25.4147
propyne	115.559	47.475	20.4004		68.0841	27.0746			68.9132	31.8782	13.2128	7.0812	37.035	18.6654	6.13157		81.6533	31.8118	13.8168							100.381	32.7605	14.6641	7.86905	67.6205	18.0964	6.79505			57.5981	23.7725	10.8975	5.88861	33.8256	12.875	5.00884			105.606	40.5063	18.3429	9.77061	65.0993	22.1634
allene	118.972	48.4654	21.0415		70.5061	27.4239			70.9339	32.6536	13.5617	7.32993	38.2802	19.092	6.23173		85.068	32.8481	14.2796							103.185	34.2088	15.2318	8.15966	68.9758	18.977	7.0721			59.7945	24.6801	11.2753	6.12688	35.1144	13.4047	5.14843			108.757	41.7035	19.024	10.131	67.0534	22.6796
b2h6	42.0673	18.2663	8.52917	4.79603	23.801	9.73711	3.73314		28.9837	13.8873	6.27695	3.52477	15.0964	7.61036	2.75219		30.6403	13.8354	5.88698							43.7146	14.5609	7.23753	4.13801	29.1537	7.32338	3.09951			25.2503	10.948	5.34759	3.04801	14.3023	5.60041	2.29957			38.1849	15.4445	7.60681	4.33978	22.7405	7.83764
bhf2	187.232	84.7369	34.3142	15.4044	102.495	50.4227	18.9098		32.0796	24.2915	11.3993	5.80298	7.78817	12.8922	5.59632		105.672	41.4568	21.8129							76.4754	29.497	14.6577	6.87309	46.9785	14.8393	7.78461			26.4066	15.7137	9.00574	4.75132	10.6929	6.70797	4.25442			188.311	79.0145	32.6098	15.8838	109.296	46.4046
bf3	271.724	123.295	49.9933	22.2666	148.429	73.3021	27.7267		44.6476	35.5048	16.5701	8.31403	9.14287	18.9346	8.25611		154.178	59.0687	32.105							109.334	42.0069	20.6746	9.37925	67.3271	21.3323	11.2953			36.1695	22.5259	13.0151	6.79503	13.6436	9.51079	6.22008			273.999	115.245	47.6514	23.1057	158.754	67.5941
c2h6	94.5765	38.3039	16.4988	8.74415	56.2726	21.805	7.7547		52.5452	24.6715	10.4142	5.60773	27.8737	14.2573	4.80649		64.3451	25.8876	10.4788							79.892	26.2233	11.9804	6.43813	53.6687	14.2429	5.54226			44.2941	18.5017	8.58183	4.74762	25.7924	9.9199	3.83421			85.6538	32.7069	14.8244	7.93211	52.9469	17.8825
h2cn	73.0989	29.2435	12.767	6.49898	43.8554	16.4765	6.26806		38.5254	17.9026	7.61571	3.97402	20.6228	10.2869	3.64169		47.8009	18.4888	7.98032							57.5888	19.4813	8.71399	4.54755	38.1075	10.7673	4.16645			31.8551	13.3835	6.23869	3.30843	18.4716	7.14479	2.93027			66.755	25.5257	11.5365	5.93312	41.2293	13.9891
nccn	146.572	57.7808	24.4212	12.121	88.7909	33.3597	12.3002		80.2133	37.4885	15.3784	7.85328	42.7248	22.1101	7.52511		94.1688	34.5194	16.4351							110.329	37.5327	16.0451	8.12035	72.7968	21.4876	7.92476			65.6189	27.3863	12.498	6.40305	38.2325	14.8884	6.09491			134.089	49.8743	22.0639	11.003	84.2144	27.8104
ch2nh2	103.996	42.1424	18.0433	9.1599	61.8541	24.0991	8.88336		48.4136	23.8661	10.1219	5.37073	24.5475	13.7442	4.75122		70.7426	26.7562	10.7827							77.9891	26.8577	12.0777	6.26894	51.1315	14.7799	5.80878			40.6563	17.7689	8.29743	4.48327	22.8874	9.47144	3.81417			95.6869	36.8254	16.3662	8.36683	58.8615	20.4591
ch3nh	94.1288	38.0851	16.3655	8.2449	56.0437	21.7196	8.12061		45.3511	22.0666	9.29504	4.86743	23.2845	12.7716	4.42761		61.2686	23.881	9.66823							72.5898	24.3871	11.0132	5.7577	48.2027	13.3739	5.2555			37.8112	16.2603	7.56604	4.07746	21.5508	8.6943	3.48858			86.3066	33.1286	14.7187	7.53783	53.1781	18.4099
ch3nh2	110.7	45.0033	19.0285	9.62178	65.6969	25.9748	9.40671		52.239	25.8273	10.8189	5.70283	26.4117	15.0084	5.11603		74.1646	28.4345	11.3384							83.1998	28.3648	12.7821	6.6246	54.835	15.5828	6.15747			43.675	18.9977	8.8285	4.77756	24.6773	10.1692	4.05095			101.622	39.0558	17.1933	8.77856	62.566	21.8625
cf2	161.038	73.9724	30.8938	15.2792	87.0652	43.0786	15.6146		40.4512	26.8618	11.7773	5.8963	13.5894	15.0845	5.88096		98.1691	38.1182	20.1443							80.3731	29.5377	14.4349	6.64388	50.8354	15.1028	7.79099			33.8072	17.7158	9.21648	4.81977	16.0915	8.49927	4.39671			161.249	68.8688	29.1632	14.5558	92.3804	39.7055
n2h	78.7513	31.199	13.4495	6.52323	47.5523	17.7495	6.92627		36.9888	17.9653	7.46655	3.74912	19.0236	10.4987	3.71742		49.7215	18.4976	8.073							55.175	19.4423	8.48106	4.32664	35.7327	10.9612	4.15442			30.4282	13.1086	6.02174	3.10316	17.3196	7.0869	2.91858			74.2133	27.5774	12.2114	5.99761	46.6359	15.366
t-n2h2	98.0215	38.8952	16.5586	8.02497	59.1263	22.3366	8.53362		41.9914	20.918	8.73941	4.43509	21.0735	12.1786	4.30432		61.2877	23.0378	9.53946							67.3398	23.5363	10.3948	5.31673	43.8035	13.1415	5.07806			34.7483	15.32	7.06186	3.69635	19.4284	8.25809	3.36551			91.3206	34.4031	15.0515	7.39214	56.9176	19.3516
n2h4	126.042	50.8899	21.254	10.3581	75.1516	29.6359	10.8959		50.5976	26.4135	11.0052	5.65225	24.1841	15.4083	5.35297		81.7851	30.323	11.9307							84.888	30.0452	13.4297	6.74136	54.8428	16.6155	6.68839			41.9463	19.1152	8.89505	4.702	22.8312	10.2201	4.19305			116.956	44.609	19.2818	9.49831	72.3474	25.3272
fo2	131.518	63.9445	27.1976	13.4568	67.5732	36.7469	13.7408		40.1933	24.9269	10.3891	5.38116	15.2664	14.5378	5.00789		87.9417	36.0713	18.588							73.1143	27.7872	13.1743	6.14736	45.3271	14.6129	7.02698			32.586	17.0367	8.64409	4.42912	15.5493	8.39261	4.21497			131.17	59.4821	25.6337	12.8056	71.6879	33.8484
foof	193.955	93.5521	39.203	19.5734	100.403	54.3491	19.6296		52.9948	34.8496	15.4326	7.57112	18.1453	19.4169	7.86152		121.837	48.8756	27							96.9345	36.1838	18.4031	8.56551	60.7507	17.7807	9.8376			42.9317	22.8102	12.0743	6.13903	20.1216	10.7359	5.93529			195.734	87.3293	37.7284	18.64	108.405	49.6009
alf3	228.637	107.715	42.9657	20.2833	120.921	64.7496	22.6824		32.0931	21.7989	12.6379	6.07574	10.2942	9.16101	6.56216		105.626	44.4767	26.372							75.323	27.6016	14.2576	6.27044	47.7213	13.344	7.98716			27.3051	13.4021	10.2113	5.18937	13.903	3.1908	5.02196			229.266	102.539	40.3808	19.6159	126.727	62.1581
si2h6	87.4184	34.7554	18.2712	10.0851	52.663	16.4842	8.18612		70.9315	28.3046	14.4452	7.88397	42.6269	13.8594	6.56123		74.8497	30.8332	13.4851							96.2256	34.8032	17.2884		61.4224	17.5148				69.3449	25.9509	14.4546	7.81971	43.394	11.4963	6.63487			87.031	32.918	19.8522	10.4912	54.1129	13.0658
p4	180.631	60.0035	30.8413	16.3748	120.628	29.1622	14.4665		140.129	48.4671	24.4984	12.8961	91.6619	23.9688	11.6022		127.125	47.4112	25.8847							183.756	62.4323	26.5462	14.3566	121.324	35.8861	12.1896			136.88	45.6448	24.1313	13.1667	91.2356	21.5136	10.9646			177.002	60.1562	36.1904	18.1283	116.846	23.9658
so2	198.078	80.1796	35.7314	18.2724	117.898	44.4482	17.459		102.927	47.1365	22.3073	11.1887	55.7908	24.8292	11.1186		141.858	57.3808	28.9024							147.043	52.9101	24.6664	12.6081	94.1332	28.2437	12.0583			98.1263	40.1015	19.7141	10.4614	58.0248	20.3874	9.25269			196.413	75.6124	36.0488	18.5378	120.8	39.5636
so3	298.659	122.263	53.7553	27.2966	176.396	68.5073	26.4586		146.816	68.3886	31.746	16.0211	78.4273	36.6426	15.7249		210.327	86.3451	43.0891							212.521	76.1089	35.4338	17.9087	136.412	40.6752	17.5251			139.114	56.972	28.1583	14.8655	82.1422	28.8137	13.2928			295.641	114.856	53.4412	27.2947	180.785	61.4148
ocs	154.756	61.8274	28.3312	14.5233	92.929	33.4962	13.8079		82.1572	37.7905	18.2281	9.13802	44.3668	19.5624	9.09004		108.96	44.2282	21.8433							115.989	43.7081	20.5429	10.275	72.2805	23.1652	10.2678			74.8257	31.5718	15.4942	8.22323	43.254	16.0776	7.27095			150.65	58.0189	28.6185	14.4849	92.6307	29.4005
cs2	149.406	52.9077	27.7043	14.7934	96.4982	25.2034	12.9109		103.415	42.9561	22.3092	11.1172	60.4587	20.6469	11.192		116.17	45.4607	23.1082							133.065	46.4552	24.4268	12.8501	86.61	22.0284	11.5767			99.4909	39.8024	19.8368	10.695	59.6885	19.9656	9.14178			146.015	52.5695	30.7705	15.8833	93.4459	21.799
s2o	184.24	66.1869	32.5178	16.5874	118.053	33.6691	15.9304		103.603	44.507	22.3234	11.1824	59.0957	22.1836	11.141		96.3811	36.3557	20.4151							148.957	52.8256	24.8569	13.0411	96.1309	27.9687	11.8158			99.3458	40.1175	19.7523	10.5675	59.2283	20.3652	9.18483			140.361	44.2497	28.2671	14.2313	96.1117	15.9826
s3	161.456	56.1239	29.427	16.1077	105.332	26.6969	13.3193		102.201	41.4858	21.8554	10.7974	60.7151	19.6304	11.058		172.965	67.5722	34.1688							148.118	52.4264	24.8428	13.3756	95.6912	27.5837	11.4672			99.1354	39.4723	19.3786	14.1055	59.6631	20.0938	5.27305			218.159	78.1014	46.3007	23.744	140.058	31.8007
s4-c2v	230.236	78.8792	41.5995	22.5918	151.357	37.2796	19.0078		146.401	58.3857	30.3542	15.0868	88.0156	28.0316	15.2673		172.019	68.1534	35.3261							211.924	73.87	34.7957	18.7961	138.054	39.0743	15.9996			142.121	54.5134	27.3787	14.7353	87.6077	27.1347	12.6433			225.421	80.3961	50.0561	25.0653	145.025	30.34
ccl2	137.384	50.0561	27.3369	14.5072	87.3281	22.7192	12.8297		80.6792	38.8378	21.1107	9.61018	41.8414	17.7271	11.5005		106.738	46.2056	31.2181							125.248	47.9071	23.772	12.6958	77.3407	24.1351	11.0762			76.891	35.5307	17.0465	9.17086	41.3604	18.4842	7.8756			139.609	50.566	31.0526	16.066	89.0428	19.5134
alcl3	191.212	65.3562	38.0229	20.0573	125.856	27.3333	17.9657		77.6888	39.0842	23.9599	10.7434	38.6046	15.1243	13.2165		134.679	61.4495	47.0976							155.265	56.6952	28.9498	15.7438	98.5694	27.7454	13.2061			72.6002	35.9329	18.6692	10.4032	36.6673	17.2637	8.26599			193.262	69.344	47.0313	23.4154	123.918	22.3127
clcn	132.209	49.7993	24.8495	12.6097	82.4102	24.9497	12.2398		78.7649	36.6728	18.1669	8.69722	42.0921	18.5059	9.46972		95.5055	38.6024	22.8415							111.069	42.048	20.0981	10.3146	69.0212	21.9499	9.78347			70.895	31.1322	14.7854	7.9366	39.7628	16.3468	6.84881			128.005	47.049	25.3138	12.9785	80.956	21.7352
oclo	198.519	81.6619	38.4981	19.9309	116.857	43.1638	18.5672		102.02	51.5558	25.4064	12.2724	50.4642	26.1494	13.134		149.162	64.987	36.9328							151.965	57.1812	27.9029	14.3153	94.7841	29.2782	13.5876			97.0456	44.524	21.5511	11.4698	52.5216	22.9729	10.0813			199.585	78.4363	39.4039	20.4731	121.149	39.0324
cloo	82.5656	58.0193	25.7129	12.9991	24.5463	32.3065	12.7138		45.8893	27.7172	13.0007	6.16952	18.1721	14.7164	6.83123		84.5689	37.9816	21.7024							87.5282	33.0003	15.8114	7.85944	54.5279	17.189	7.95192			44.02	21.1864	10.3043	5.33919	22.8337	10.8821	4.9651			91.3101	54.8454	26.1615	13.099	36.4647	28.6839
cl2o	150.796	60.5089	29.3943	15.4455	90.2872	31.1146	13.9488		76.5827	39.0173	20.1592	9.29899	37.5653	18.8582	10.8602		107.828	49.0338	31.2949							123.375	46.1983	22.6382	11.9827	77.1767	23.56	10.6556			72.0984	34.7522	16.4439	8.77394	37.3462	18.3083	7.67			152.643	59.8302	32.6344	16.6856	92.8133	27.1957
bn3pi	42.3426	16.3634	7.0357	3.405	25.9792	9.32771	3.63069		18.109	8.48427	3.83815	1.90901	9.62471	4.64612	1.92914		24.5093	8.85075	4.42776							29.551	9.24267	4.1699	2.04701	20.3083	5.07277	2.1229			15.3262	6.37746	3.1497	1.59087	8.94879	3.22775	1.55883			40.6922	14.7553	6.48369	3.16517	25.9369	8.2716
cf	79.3979	36.5152	15.2527	7.57071	42.8827	21.2625	7.68196		21.5468	13.5899	5.8916	2.9673	7.95685	7.69831	2.9243		49.1247	19.0034	9.98612							40.9268	14.9511	7.28182	3.37058	25.9758	7.66927	3.91124			17.8973	9.11497	4.63897	2.42588	8.78228	4.476	2.21308			79.8231	33.967	14.3869	7.18779	45.8561	19.5801
ch2c	60.7901	24.56	10.8679	5.79117	36.2301	13.6922	5.07668		36.1537	16.8858	7.1367	3.75162	19.268	9.74906	3.38508		41.7235	16.4567	7.16315							52.9553	17.8698	8.01068	4.30325	35.0855	9.85908	3.70743			30.3048	12.7063	5.89064	3.14851	17.5985	6.81561	2.74213			55.6477	21.2149	9.75614	5.26518	34.4329	11.4587
ch2ch	70.9283	29.0981	12.8114	6.85229	41.8302	16.2867	5.95908		40.9916	19.5005	8.22216	4.46532	21.4911	11.2784	3.75684		50.309	19.795	8.39168							61.6382	20.856	9.44613	5.12553	40.7822	11.4099	4.3206			34.5395	14.7126	6.85253	3.72231	19.8269	7.86005	3.13021			64.3458	25.0001	11.4735	6.19686	39.3457	13.5266
c2h4	79.7764	32.6328	14.3355	7.73969	47.1437	18.2973	6.5958		45.516	21.4792	9.15219	5.0169	24.0369	12.327	4.13529		57.5705	22.6192	9.46156							68.9349	23.4248	10.6382	5.76426	45.5101	12.7866	4.8739			38.5862	16.3984	7.63926	4.21623	22.1878	8.75919	3.42303			72.2929	28.1196	12.8853	7.01044	44.1733	15.2343
ch2nh	90.7564	36.6393	15.804	8.05288	54.1172	20.8352	7.75113		44.7514	21.5315	9.12164	4.82377	23.2199	12.4099	4.29787		60.8616	23.2429	9.6755							70.0365	23.9498	10.7752	5.61759	46.0867	13.1746	5.15765			37.4349	16.1148	7.48745	4.02912	21.3201	8.62733	3.45833			83.1464	31.96	14.3298	7.34849	51.1864	17.6301
hco	85.8397	38.1258	16.1738	7.8425	47.714	21.952	8.33128		34.9301	18.6367	8.08962	4.16064	16.2934	10.5471	3.92898		57.7041	24.1275	11.0713							58.1684	16.2663	9.6898	4.74583	41.9021	6.57646	4.94397			29.0214	13.4981	6.49415	3.41598	15.5233	7.00392	3.07817			83.9783	34.2575	14.8444	7.52151	49.7208	19.413
h2co	100.456	43.0852	18.2861	8.32823	57.3707	24.799	9.95788		39.8155	20.9526	9.11502	4.74772	18.8628	11.8376	4.3673		65.8306	27.6515	12.2501							67.211	23.7559	11.1403	5.5505	43.455	12.6157	5.58978			33.1784	15.346	7.37264	3.92723	17.8324	7.97331	3.44541			95.0113	38.6522	16.759	7.69598	56.3591	21.8933
co2	160.303	69.9258	28.851	12.2728	90.3768	41.0748	16.5782		59.1184	32.6911	14.127	7.14274	26.4273	18.5641	6.98425		101.607	43.051	20.5846							97.6029	35.2312	16.5448	7.73753	62.3717	18.6864	8.80731			48.6192	23.2144	11.2184	5.78597	25.4048	11.996	5.43243			154.841	62.8175	26.4679	13.2305	92.0234	36.3496
hno	89.2749	37.9943	17.3753	8.43357	51.2806	20.619	8.94175		36.0734	19.5882	8.37186	4.15016	16.4852	11.2163	4.2217		62.1646	24.7164	11.1258							60.8641	22.1259	10.0814	4.95313	38.7382	12.0445	5.12825			29.6508	13.9499	6.65845	3.44415	15.701	7.29141	3.21431			86.2674	34.2238	15.9492	7.87443	52.0436	18.2746
no2	149.422	65.2911	27.6007	13.4153	84.1305	37.6904	14.1854		58.8547	32.3211	13.6114	6.78733	26.5336	18.7097	6.82411		96.6084	36.2498	18.7509							94.5644	34.3909	15.6351	7.43189	60.1735	18.7557	8.20326			48.0824	22.7248	10.8622	5.55948	25.3576	11.8626	5.30275			145.6	59.0283	25.4376	12.5125	86.5721	33.5907
n2o	137.242	57.7377	24.1198	11.8642	79.5038	33.618	12.2555		62.2934	32.4291	13.1586	6.73908	29.8643	19.2705	6.41954		90.9793	34.6316	16.5364							90.5639	33.262	14.5137	7.11925	57.3019	18.7483	7.39443			50.5348	22.7832	10.5151	5.40946	27.7516	12.2681	5.10562			130.885	50.8847	22.1354	10.9658	79.9999	28.7494
o3	158.44	72.4175	30.4889	14.9155	86.0226	41.9286	15.5734		52.353	31.1357	13.173	6.60842	21.2173	17.9628	6.56454		145.594	58.6451	28.713							93.4196	34.3535	15.8677	7.53451	59.0661	18.4859	8.33314			42.9501	21.5822	10.531	5.38722	21.3678	11.0512	5.1438			211.071	85.9405	36.5908	18.2824	125.13	49.3498
hoo	105.666	51.0822	21.0812	10.4655	54.5842	30.0011	10.6157		31.7002	19.2209	8.07983	4.15446	12.4792	11.1411	3.92537		52.9644	23.194	11.0745							46.7292	24.0665	11.4988	5.60924	22.6627	12.5677	5.88957			26.375	13.2767	6.93717	3.59877	13.0984	6.33949	3.33841			80.7634	30.629	15.5537	7.63144	50.1344	15.0753
hooh	139.77	56.2489	26.3111	12.8531	83.5211	29.9377	13.458		35.611	24.3832	10.2941	5.14848	11.2279	14.0891	5.14561		76.7402	34.8734	15.5047							18.0221	20.89	14.3731	7.04451	-2.86798	6.51698	7.32855			19.1468	16.8473	8.16697	4.26518	2.29948	8.68036	3.9018			136.879	51.6483	24.4019	10.8712	85.231	27.2464
f2o	136.35	64.8506	27.7422	13.9651	71.4997	37.1084	13.7771		32.8356	23.7832	10.5076	5.15333	9.05244	13.2755	5.35429		86.4345	35.4886	18.887							68.242	26.6156	12.7891	5.85757	41.6264	13.8265	6.93157			26.869	15.0904	8.11233	4.16836	11.7786	6.97808	3.94397			136.888	60.4469	26.5138	13.4106	76.441	33.9331
hocl	113.646	47.6852	21.8727	11.2569	65.9607	25.8126	10.6158		32.9828	21.1429	11.6095	5.72593	11.8398	9.53346	5.88352		75.9591	34.555	18.921							73.7929	28.0032	16.2234	8.63579	45.7897	11.7799	7.58756			28.4487	19.0485	10.3153	5.48598	9.40014	8.73329	4.82927			113.395	45.4746	22.6419	11.5581	67.9208	22.8328
ssh	108.396	37.8594	20.17	11.0498	70.5367	17.6894	9.12021		71.7742	29.1226	15.3333	7.69298	42.6517	13.7892	7.64035		92.0314	35.1622	16.1086							103.882	38.7787	19.0008	10.5591	65.103	19.7779	8.44173			69.8387	27.7159	13.1937	7.35132	42.1228	14.5222	5.84233			105.83	38.2301	23.2225	11.9741	67.5998	15.0076
b2	16.2739	6.42918	3.02264	1.6768	9.84468	3.40654	1.34584		11.5151	5.10705	2.30792	1.21246	6.40804	2.79913	1.09546		10.554	4.55287	2.35682							17.1702	5.08092	2.34372	1.28352	12.0893	2.73719	1.0602			9.90171	3.99911	1.97128	1.04236	5.9026	2.02783	0.928918			15.8617	5.67751	2.76007	1.54117	10.1842	2.91744
bh	4.67846	2.17538	1.12022	0.639905	2.50308	1.05515	0.480319		3.14153	1.65497	0.842245	0.468825	1.48656	0.812725	0.373421											5.79284	2.02988	1.13721	0.717376	3.76296	0.892671	0.419829			2.8048	1.29464	0.694587	0.393677	1.51016	0.600058	0.300909			4.37127	1.82848	0.970947	0.573954	2.54279	0.857536
bh3	14.0106	6.40812	3.08837	1.77941	7.60248	3.31975	1.30895		9.64107	4.93226	2.32098	1.32026	4.70881	2.61129	1.00071		10.7795	4.93441	1.94578							15.672	5.42482	2.84569	1.67926	10.2472	2.57914	1.16643			8.37423	3.8279	1.95481	1.12236	4.54633	1.87309	0.832454			12.711	5.29151	2.71341	1.59483	7.41948	2.5781
bn	44.207	17.1809	7.3648	3.57473	27.026	9.81613	3.79007		19.387	9.03169	4.08035	2.03601	10.3553	4.95134	2.04433		25.924	9.3835	4.67491							31.1628	9.80147	4.41079	2.17266	21.3613	5.39068	2.23813			16.3661	6.80851	3.3496	1.69631	9.55762	3.45892	1.65328			42.4396	15.4321	6.77693	3.31498	27.0075	8.65513
bf	84.714	38.5736	14.5393	7.05285	46.1404	24.0343	7.48644		14.5663	10.9062	5.16429	2.64989	3.66006	5.74196	2.5144		48.9263	19.0135	10.4096							36.8802	13.4491	6.558	3.02203	23.4312	6.89106	3.53597			12.1979	7.07276	4.11714	2.17909	5.12515	2.95562	1.93805			85.8289	36.1424	13.8976	7.37029	49.6865	22.2448
nh	21.5482	8.94231	4.03524	1.98653	12.6059	4.90707	2.04871		8.77609	4.72042	2.11305	1.08744	4.05567	2.60737	1.02561											15.1671	5.86811	2.74803	1.47649	9.29897	3.12008	1.27154			7.18519	3.42329	1.65966	0.880375	3.7619	1.76363	0.779281			19.1593	7.73932	3.58247	1.78468	11.42	4.15685
nh2	41.3671	17.2568	7.51436	3.7309	24.1103	9.74244	3.78346		17.0928	9.20704	3.95379	2.03831	7.88575	5.25325	1.91547		27.7598	10.9396	3.81883							29.7431	11.228	5.15796	2.6629	18.5151	6.07004	2.49506			14.097	6.67562	3.16505	1.68652	7.42141	3.51057	1.47853			37.4615	14.9606	6.74053	3.38993	22.5008	8.2201
hcn	65.6982	26.7055	11.4872	5.8159	38.9928	15.2183	5.6713		35.7975	17.2535	7.0598	3.64274	18.5439	10.1937	3.41707		43.1891	16.5379	7.39256							50.6374	17.6667	7.81128	4.08372	32.9707	9.85541	3.72757			29.1621	12.457	5.73075	2.98305	16.7051	6.72623	2.7477			59.5466	22.8475	10.3137	5.24685	36.699	12.5338
hof	106.047	44.4292	20.9526	10.5216	61.6177	23.4767	10.4309		24.1685	17.7661	7.88163	3.95136	6.40242	9.88446	3.93028		66.4959	27.3523	12.9408							18.4005	21.2151	10.5562	5.06263	-2.81458	10.6589	5.49355			20.1518	9.72578	6.04306	3.16671	10.426	3.68273	2.87634			104.476	42.1255	19.6995	9.96595	62.3509	22.426
alh	3.2998	1.89816	1.05688	0.538347	1.40164	0.841279	0.518532		2.90489	1.63257	0.92575	0.435315	1.27232	0.706816	0.490435											6.1173	2.11956	1.04812	0.679385	3.99774	1.07144	0.368735			2.90806	1.22521	0.83751	0.412701	1.68285	0.387695	0.424809			3.31829	1.5121	0.984534	0.521485	1.80619	0.527567
alh3	10.9653	6.05496	3.08104	1.62279	4.91037	2.97391	1.45825		9.69109	5.22467	2.59159	1.31178	4.46642	2.63309	1.2798		9.3588	4.39153	1.99409							15.4835	5.51657	2.81152	1.85408	9.96691	2.70505	0.957444			9.54448	3.87777	2.50006	1.30211	5.6667	1.37771	1.19795			10.8172	4.67286	3.00981	1.63638	6.14432	1.66305
alf	65.2413	30.9937	13.2041	6.21801	34.2476	17.7896	6.9861		10.4799	6.50982	3.96313	1.86359	3.97012	2.54669	2.09954		31.3473	13.4724	8.11601							23.4487	8.08481	4.28042	1.88662	15.3639	3.80439	2.39381			9.10483	4.06166	3.22852	1.62201	5.04317	0.833134	1.60652			65.5156	31.4602	12.4028	6.03245	34.0554	19.0574
alcl	53.654	18.1738	10.8112	5.73426	35.4801	7.36266	5.07693		21.2278	10.3338	6.46634	2.90188	10.894	3.86748	3.56446		37.8038	17.5707	13.9439							45.2947	15.9485	7.98807	4.45724	29.3462	7.96044	3.53083			19.9148	9.37748	5.13001	2.82482	10.5373	4.24746	2.30519			54.1493	19.455	13.793	6.79266	34.6943	5.66199
sih	11.2677	4.8705	2.69065	1.4925	6.39724	2.17985	1.19815		9.87094	4.07932	2.24069	1.23038	5.79162	1.83863	1.01031											14.5692	6.131	2.85556	1.83587	8.43822	3.27544	1.0197			9.82694	3.77124	2.14952	1.20743	6.0557	1.62172	0.942086			11.2893	4.59988	2.77975	1.513	6.68938	1.82013
sih4	41.2607	17.9667	9.17196	5.16652	23.294	8.79472	4.00544		34.1525	14.5598	7.43097	4.06709	19.5927	7.12888	3.36389		39.0941	16.1575	6.51779							48.0156	18.3948	9.0939	5.56041	29.6207	9.30094	3.5335			34.0181	13.4571	7.32438	4.03241	20.561	6.1327	3.29197			41.3273	16.8372	9.54943	5.22273	24.4901	7.28778
sio	73.5297	30.7956	13.2736	5.79952	42.7341	17.522	7.4741		30.964	13.539	6.93179	3.43805	17.4251	6.60717	3.49374		44.9371	19.0553	9.514							45.6288	16.2875	7.16422	3.64211	29.3413	9.12327	3.52211			28.5899	11.0385	6.15257	3.15248	17.5514	4.8859	3.00009			73.0009	29.1417	12.7161	5.66408	43.8592	16.4256
sif	75.7033	35.1518	14.6708	6.61439	40.5515	20.4811	8.05636		22.8199	10.7815	5.9465	3.00611	12.0383	4.83504	2.94039		42.835	16.9374	9.68527							36.2907	13.548	6.39451	3.08337	22.7426	7.15353	3.31114			21.2769	8.41665	5.22519	2.73893	12.8603	3.19147	2.48626			75.7032	33.2981	14.2167	7.00667	42.4051	19.0814
cs	71.6347	25.654	13.2982	7.16734	45.9806	12.3558	6.13086		48.5227	20.3916	10.596	5.22161	28.1311	9.79564	5.37437		56.5071	22.1732	11.2024							65.185	24.4631	11.6358	6.16291	40.7219	12.8273	5.47293			47.0978	18.7766	9.20903	5.0027	28.3212	9.56755	4.20633			70.7002	25.3361	14.5978	7.5241	45.3641	10.7383
h2	0	0	0	0	0	0	0		0	0	0	0	0	0	0											0	0	0	0	0	0	0			0	0	0	0	0	0	0			0	0	0	0	0	0
oh	43.4101	20.2705	8.5678	4.26419	23.1395	11.7027	4.30361		9.65932	7.42992	3.43323	1.77158	2.2294	3.99669	1.66165											22.7176	9.91119	5.16091	2.58846	12.8065	4.75028	2.57245			7.96797	5.12815	2.6403	1.4302	2.83982	2.48785	1.2101			41.6172	18.2981	7.7925	3.94015	23.3191	10.5056
hf	55.619	27.4708	11.8849	5.9535	28.1482	15.5859	5.93143		10.3169	9.28365	4.13084	2.1575	1.03321	5.15281	1.97334											25.7939	11.8093	6.61557	3.10729	13.9846	5.19369	3.50828			8.23029	5.8066	3.12956	1.71231	2.42369	2.67704	1.41725			54.2336	24.9171	10.9492	5.56325	29.3164	13.968
h2o	81.4872	36.6606	14.7845	7.25184	44.8267	21.8761	7.53266		19.0488	13.634	6.06448	3.14001	5.41483	7.56947	2.92448		50.9909	21.7192	8.42856							42.2034	17.7593	8.63341	4.24636	24.444	9.1259	4.38704			15.7228	9.4255	4.75423	2.55126	6.29732	4.67127	2.20296			78.2771	32.9805	13.5067	6.70231	45.2966	19.4738
ch	11.6569	5.2011	2.48157	1.32399	6.45585	2.71953	1.15758		7.16208	3.60324	1.61914	0.860125	3.55884	1.9841	0.759012											11.3517	4.34525	2.06861	1.15448	7.00648	2.27664	0.914132			5.82881	2.672	1.29294	0.704737	3.15681	1.37906	0.5882			9.93361	4.32854	2.15287	1.17957	5.60507	2.17567
ch2-trip	23.5723	10.4874	4.76937	2.62346	13.0849	5.71808	2.14591		14.09	7.11343	3.03632	1.69236	6.97656	4.0771	1.34396		17.7855	7.44294	2.72549							22.4022	8.1678	3.8623	2.16494	14.2344	4.3055	1.69736			11.5311	5.24691	2.47629	1.42497	6.28418	2.77063	1.05131			20.4787	8.73743	4.20761	2.33956	11.7413	4.52982
ch3	33.8329	14.6157	6.59247	3.65058	19.2172	8.02324	2.94189		20.0864	9.81767	4.21841	2.33329	10.2687	5.59926	1.88512		25.5248	10.5195	3.93179							31.6692	11.1966	5.21576	2.85366	20.4726	5.98083	2.3621			16.6662	7.39278	3.48739	1.9461	9.27338	3.90539	1.54128			29.9015	12.3529	5.85502	3.27503	17.5486	6.49788
ch4	42.3326	18.1863	8.05755	4.38837	24.1464	10.1287	3.66918		25.9459	12.3432	5.13611	2.80865	13.6027	7.20708	2.32746		30.759	12.7423	4.82594							38.938	13.1807	6.15355	3.29913	25.7573	7.02715	2.85442			21.4755	9.07235	4.20032	2.37238	12.4032	4.87203	1.82795			37.2056	15.2977	7.01273	3.85325	21.908	8.28494
cch	51.7476	21.3969	9.49875	5.02662	30.3506	11.8982	4.47212		32.6875	15.5037	6.36964	3.33101	17.1838	9.13402	3.03863		36.7235	14.379	6.46387							45.2168	15.4111	6.89719	3.74224	29.8057	8.51395	3.15495			27.1315	11.4301	5.22634	2.75489	15.7013	6.2038	2.47146			47.2414	18.1688	8.48366	4.50453	29.0727	9.68511
c2h2	61.7424	26.1477	11.3715	6.16424	35.5948	14.7762	5.20726		37.7745	18.1921	7.43272	4.04744	19.5824	10.7594	3.38528		45.6964	17.9285	7.78413							53.6913	18.372	8.3174	4.59242	35.3192	10.0546	3.72498			31.396	13.3696	6.1149	3.30972	18.0264	7.25471	2.80518			55.6431	21.9831	10.1504	5.46943	33.66	11.8327
nh3	59.6246	24.9715	10.6215	5.28806	34.6531	14.35	5.33348		24.7436	13.3836	5.62427	2.91009	11.3599	7.75935	2.71419		41.1093	15.7217	5.61638							42.3581	15.6226	7.13444	3.58161	26.7355	8.48816	3.55283			20.4782	9.62227	4.53051	2.42694	10.8559	5.09176	2.10357			54.3988	21.5724	9.55905	4.81239	32.8264	12.0134
c2	39.1805	15.6329	6.89821	3.60639	23.5476	8.73472	3.29182		26.0561	11.7045	4.88579	2.46274	14.3517	6.81867	2.42305		26.2805	10.0956	4.96377							34.1486	11.4606	4.99425	2.61973	22.688	6.46633	2.37452			21.602	8.75031	4.01777	2.07046	12.8517	4.73253	1.94731			37.2482	13.5551	6.17787	3.28449	23.6931	7.37721
n2	61.6741	24.3718	10.3637	5.08149	37.3023	14.0081	5.28222		34.0281	15.7875	6.42731	3.16942	18.2406	9.36016	3.25789		39.869	14.4793	6.84943							45.0495	15.9272	6.73152	3.42035	29.1223	9.19567	3.31117			27.6281	11.4751	5.19757	2.62492	16.1531	6.27751	2.57265			59.0604	21.3583	9.36179	4.64503	37.7021	11.9965
co	79.0042	33.9579	14.251	6.15803	45.0463	19.7069	8.09295		31.2484	16.4205	7.13631	3.58868	14.8279	9.28418	3.54763		50.1879	20.9899	10.1811							49.7875	17.8458	8.31653	3.94304	31.9418	9.52922	4.37348			25.7434	11.8548	5.70981	2.94658	13.8886	6.14502	2.76323			76.935	30.6091	13.0761	6.62852	46.3259	17.533
cn	52.6772	20.4944	8.92381	4.4331	32.1828	11.5706	4.4907		29.411	13.1494	5.60033	2.78836	16.2616	7.54909	2.81197		33.1689	12.2475	5.91328							39.707	13.4565	5.88249	2.9441	26.2505	7.57405	2.93839			24.0613	9.7152	4.5429	2.31726	14.3461	5.1723	2.22564			49.3363	17.9248	8.05068	4.05798	31.4115	9.87417
no	78.1911	33.0199	14.1394	6.94476	45.1712	18.8806	7.1946		31.5401	16.7269	7.10669	3.53936	14.8132	9.62016	3.56732		51.1403	20.1086	9.79565							49.1695	17.9847	8.17703	3.91304	31.1848	9.80771	4.26399			25.717	11.9206	5.64579	2.89567	13.7964	6.27485	2.75012			75.5991	29.7878	12.9771	6.4793	45.8113	16.8107
o2	87.854	39.6546	16.8935	8.28852	48.1994	22.7612	8.60494		29.5782	17.7097	7.4874	3.69895	11.8685	10.2223	3.78845		59.1427	24.078	11.8761							50.6634	19.0053	9.03384	4.27737	31.6581	9.97147	4.75647			24.0758	12.3372	5.86186	3.02314	11.7386	6.47536	2.83872			85.7966	36.4062	15.6846	7.8498	49.3904	20.7215
of	72.8699	34.6634	14.9565	7.53414	38.2065	19.7069	7.42237		18.6115	13.3764	5.85856	2.88754	5.23512	7.51787	2.97102		48.372	19.707	10.2608							38.1102	14.7108	7.24544	3.3406	23.3994	7.46535	3.90484			15.3103	8.60462	4.52254	2.34189	6.7057	4.08208	2.18065			72.6597	32.1871	14.2185	7.22237	40.4726	17.9687
f2	63.5225	31.7723	14.0125	7.20837	31.7502	17.7598	6.80409		13.9107	11.505	5.12909	2.5268	2.40574	6.37587	2.60229		41.74	17.1477	9.4389							29.4706	12.3278	6.2528	2.8589	17.1428	6.075	3.3939			11.3184	7.10613	3.91028	2.0307	4.21227	3.19585	1.87958			64.0949	29.8948	13.4913	6.93323	34.2001	16.4035
ph3	58.0545	22.4577	11.8409	6.6058	35.5968	10.6169	5.23507		47.4792	18.1437	9.39194	5.29054	29.3355	8.75179	4.1014		55.9166	22.4966	8.48336							63.603	25.5057	12.3617	7.33904	38.0974	13.144	5.02264			46.786	17.4201	8.9446	5.22963	29.3659	8.47555	3.71496			56.8444	22.192	12.0503	6.74906	34.6524	10.1417
hs	35.1948	14.2306	7.76362	4.3206	20.9641	6.467	3.44303		23.904	10.9372	5.82967	3.10968	12.9668	5.1075	2.72											36.7498	16.3848	8.54101	4.99852	20.365	7.84383	3.54248			23.3861	10.4909	5.06996	2.98686	12.8952	5.42094	2.0831			34.2136	14.0911	8.02849	4.42935	20.1226	6.06256
h2s	66.7572	26.3075	14.1074	7.77989	40.4497	12.2001	6.32755		47.9928	20.2703	10.6568	5.67343	27.7225	9.61345	4.98338		65.397	27.4431	9.90334							69.6186	29.5089	14.9505	8.49383	40.1097	14.5584	6.45666			47.1059	19.4929	9.2979	5.41193	27.613	10.195	3.88597			65.2123	26.0521	14.4526	7.95637	39.1602	11.5995
hcl	45.9283	19.8837	11.4552	6.04945	26.0446	8.42852	5.4057		28.5761	15.2701	8.44854	4.21952	13.306	6.82157	4.22901											47.1718	21.8312	11.9334	6.91619	25.3406	9.89776	5.01725			27.8105	14.5568	6.8889	4.0697	13.2537	7.66787	2.81921			45.5135	19.7415	11.5608	6.32125	25.772	8.18063
so	93.1055	38.0749	17.3624	8.98818	55.0305	20.7125	8.37421		51.2038	23.4284	11.3026	5.60843	27.7754	12.1258	5.69413		67.2202	27.8089	13.9692							72.3421	26.5314	12.4887	6.4482	45.8107	14.0427	6.0405			48.5629	20.2362	9.83264	5.25752	28.3267	10.4035	4.57512			92.4029	36.2728	17.9178	9.21068	56.1301	18.355
clo	86.5841	35.7094	17.0792	8.91786	50.8747	18.6302	8.16134		44.6996	23.0857	11.6245	5.47443	21.614	11.4612	6.15007		64.1201	28.6578	16.9349							68.2882	25.9513	12.9277	6.79779	42.3369	13.0236	6.12988			42.3568	20.1906	9.60891	5.15301	22.1662	10.5817	4.4559			87.1603	34.5807	17.9095	9.31483	52.5796	16.6712
clf	78.5687	35.451	16.5834	8.49831	43.1176	18.8676	8.08507		36.1836	19.1357	10.1191	4.66902	17.0479	9.01654	5.45013		53.9214	23.7329	14.9004							57.7311	22.1968	11.0151	5.66367	35.5343	11.1818	5.35142			34.2177	16.4934	8.1828	4.34183	17.7243	8.31064	3.84097			79.5368	34.3553	17.1177	8.79858	45.1815	17.2376
p2	54.2513	18.402	9.45333	5.13587	35.8493	8.94868	4.31746		44.274	15.4632	8.07992	4.20041	28.8108	7.3833	3.87951		40.547	14.8818	8.04248							55.972	19.3381	8.12445	4.43627	36.6339	11.2136	3.68818			43.1315	14.7059	7.81478	4.35505	28.4256	6.89113	3.45972			53.5266	18.5013	10.8349	5.59819	35.0253	7.6664
s2	83.3612	29.217	15.4348	8.49902	54.1442	13.7822	6.93578		52.06	21.5456	11.5153	5.64613	30.5144	10.0303	5.86922		63.9424	25.4253	13.0292							76.4159	27.1527	13.0006	7.03068	49.2632	14.152	5.96997			50.5044	20.4505	10.0715	5.50278	30.054	10.379	4.56872			81.5323	29.737	18.3847	9.34081	51.7954	11.3522
cl2	74.7931	27.189	15.1997	8.23946	47.6041	11.9893	6.96027		39.9674	19.6621	11.4673	5.04234	20.3053	8.19488	6.42492		57.0086	26.3134	18.4819							68.5376	25.2785	12.5054	6.78359	43.2591	12.7731	5.7218			38.2049	18.2591	8.82553	4.86435	19.9457	9.43361	3.96118			76.2425	28.0616	18.1315	9.27298	48.1809	9.93006
									BSSE relative to haVTZ+d
	3ZaPa	4ZaPa	5ZaPa	6ZaPa					aug-ano-PVTZ	aug-ano-pVQZ	aug-ano-pV5Z						VTZ+d	VQZ+d	V5Z+d	0					6ZaPa	0	haCVTZ	haCVQZ	haCV5Z					haCV6Z		haVQ+dZ(f)	haV5+dZ(g)	haV6+dZ(h)
oxirene	1.61903	1.04821	1.12927	1.14616					1.51155	1.164	1.26825						2.27981	1.86917	1.87361						1.14616		0.839525	0.730566	0.819826					0.830978		2.15668	1.66006	1.72458
oxirane	1.65912	1.09175	1.18182	1.16645					1.51892	1.20845	1.22627						2.34604	1.90408	1.87428						1.16645		0.83342	0.72598	0.816017					0.836611		2.20887	1.69632	1.71694
dioxirane	1.82382	1.13004	1.22183	1.19168					1.82517	1.37422	1.43708						2.80574	2.18681	2.14503						1.19168		0.831063	0.704284	0.801297					0.825427		2.74356	1.97067	1.97961
ketene	1.55569	1.07342	1.14954	1.10961					1.45997	1.17663	1.26084						2.20651	1.85912	1.82541						1.10961		0.834308	0.732956	0.812769					0.824107		2.08177	1.64305	1.66274
acetaldehyde	1.60488	1.0946	1.1694	1.14186					1.44866	1.19088	1.22755						2.2577	1.79817	1.75588						1.14186		0.839721	0.737805	0.814796					0.834913		2.11913	1.58851	1.59741
formic	1.56073	1.15668	1.23429	1.17618					1.88164	1.37655	1.41969						2.95639	2.30085	2.17231						1.17618		0.835417	0.71973	0.802949					0.827863		2.80304	2.08269	2.00288
methanol	1.64888	1.16408	1.26588	1.22857					2.15709	1.33115	1.30903						3.40902	2.19493	2.10939						1.22857		0.816571	0.715935	0.807981					0.840266		3.20952	1.96037	1.92857
ethanol	1.43227	1.12193	1.20535	#VALUE!					1.61194	1.25629	1.25254						2.50119	1.99723	1.9391						#VALUE!		0.8391	0.729581	0.814317					#VALUE!		2.34883	1.76768	1.7671
glyoxal	1.656	1.10309	1.17323	1.12573					1.57523	1.26031	1.34909						2.55293	1.91933	1.82798						1.12573		0.836313	0.729143	0.808299					0.827982		2.37576	1.71939	1.68033
t-hcoh	1.72887	1.33726	1.27159	1.22932					2.1294	1.53499	1.38051						3.34763	2.56211	2.16013						1.22932		0.935559	0.810339	0.808381					0.83256		3.21057	2.31115	1.98211
c-hcoh	1.55943	1.18756	1.26971	1.22722					2.07126	1.36351	1.36685						3.23109	2.27557	2.15433						1.22722		0.903034	0.719682	0.808555					0.833869		3.11168	2.05349	1.97677
hcnh	1.54236	1.0986	1.16871	1.15495					1.3454	1.05468	1.05822						2.02183	1.68882	1.72709						1.15495		0.834927	0.741152	0.820274					0.829759		1.8651	1.47269	1.56101
hocn	1.47393	1.11239	1.17212	1.14014					1.60547	1.19999	1.30288						2.53707	2.03301	1.97218						1.14014		0.822248	0.717154	0.80493					0.823795		2.41411	1.81354	1.80456
honc	1.42895	1.09539	1.1745	1.13833					1.63337	1.18827	1.3063						2.5657	2.03009	2.00477						1.13833		0.819181	0.704648	0.801813					0.816018		2.44078	1.80493	1.84136
hnco	1.56196	1.0777	1.15396	1.10371					1.5286	1.17629	1.27204						2.35775	1.93285	1.89631						1.10371		0.827169	0.721043	0.804476					0.818837		2.23805	1.71447	1.73068
hcno	1.49351	1.03271	1.14001	1.08867					1.4679	1.10096	1.26398						2.22776	1.83179	1.85999						1.08867		0.809109	0.703088	0.804362					0.804887		2.07771	1.5997	1.69916
c-n2h2	1.59704	1.12682	1.19105	1.19062					1.46175	1.09483	1.08537						2.3126	1.83563	1.86513						1.19062		0.829301	0.732559	0.807068					0.828717		2.15768	1.62069	1.69202
hnnn	1.4429	1.03065	1.105	1.08454					1.32008	0.977147	1.09217						2.02268	1.65095	1.74958						1.08454		0.820188	0.717309	0.806432					0.814133		1.91393	1.44628	1.59632
hnc	1.43509	1.04829	1.14021	1.1213					1.33916	1.01146	1.06957						1.96387	1.63389	1.67513						1.1213		0.817112	0.71609	0.80904					0.811754		1.8009	1.39299	1.51155
t-hono	1.49512	1.21503	1.22085	1.1866					1.9593	1.33943	1.42442						3.09701	2.39505	2.19806						1.1866		0.878773	0.753435	0.798695					0.825697		3.02942	2.1731	2.03183
c-hono	1.37403	1.13941	1.22079	1.18648					1.79633	1.20856	1.39867						2.26578	1.91747	2.11678						1.18648		0.825135	0.703282	0.796858					0.826473		2.35737	1.74167	1.94662
nh2cl	1.6584	1.26722	1.24894	1.4407					1.41909	1.19485	1.31011						1.97926	1.53394	1.51402						1.4407		0.913691	0.852396	0.815876					0.91419		1.92501	1.45355	1.59616
t-hooo	0.910157	0.963544	1.26903	1.23948					2.31958	1.44833	1.60511						3.59371	2.33086	2.44377						1.23948		0.878483	0.689711	0.792814					0.82892		3.6449	2.16659	2.28226
c-hooo	1.72857	1.14863	1.25792	1.24403					2.19475	1.47024	1.59959						1.84734	2.2211	2.35831						1.24403		0.625889	0.69047	0.791436					0.818779		2.10922	1.87838	2.20042
ch3f	1.82031	1.10692	1.25411	1.20039					1.94122	1.343	1.43864						3.11081	2.41236	2.37685						1.20039		0.838521	0.684988	0.794225					0.827677		2.9699	2.19375	2.20891
ch2f2	1.97683	1.11115	1.25547	1.17536					2.31858	1.43034	1.61467						3.85236	2.72041	2.63013						1.17536		0.838898	0.661018	0.79007					0.82147		3.75163	2.51334	2.46915
cf4	2.03866	1.06465	1.20225	1.10676					2.55173	1.38419	1.69358						4.27709	2.75373	2.65857						1.10676		0.83244	0.636815	0.776621					#VALUE!		4.26352	2.56842	2.51602
sih3f	1.52706	1.25637	1.18325	1.24116					1.55317	1.4231	1.3307						2.34623	2.42021	1.95908						1.24116		0.957935	0.834048	0.925694					0.943841		2.46868	2.28395	2.03036
sif4	1.77738	1.219	1.12475	1.05854					2.31562	1.64932	1.76						4.08555	3.43458	2.56418						1.05854		0.899293	0.732989	0.847372					#VALUE!		4.10608	3.25997	2.6271
c2h3f	1.6968	1.09004	1.19487	1.14273					1.71159	1.21351	1.33999						2.70048	2.15687	2.09776						1.14273		0.843954	0.713072	0.808833					0.82914		2.57932	1.94579	1.94376
c2h5f	1.6991	1.09658	1.20327	1.16974					1.65435	1.23291	1.31856						2.65287	2.1605	2.11725						1.16974		0.838554	0.708652	0.807813					0.834872		2.51164	1.93588	1.95551
fccf	1.69606	1.04683	1.17642	1.07547					1.90582	1.20755	1.49314						3.19796	2.41632	2.29286						1.07547		0.82578	0.674291	0.788743					0.809603		3.13981	2.20472	2.13261
hccf	1.60527	1.04329	1.16247	1.10424					1.66812	1.15011	1.36209						2.67543	2.14086	2.08032						1.10424		0.827725	0.694977	0.796978					0.812109		2.5677	1.92282	1.91779
hcof	1.80378	1.1	1.21735	1.13219					2.002	1.37018	1.53382						3.24895	2.4333	2.32271						1.13219		0.835609	0.694255	0.7943					0.819468		3.15558	2.22774	2.16961
f2co	1.86072	1.06775	1.19147	1.09334					2.17952	1.35499	1.60974						3.60326	2.54677	2.43227						1.09334		0.833997	0.674373	0.786166					0.815418		3.55468	2.35078	2.28098
ch2-sing	1.58549	1.16635	1.25997	1.28849					1.24836	1.04971	0.877325						1.63923	1.45877	1.53774						1.28849		0.82511	0.745055	0.811528					0.832211		1.43013	1.22132	1.35035
propane																																					#VALUE!	#VALUE!
propene	1.50222	1.06672	1.13448	#VALUE!					1.23931	1.04197	1.04845						1.78012	1.54396	1.58009						#VALUE!		0.845584	0.759172	0.831636					0.843659		1.62468	1.33368	1.42211
propyne	1.45663	1.02768	1.10984	1.11126					1.18487	0.997917	1.04572						1.67688	1.48926	1.54399						1.11126		0.835806	0.745729	0.824767					0.831584		1.53244	1.27066	1.38827
allene	1.45466	1.04763	1.12315	1.1132					1.19926	1.00596	1.05294						1.67722	1.48423	1.55154						1.1132		0.842961	0.755814	0.831412					0.835872		1.53322	1.27715	1.40278
b2h6	1.50825	1.0485	1.15303	1.17398					1.05716	0.996265	0.937872						1.45141	1.31532							1.17398		0.871189	0.788345						0.864741		1.31746	1.11213	1.21186
bhf2	2.38392	1.21429	1.28584	1.18441					3.29404	1.70664	1.91353						5.83648	3.48834	3.0102						1.18441		0.823159	0.646882	0.790026					0.818774		5.8701	3.25277	2.86069
bf3	2.44882	1.18313	1.2477	1.12812					3.45321	1.66368	1.93752						6.08596	3.47264	3.01707						1.12812		0.810109	0.634447	0.785456					0.817297		6.13693	3.24591	2.87574
c2h6	1.52044	1.0629	1.15039	1.14808					1.22457	1.04929	1.0062						1.79991	1.55256	1.58426						1.14808		0.842971	0.749923	0.824048					0.84662		1.6301	1.3257	1.42347
h2cn	1.49483	1.08818	1.14421	1.14432					1.24076	1.03274	1.04788						1.89742	1.63348	1.67641						1.14432		0.826859	0.747572	0.819187					0.832514		1.73275	1.42581	1.51484
nccn	1.37545	1.00118	1.04335	1.03401					1.17398	0.9208	1.06872						1.82727	1.5413	1.58802						1.03401		0.818055	0.730527	0.812696					0.815334		1.67165	1.33039	1.43473
ch2nh2	1.61089	1.12535	1.19322	1.16724					1.46121	1.1211	1.06528						2.14808	1.76578	1.78259						1.16724		0.83977	0.744523	0.819747					0.834759		1.97645	1.543	1.61691
ch3nh	1.60062	1.10516	1.18485	1.1829					1.35098	1.08222	1.04015						2.07556	1.72591	1.76067						1.1829		0.833743	0.736874	0.813987					0.837703		1.90308	1.5013	1.5835
ch3nh2	1.59268	1.09825	1.18146	1.16163					1.41972	1.10095	1.04802						2.11911	1.74247	1.75883						1.16163		0.836061	0.735567	0.816029					0.837752		1.94532	1.51219	1.58919
cf2	1.98691	1.09962	1.22566	1.12679					2.42685	1.41905	1.71044						3.98103	2.75382	2.62317						1.12679		0.835753	0.659515	0.782565					0.817422		3.98626	2.56382	2.47623
n2h	1.49167	1.08222	1.13587	1.15404					1.34423	1.02963	1.08122						2.12906	1.73663	1.8013						1.15404		0.822633	0.729666	0.806495					0.827702		2.00637	1.53504	1.63549
t-n2h2	1.60365	1.12517	1.18941	1.19879					1.45953	1.10134	1.09154						2.33432	1.85941	1.8947						1.19879		0.82751	0.732382	0.808048					0.833434		2.17474	1.64466	1.72226
n2h4	1.67771	1.1375	1.22031	1.19269					1.61639	1.14801	1.08409						2.49106	1.92666	1.93127						1.19269		0.829019	0.723689	0.808258					0.831881		2.3115	1.68887	1.75206
fo2	1.81907	1.11475	1.2681	1.14239					2.18797	1.44708	1.78919						3.27213	2.56528	2.61791						1.14239		0.810732	0.683468	0.832038					0.823079		3.26348	2.38626	2.46737
foof	1.82913	1.03829	1.19248	1.13134					2.29903	1.40247	1.74954						3.65989	2.68446	2.54027						1.13134		0.810112	0.654533						0.810848		3.69345	2.50589	2.44472
alf3	2.34701	1.26619	1.12816	1.03205					3.29123	2.04032	2.08674						7.12417	4.94132	3.39975						1.03205		0.850809	0.614807	0.807993					0.854113		7.14377	4.70386	3.19521
si2h6	1.3566	1.2296	1.19683	#VALUE!					1.05524	1.08934							1.23243	1.22791	1.26486						#VALUE!		0.977631	0.916845	1.00065					0.991849		1.22697	1.16299	1.37431
p4	1.31133	1.28814	1.08359	1.11325					0.907201	0.978214	1.05659						1.28904	1.23803	1.25891						1.11325		0.976818	0.941769						1.02098		1.26314	1.24118	1.47726
so2	1.42861	1.12249	1.10575	1.12686					1.37823	1.21733	1.29565						1.92444	1.70101	1.60178						1.12686		0.953356	0.850753	0.883751					0.935001		1.90827	1.60412	1.616
so3	1.44753	1.11289	1.11617	1.11782					1.43259	1.26257	1.35731						2.03424	1.78776	1.69329						1.11782		0.947542	0.833063	0.886988					0.927869		2.01369	1.67946	1.6834
ocs	1.41179	1.15659	1.12699	1.12443					1.32624	1.17035	1.19833						1.88366	1.63606	1.55426						1.12443		0.910763	0.835443	0.850018					0.899891		1.83367	1.53528	1.57002
cs2	1.28671	1.08146	1.09492	1.15587					1.12334	1.05831	1.03581						1.44472	1.23167	1.24183						1.15587		0.962057	0.926583	0.889175					0.962022		1.41194	1.2238	1.37927
s2o	1.43777	1.18691	1.11349	1.16622					0.930295	0.816853	0.914518						1.77833	1.48711	1.45667						1.16622		0.958911	0.901374	0.884826					0.945015		1.3548	0.994219	1.26626
s3	1.44928	1.26372	1.13669	1.23878					1.69241	1.6288	1.5634						1.57979	1.35285	1.34644						1.23878		0.970005	0.951467	0.886671					1.30638		2.13461	1.88261	2.1185
s4-c2v	1.44755	1.26521	1.14632	1.24586					1.17498	1.1673	1.1638						1.57264	1.351	1.37047						1.24586		0.970764	0.933677						0.976703		1.53975	1.37698	1.64907
ccl2	1.55242	1.23352	1.12607	1.32108					1.323	1.18971	1.47878						1.70285	1.28885	1.29493						1.32108		0.953047	0.914847	0.80748					0.954286		1.73042	1.30198	1.47094
alcl3	1.99855	1.45059	1.20826	1.46543					1.73357	1.57223	1.96568						2.46126	1.67219	1.58694						1.46543		0.934501	0.919373	0.779185					0.968332		2.48765	1.77422	1.96292
clcn	1.41013	1.14657	1.1063	1.18597					1.21254	1.05262	1.25731						1.67853	1.35793	1.36784						1.18597		0.900083	0.848919	0.813864					0.912545		1.62515	1.28294	1.3934
oclo	1.48956	1.10911	1.09826	1.16646					1.46209	1.26052	1.45368						1.94588	1.58395	1.51529						1.16646		0.951241	0.863608	0.848253							1.95633	1.52139	1.55094
cloo	1.90738	1.19061	1.21619	1.27391					1.84289	1.37033	1.66932						1.79923	2.09326	1.9778						1.27391		0.959266	0.764377	0.792592					0.865414		1.98979	1.97875	2.01231
cl2o	1.611	1.18404	1.12297	1.2886					1.40799	1.25672	1.55239						1.96906	1.55082	1.45811						1.2886		0.941445	0.890686	0.815704							1.99318	1.53342	1.61884
bn3pi	1.63184	1.08939	1.08644	1.07229					1.35344	1.0432	1.15362						2.33821	1.92868	1.8331						1.07229		0.846334	0.75168	0.820632					0.833351		2.24707	1.73913	1.68928
cf	1.89944	1.10016	1.23597	1.13591					2.27991	1.39834	1.69498						3.68491	2.68693	2.58888						1.13591		0.830624	0.670716	0.787386					0.817539		3.70465	2.49943	2.44193
ch2c	1.46473	1.05827	1.12246	1.14704					1.15406	0.97459	1.00371						1.68144	1.45448	1.52281						1.14704		0.83822	0.752483	0.825401					0.839241		1.5392	1.25638	1.36704
ch2ch	1.50368	1.06951	1.14886	1.14785					1.2273	1.0151	1.02062						1.73031	1.49217	1.55815						1.14785		0.842599	0.754471	0.833421					0.833605		1.56973	1.28202	1.39544
c2h4	1.51452	1.09058	1.16236	1.14897					1.26484	1.05308	1.0338						1.75271	1.51928	1.56634								0.847751	0.763459	0.834691					0.840405		1.5883	1.30916	1.40789
ch2nh	1.56501	1.11231	1.18128	1.16456					1.35999	1.07948							2.02801	1.70165	1.73259						1.16456		0.836508	0.748427	0.820845					0.835264		1.85796	1.48433	1.57097
hco	1.66528	0.872807	1.19781	1.14065					1.65198	1.29462	1.36858						2.45747	2.04574	1.99933						1.14065		0.83084	0.724273	0.802775					0.821022		2.40418	1.83817	1.835
h2co	1.68806	1.13379	1.22219	1.16909					1.65339	1.31972	1.34395						2.52304	2.05631	2.00615						1.16909		0.833304	0.732412	0.808845					0.827182		2.38629	1.84474	1.83861
co2	1.65097	1.0777	1.17115	1.08327					1.7187	1.3169	1.45711						2.71155	2.13898	2.04226						1.08327		0.822404	0.710114	0.794111					0.810049		2.61917	1.92155	1.87357
hno	1.68723	1.12955	1.2042	1.19348					1.72328	1.2618	1.32895						2.47481	1.93965	2.07544						1.19348		0.821958	0.712156	0.795337					0.829883		2.39144	1.74717	1.9051
no2	1.60674	1.06404	1.14868	1.09496					1.64147	1.12155	1.37758						2.53882	2.02008	2.02776						1.09496		0.816969	0.703096	0.798022					0.819097		2.4739	1.82631	1.86884
n2o	1.45383	1.02568	1.10298	1.05641					1.4605	1.06792	1.2567						2.20315	1.78043	1.833						1.05641		0.811238	0.702553	0.799102					0.8027		2.1011	1.56911	1.68219
o3	1.78442	1.10335	1.20456	1.14014					2.781	1.88353	2.17969						3.02638	2.32586	2.3145						1.14014		0.820394	0.693166	0.799442					0.815206		4.03168	2.76019	2.77772
hoo	1.4741	1.2521	1.42315	1.35017					1.67079	1.2067	1.37063						3.33331	2.65764	2.60911						1.35017		0.832015	0.69074	0.858579					0.866241		2.54773	1.59352	1.925
hooh	0.506081	0.85674	1.39624	1.36827					2.15496	1.43023	1.50618						3.9249	2.30687	2.55594						1.36827		0.537665	0.690941	0.793365					0.828434			2.1182	2.37047
f2o	2.07829	1.1191	1.21713	1.13666					2.63234	1.49217	1.79745						4.15251	2.72674	2.64019						1.13666		0.818288	0.6345	0.772042					0.808867		4.16889	2.54158	2.52329
hocl	2.23732	1.32447	1.39743	1.50819					2.303	1.63435	1.6298						3.44561	2.25538	1.88404						1.50819		0.862532	0.900942	0.888522					0.958095		3.43802	2.15082	1.95029
ssh	1.44734	1.33157	1.23918	1.37256					1.28223	1.20739	1.05056						1.51024	1.3	1.31543						1.37256		0.973033	0.951698	0.860456					0.955588		1.47448	1.31273	1.51451
b2	1.49111	0.994882	1.01551	1.0586					0.916538	0.891487	1.02119						1.41326	1.25888	1.30968						1.0586		0.85989	0.783056	0.854137					0.859709		1.37747	1.1117	1.19591
bh																																						1.15281
bh3	1.62555	1.09987	1.22607	1.27191					1.11809	1.00044	0.838346						1.45322	1.29922	1.33063						1.27191		0.8686	0.776095	0.842237					0.850102		1.31842	1.07284	1.16908
bn	1.60741	1.08523	1.08098	1.06711					1.33719	1.03895	1.14571						2.28024	1.90229	1.80495						1.06711		0.84418	0.753847	0.82091					0.833154		2.18907	1.70866	1.66087
bf	2.53189	1.23315	1.26987	1.14043					3.35887	1.74336	2.01569						5.81575	3.53684	2.81535						1.14043		0.837406	0.648505	0.797232					0.82233		5.89229	3.31392	2.6911
nh																																						1.6954
nh2	1.7401	1.2195	1.30456	1.30642					1.62406	1.18818	0.965866						2.42015	1.87431	1.90055						1.30642		0.824736	0.725057	0.800512					0.827411		2.19165	1.62491	1.70483
hcn	1.41455	1.02395	1.10644	1.12106					1.20648	0.95852	1.04713						1.83528	1.54783	1.62713						1.12106		0.814642	0.721996	0.811743					0.818902		1.66343	1.32422	1.46091
hof	0.761343	1.19414	1.33934	1.28124					2.75134	1.53958	1.64189						4.38781	2.50079	2.6584						1.28124		0.833803	0.547435	0.766727					0.801425		4.32283	2.37112	2.49942
alh																																						1.0635
alh3	1.5977	1.05587	1.08486	1.4134					0.965712	0.840537	0.769446						1.13148	1.15892	1.18886						1.4134		0.984871	0.742204	0.964684					0.992626		1.1162	0.894383	1.16138
alf	2.23748	1.24194	1.08006	1.01235					2.99117	2.06954	2.04788						6.22535	4.76107	3.33173						1.01235		0.868786	0.623928	0.814639					0.870367		6.25152	4.83272	3.12955
alcl	2.13374	1.54333	1.23533	1.53598					1.78086	1.70031	2.15638						2.52753	1.75868	1.67192						1.53598		0.938145	0.907455	0.793341					0.973444		2.55086	1.88265	2.13305
sih																																						1.24057
sih4	1.40592	1.2634	1.22378	1.36717					1.14469	1.10973	0.877111						1.20813	1.23399	1.23429						1.36717		0.996064	0.92426	0.985656					0.991475		1.21008	1.15641	1.28508
sio	1.47361	1.20301	1.03353	1.05935					1.45127	1.40744	1.37252						2.37468	2.27459	1.91489						1.05935		0.923325	0.815312	0.887588					0.916939		2.3576	2.15243	1.83446
sif	1.59031	1.2566	1.07534	1.0257					1.87709	1.57096	1.62874						3.31743	3.26037	2.46712						1.0257		0.932386	0.780654	0.8787					0.911121		3.31743	3.08844	2.39078
cs	1.34339	1.19966	1.09814	1.18027					1.16455	1.08737	1.05723						1.47631	1.25807	1.25502						1.18027		0.970634	0.920799	0.869106					0.958077		1.45705	1.24247	1.37768
h2																																						#DIV/0!
oh																																						2.26973
hf																																						2.6506
h2o	2.21554	1.30258	1.4236	1.35234					2.67686	1.59302	1.38982						4.27782	2.68891	2.43788						1.35234		0.825397	0.691325	0.783945					0.812501		4.1093	2.41899	2.22717
ch																																						1.32964
ch2-trip	1.58994	1.14822	1.27203	1.27924					1.26228	1.04632	0.897627						1.67298	1.47432	1.57077						1.27924		0.818389	0.737607	0.815554					0.842002		1.45342	1.2283	1.38576
ch3	1.57665	1.14045	1.23643	1.22302					1.27075	1.07148	0.932056						1.68437	1.48871	1.56279						1.22302		0.829723	0.753008	0.826707					0.834059		1.48864	1.25823	1.38797
ch4	1.50074	1.06785	1.19809	1.17463					1.18551	1.03234	0.939609						1.63158	1.47338	1.5688						1.17463		0.827706	0.735008	0.817802					0.844666		1.43397	1.23936	1.36538
cch	1.38331	0.994032	1.08282	1.12345					1.12347	0.927461	1.01479						1.5831	1.38012	1.49125						1.12345		0.830027	0.737255	0.820508					0.827042		1.44525	1.1719	1.33189
c2h2	1.42136	1.00989	1.11903	1.13465					1.20972	0.98551	1.04728						1.6345	1.43731	1.52993						1.13465		0.831143	0.734912	0.822701					0.817731		1.47303	1.20839	1.36563
nh3	1.71188	1.16729	1.26851	1.23076					1.66141	1.1747	0.998597						2.4097	1.86583	1.88852						1.23076		0.827618	0.718959	0.805528					0.833975		2.1985	1.61185	1.69961
c2	1.31058	0.979164	1.0222	1.06375					1.00861	0.86254	1.01596						1.5037	1.33564	1.41189						1.06375		0.829056	0.747604	0.822339					0.840715		1.42954	1.15811	1.26446
n2	1.32389	1.00885	1.04733	1.07917					1.17165	0.917139	1.06568						1.81245	1.54374	1.61245						1.07917		0.811922	0.726847	0.808669					0.828203		1.73564	1.35286	1.45656
co	1.59328	1.0868	1.16538	1.09874					1.6061	1.27828	1.42666						2.52827	2.06802	1.99697						1.09874		0.823832	0.721954	0.800107					0.821076		2.46205	1.86408	1.83233
cn	1.35007	1.02336	1.05038	1.05585					1.12777	0.931413	1.05588						1.79107	1.55858	1.59344						1.05585		0.818107	0.738831	0.811185					0.831047		1.67748	1.36317	1.43754
no	1.55895	1.0752	1.15061	1.10558					1.62144	1.20218	1.37837						2.4791	1.97407	1.98959						1.10558		0.815376	0.712665	0.794434					0.818134		2.39692	1.78084	1.82604
o2	1.71286	1.07316	1.20654	1.15637					1.99953	1.35959	1.58614						2.97023	2.23915	2.25625						1.15637		0.813971	0.696636	0.782896					0.817297		2.90067	2.05572	2.0948
of	2.04767	1.09976	1.23673	1.1569					2.59903	1.47326	1.75141						3.9153	2.59138	2.55293						1.1569		0.822625	0.643268	0.771955					0.811033		3.90401	2.40626	2.42696
f2	2.11856	1.07152	1.21909	1.13143					3.00057	1.49046	1.84027						4.56645	2.76161	2.73196						1.13143		0.813647	0.617658	0.762372					0.803664		4.6076	2.59843	2.63036
ph3	1.3396	1.40576	1.3162	1.3872					1.17771	1.23991	0.90326						1.22274	1.23777	1.26075						1.3872		0.985401	0.96012	0.95237					0.988487		1.19725	1.22312	1.28304
hs																																						1.37718
h2s	1.45061	1.45577	1.4029	1.49712					1.36264	1.35386	0.929297						1.39099	1.29784	1.3238						1.49712		0.981521	0.961652	0.872484					0.953908		1.35879	1.28524	1.35618
hcl																																						1.36838
so	1.41283	1.13245	1.10495	1.14973					1.3128	1.18697	1.23593						1.81833	1.62516	1.53615						1.14973		0.948424	0.863747	0.869949					0.937433		1.80461	1.54824	1.58529
clo	1.52771	1.12413	1.11211	1.24174					1.43447	1.24137	1.45683						1.93702	1.54682	1.46924						1.24174		0.947587	0.874594	0.826609					0.941288		1.94991	1.49793	1.54067
clf	1.5955	1.15997	1.08854	1.21303					1.49021	1.24024	1.4725						2.17139	1.85261	1.63881						1.21303		0.945668	0.86192	0.808645					0.929923		2.19814	1.79535	1.69161
p2	1.26422	1.25058	1.00551	1.05615					0.915818	0.962399	0.995366						1.22535	1.19005	1.16998						1.05615		0.974194	0.951024	0.967185					1.03682		1.20898	1.19647	1.34097
s2	1.46784	1.26024	1.12898	1.24522					1.22824	1.18007	1.13147						1.60125	1.35605	1.34037						1.24522		0.970119	0.949171	0.874616					0.974611		1.56612	1.38018	1.59654
cl2	1.71484	1.28564	1.09053	1.34533					1.42638	1.33828	1.61171						1.87135	1.38281	1.32549						1.34533		0.9559	0.928645	0.769629					0.964701		1.90761	1.42719	1.58115
	3ZaPa	4ZaPa	5ZaPa	6ZaPa					aug-ano-PVTZ	aug-ano-pVQZ	aug-ano-pV5Z	0					VTZ+d	VQZ+d	V5Z+d	0					6ZaPa	0	haCVTZ	haCVQZ	haCV5Z					haCV6Z
	1.57999	1.14029	1.17005	#VALUE!					1.5347	1.21132	1.27556						2.23373	1.81132	1.77903						#VALUE!		0.868037	0.768296	0.828322							2.14696	1.66252
[truncated: 71 more columns]

## Sheet: VnZ+d
																		Schwenke coefficients from energy minimization against F12 data								1.19	1.79	0.89	1.19	1.565		-0.215677	2.02603				0.849	1.164	1.58									raw data in /work/comartin/W4-17/nZaPa-MOLPRO@W4-17
															REFERENCE											28.6587	22.461	42.1519	33.1813	19.9737		20.1442					Ranasinghe-Petersson(2013) extrap.											Triples (T)
															awCV5Z	AV6Z+d	AV6Z+d	AV7Z+d	4ZaPha	5ZaPha	6ZaPha	7ZaPha				AV{5,6}Z+d	AV{6,7}Z+d	{4,5}ZaPha	{5,6}ZaPha	{6,7}ZaPha				4ZaPa	5ZaPa	6ZaPha	{4,5}ZaPa	{5,6}ZaPa		awCV5Z	AV6Z+d	AV6Z+d	AV7Z+d					MOLPRO	MOLPRO
		H	B	C	N	O	F	Al	Si	P	S	Cl	Nval		CCSD(F12*)	CCSD	CCSD	CCSD	CCSD	CCSD	CCSD	CCSD												(T)	(T)	(T)	(T)			CCSD(F12*)	CCSD	CCSD	CCSD	4ZaPha	5ZaPha	6ZaPha	7ZaPha	4ZaPa	5ZaPa
cyclobutene.com		6		4									22	W4-17	77498	76559.1	76994.3		75296.5	76460.9	76917.3	77139.2			cyclobutene.com	77512.3		77497.1	77460.4	77486.5		77490.4		5429.15	5518.84	5550.52	5594.98	5587.39		-0.744612	-0.736959	-0.740619		-0.72711	-0.736631	-0.740437	-0.742235	-0.0347755	-0.0355142
t-butadiene.com		6		4									22	W4-17	75842.1	74937	75359.7		73741.2	74846.9	75284.9	#VALUE!			t-butadiene.com	75862.7		75831	75806					5543.63	5630.49	5661.3	5704.24	5697.17		-0.737067	-0.729568	-0.733171		-0.720023	-0.729277	-0.733	missing	-0.035297	-0.0360229
cyclobutane.com		8		4									24	W4-17	86752.1	85777.3	86230.2		84448.4	85677.9	86150.5	86386.1			cyclobutane.com	86769.2		86772.2	86712.9	86754.7		86852.2		4972.14	5058.67		5132.13			-0.786776	-0.77896	-0.782701		-0.768809	-0.778627	-0.782507	-0.784367	-0.0326932	-0.0334175
n-pentane.com		12		5									32	W4-17	116877	115635	#VALUE!		113973	115523	116121	#VALUE!			n-pentane.com			116902	116832					5971.99						-1.02191	-1.01203	impossibe		-0.999339	-1.01167	-1.01655	missing	-0.0397584
benzene.com		6		6									30	W4-17		100267	#VALUE!		98456.5	100112	100777	#VALUE!			benzene.com			101586	101568					9100.07	9239.89		9358.59				-1.03905	numerical issue		-1.02465	-1.03852	-1.04414	missing	-0.0565206	-0.0576528
acetic.com		4		2		2							24	W4-11	72080	71192.2	71594.1	71763.2	69938	71066.5	71512	71726.3			acetic.com	72072.3	72066	72070.9	72042.1	72061.6		72064.3		5460.72	5556.81	5591.45	5638.39	5631.78		-0.899852	-0.886862	-0.892793	-0.895717	-0.870363	-0.886141	-0.892509	-0.895468	-0.0377829	-0.0387649
hclo4.com		1				4						1	32	W4-17	79499.1	78349.4	78882.3	79108.5	76189.6	78027	78733	79042.6			hclo4.com	79516.5	79513.4	79662.3	79573.1	79527		79517.5		8907.65	9094.48	9161.48	9253.11	9239.46		-1.32764	-1.30325	-1.31445	-1.31976	-1.27116	-1.30149	-1.31364	-1.31928	-0.0639466	-0.065995
c2f6.com				2			6						50	W4-17	78056.1	77047.5	77467.5		75453.3	76788.6	77326.7	77590.7			c2f6.com	77967.2		77977.1	77967	78003.7		78009.4		7589.22	7761.25	7820.96	7907.31	7890.45		-2.05849	-2.01616	-2.03494		-1.9641	-2.01358	-2.03386	-2.04372	-0.0693234	-0.0718168
c2cl6.com				2								6	50	W4-17	62251.8	61404.8	61710		59691.6	61071	61630	61879.7			c2cl6.com	62073.3		62298.7	62295.3	62270.4		62264.9		9234.75	9449.88	9520.06	9632.53	9601.75		-1.76371	-1.73037	-1.74607		-1.69184	-1.72967	-1.745	-1.75278	-0.0926643	-0.0964426
n2o4.com					2	4							34	W4-17	109523	108331	108882		106544	108043	108722	109025			n2o4.com	109537		109377	109530	109500		109493		14581.9	14784.2	14861.9	14955.9	14952.3		-1.50183	-1.47859	-1.48911		-1.44917	-1.47694	-1.48854	-1.49381	-0.088075	-0.0900093
cloocl.com						2						2	26	W4-17	45541	45103	45299.7	45400.9	44185.9	44918.2	45234.2	45368.9			cloocl.com	45533.9	45581.9	45570	45610.2	45579.7		45573.7		6113.34	6240.41	6289.13	6348.28	6345.85		-1.01129	-0.992765	-1.00142	-1.00539	-0.970293	-0.99197	-1.00086	-1.00515	-0.0509267	-0.0527625
clo3.com						3						1	25	W4-17	59734.6	58945.6	59314.8	59469.9	57349.1	58684.5	59198.5	59417.6			clo3.com	59754.2	59747.5	59873.1	59810.2	59760.4		59750.5		8039.37	8191.98	8248.19	8321.55	8313.62		-1.04974	-1.03063	-1.03945	-1.04359	-1.00547	-1.02925	-1.03879	-1.04322	-0.056049	-0.0577519
hoclo.com		1				2						1	20	W4-17	45068.8	44581.7	44807.3	44914.6	43575.5	44416.5	44742.4	44881			hoclo.com	45075.7	45106.7	45165	45130.3	45097.8		45091.4		5183.75	5283.98	5320.9	5369.08	5363.88		-0.79508	-0.78097	-0.787506	-0.790594	-0.76287	-0.780137	-0.787084	-0.790347	-0.0390964	-0.0403711
pf5.com							5			1			40	W4-17	57053.2	56045.2	56492.8	56684.7	54236	55723.9	56331.1	56612.7			pf5.com	57025.5	57028.2	57048.2	57053.7	57053.4		57052.3		4842.64	4986.23	5040.72	5108.13	5104.15		-1.62373	-1.58808	-1.60398	-1.61166	-1.54311	-1.58541	-1.6028	-1.61122	-0.0514633	-0.0535931
sf6.com							6				1		48	W4-17	69835.8	68833.9	69268.2		66785.2	68382.9	69078.8	69376.4			sf6.com	69785		69804.9	69906.8	69842.2		69829.4		6917.08	7110.81	7183.78	7275.28	7268.71		-1.98636	-1.94319	-1.96242		-1.88829	-1.93968	-1.96098	-1.9712	-0.0673785	-0.0701031
oxadiazole.com		2		2	2	1							26	W4-17	89705.1	88555.3	89085.2	89290.1	86896	88345.6	88956.1	89248.9			oxadiazole.com	89715.9	89656.9	89635.8	89682.6	89707.1		89710.5		9426.4	9579.75	9635.71	9709.95	9700.85		-1.04376	-1.02992	-1.03629	-1.03939	-1.01214	-1.029	-1.03594	-1.03916	-0.0577796	-0.0590876
dioxetan2one.com		2		2		3							28	W4-17	78701	77634.3	78108.7		76119.4	77461.1	78000.9	78260.1			dioxetan2one.com	78673.2		78655.3	78643.2	78665.8		78668.9		7347.53	7477.26	7525.6	7587.4	7581.86		-1.11786	-1.10042	-1.10832		-1.07837	-1.09938	-1.10792	-1.11188	-0.0503212	-0.051646
dioxetane.com		4		2		2							24	W4-17	72381.4	71475.2	71886.1		70176.4	71346.4	71802.4	72024.2			dioxetane.com	72375		72387.6	72345.1	72371.4		72375.3		5185.13	5287.43	5325	5374.29	5368.73		-0.901225	-0.888151	-0.894124		-0.871449	-0.887416	-0.893832	-0.896826	-0.0365272	-0.0375375
dithiotane.com		4		2							2		24	W4-17	61504.6	60670.9	61048		59366.1	60513.2	60968.3	61186.4			dithiotane.com	61496.9		61534.2	61509.9	61527.6		61530		5126.01	5230.32	5267.35	5318.88	5310.46		-0.79814	-0.787535	-0.792557		-0.773894	-0.786899	-0.792163	-0.794738	-0.0406486	-0.0418837
borole.com		5	1	4									24	W4-17	76539.4	75486.1	75965.6	76167.2	74116.5	75378.3	75879.8	76121			borole.com	76536.3	76527.9	76501.2	76476.5	76498.5		76501.5		6577.19	6680.41	6717.33	6768.05	6760.31		-0.811337	-0.802892	-0.806931	-0.808888	-0.79215	-0.802536	-0.806727	-0.808695	-0.0416078	-0.0424471
c2cl4.com				2								4	36	W4-17	48234.9	47533.2	47810.6		46154.5	47283.4	47727.2	#VALUE!			c2cl4.com	48140.6		48288.2	48255.2					6997.29	7152.89	7204.05	7284.99	7263.61		-1.27174	-1.24832	-1.25941		-1.22088	-1.24775	-1.25859	missing	-0.0672802	-0.0699096
c2f4.com				2			4						36	W4-17	60798.2	60009.7	60349.3	60492.8	58763.8	59821.1	60238.1	60442.9			c2f4.com	60753.4	60749.6	60762	60734.3	60763.4		60767.9		6270.81	6400.88	6446.84	6511.31	6500.33		-1.4775	-1.44819	-1.46125	-1.46763	-1.41196	-1.44641	-1.46048	-1.46732	-0.0534079	-0.0551952
cis-c2f2cl2.com				2			2					2	36	W4-17	54482.8	53741	54051.6		52448.6	53527.3	53953.6	54154.9			cis-c2f2cl2.com	54421.2		54487.3	54460.9	54469.9		54470.8		6626.32	6764.53	6811.86	6881.86	6866.97		-1.37446	-1.34812	-1.3602		-1.31637	-1.34697	-1.3594	-1.36555	-0.0603088	-0.0624961
trans-c2f2cl2.com				2			2					2	36	W4-17	54346.8	53608.5	53916.2		52323.7	53395.8	53819.2	#VALUE!			trans-c2f2cl2.com	54282.4		54350	54323.1					6601.19	6737.17	6783.69	6852.61	6837.84		-1.37384	-1.34751	-1.35958		-1.3158	-1.34637	-1.35879	missing	-0.0601943	-0.0623714
cyclopentadiene.com		6		5									26	W4-17	90188.8	89034.4	89567.2		87495.3	88910.2	89469.9	#VALUE!			cyclopentadiene.com	90201.1		90169.5	90135.9					7249.45	7364.5		7462.18			-0.900312	-0.890833	-0.895358		-0.8787	-0.890417	-0.895126	missing	-0.0455789	-0.0465158
formic-anhydride.com		2		2		3							28	W4-17	77831.1	76803.7	77262.4		75348	76634.4	77155.9	#VALUE!			formic-anhydride.com	77808.3		77779.3	77776.5					7461.34	7587.45	7634.5	7694.52	7689.25		-1.1139	-1.09664	-1.10446		-1.07485	-1.09562	-1.10407	missing	-0.0508398	-0.0521481
furan.com		4		4		1							26	W4-17	84046.5	82931.3	83441.3		81414.6	82792.9	83341.7	83599.7			furan.com	84048.1		84019.5	83994.8	84003.5		84004.1		7618.26	7743.45	7788.74	7849.74	7841.45		-0.962289	-0.950203	-0.955835		-0.934828	-0.949589	-0.955553	-0.95831	-0.0486912	-0.0497812
oxetane.com		6		3		1							24	W4-17	79703.6	78768.2	79198.8	79378	77457	78651.9	79116.5	79343.7			oxetane.com	79711.2	79698.6	79715.3	79669.3	79699.4		79704		5096.8	5191.79	5225.84	5272.44	5265.47		-0.844625	-0.834203	-0.839054	-0.841419	-0.820788	-0.833658	-0.838808	-0.841228	-0.0346929	-0.0355629
pyrrole.com		5		4	1								26	W4-17	91897.7	90670	91235.8		89001.9	90512.4	91123.1	91400			pyrrole.com	91909		91856.8	91849.7	91833.4		91829.3		7737.14	7861.75	7905.86	7967.55	7957.2		-0.935944	-0.925331	-0.930329		-0.911732	-0.924773	-0.930058	-0.93246	-0.048226	-0.0492512
silole.com		6		4					1				26	W4-17	83696.8	82590.7	83102.1		81077.1	82465.5	83012	83265.8			silole.com	83710.6		83701.3	83662.2	83663.1		83662.3		6702.02	6809.16	6847.41	6900.12	6891.94		-0.85484	-0.845949	-0.850233		-0.834373	-0.845517	-0.849992	-0.852067	-0.0436424	-0.0445577
thiophene.com		4		4							1		26	W4-17	78419.3	77326.7	77827		75778.8	77174.5	77725.3	77984.6			thiophene.com	78422.5		78416.6	78380.7	78390.3		78391.1		7714.27	7841.11	7885.52	7948.8	7937.21		-0.909886	-0.898973	-0.904163		-0.885	-0.89841	-0.90381	-0.906373	-0.051324	-0.0525294
beta-lactim.com		5		3	1	1							28	W4-17	94071	92882.3	93426.5		91229.9	92710	93310.7	93598.3			beta-lactim.com	94074		94027.3	94025.4	94048.3		94051.4		7311.28	7434.3		7538.74			-1.03581	-1.02259	-1.0287		-1.00572	-1.02183	-1.02838	-1.03142	-0.0477175	-0.0488424
clf5.com							5					1	42	W4-17	68247.3	67695.1	67925.8	68063.8	66079.4	67275.2	67775.5	67982.4			clf5.com	68200.4	68310.7	68339.5	68370.7	68306.3		68293.8		9306.18	9496.8	9569.14	9658.63	9653.34		-1.78092	-1.74373	-1.76038	-1.76849	-1.69597	-1.74073	-1.75913	-1.768	-0.0747678	-0.0773622
clf3.com							3					1	28	W4-17	40965.3	40622.5	40767.5	40858.9	39641.2	40375.7	40683.7	40808			clf3.com	40939.9	41022.7	41029.3	41050.3	41002.6		40993.4		5554.27	5666.05	5709.44	5760.95	5759.96		-1.15425	-1.13003	-1.14095	-1.14622	-1.09941	-1.1283	-1.14018	-1.14592	-0.0477644	-0.0494848
pf3.com							3			1			26	W4-17	37649.6	37009.6	37295.7	37421.8	35835.2	36798.4	37193.3	37374.2			pf3.com	37636	37647.5	37655.6	37663.2	37657.4		37655.6		3320.77	3405.77	3440.24	3477.94	3480.36		-1.03296	-1.011	-1.02082	-1.02558	-0.983167	-1.00932	-1.02009	-1.02529	-0.0346208	-0.0359688
hoclo2.com		1				3						1	26	W4-17	63762.4	62965.7	63335.7	63499.3	61377	62713.8	63228.9	63445.4			hoclo2.com	63775.9	63792.1	63903.6	63841.8	63784.1		63772.8		7542.42	7687.25	7740.15	7810.21	7801.74		-1.06809	-1.04894	-1.05777	-1.06195	-1.02382	-1.04761	-1.05716	-1.06157	-0.0537847	-0.0554522
h2no.com		2			1	1							13	W4-17	40292.8	39838.7	40053.4	40137.6	39145.2	39755.6	40003.7	40122.2			h2no.com	40308.9	40288.4	40298.8	40299	40307.5		40308.6		2711.11	2767.95	2788.11	2816.21	2811.58		-0.497149	-0.489807	-0.493158	-0.494811	-0.480378	-0.489364	-0.493009	-0.494697	-0.0192287	-0.0198046
nh2oh.com		3			1	1							14	W4-17	47403.8	46916.1	47143.7	47237.1	46167.8	46836.6	47095.8	47222.5			nh2oh.com	47414.4	47404.3	47431.8	47404.3	47420.9		47423.4		2857.97	2913.41	2932.82	2960.49	2955.41		-0.52955	-0.522054	-0.525464	-0.527158	-0.512375	-0.521628	-0.525323	-0.527049	-0.0198978	-0.0204674
cyclopropane.com		6		3									18	W4-17	64378.1	63639.3	63983.1	64126.7	62653.3	63568.5	63925.5	64104.7			cyclopropane.com	64392.3	64383.7	64383.1	64350.2	64385.1		64390.7		3660.55	3724.73	3747.18	3779.23	3773.3		-0.586957	-0.581059	-0.583884	-0.585248	-0.573495	-0.580827	-0.583748	-0.585155	-0.0242075	-0.0247475
cyclopropene.com		4		3									16	W4-17	55599.8	54915	55231.2	55363.9	54011.7	54846.9	55178.5	55338.1			cyclopropene.com	55607.4	55601.4	55590.2	55573.2	55587.9		55590		4152.57	4219.46	4243.59	4276.25	4271.67		-0.54696	-0.541309	-0.544007	-0.545321	-0.534121	-0.541088	-0.543894	-0.545212	-0.0264493	-0.0270017
ch3ph2.com		5		1						1			14	W4-17	45011.3	44507.1	44752.2	44856.1	43815.5	44476.7	44724.7	44842.1			ch3ph2.com	45043.8	45042.1	45065.1	45019.9	45025.9		45026.5		1971.34	2004.29	2015.7	2032.27	2028.98		-0.410833	-0.406672	-0.408714	-0.409669	-0.401387	-0.406577	-0.408624	-0.409605	-0.0161194	-0.0165405
nh2f.com		2			1		1						14	W4-17	36735	36365.5	36538.3	36608.6	35755.3	36285.2	36491.8	36594			nh2f.com	36743.9	36734.4	36756.9	36737.7	36754		36756.5		2460.29	2509.76	2527.64	2551.75	2548.46		-0.544281	-0.534945	-0.539145	-0.541207	-0.523139	-0.534376	-0.538922	-0.541118	-0.0190987	-0.0197088
cclh3.com		3		1								1	14	W4-15	29985.1	29640.4	29793.7	29872.3	29107.6	29581.2	29767.6	29857.4			cclh3.com	29976.1	30013	30002.7	29989.3	29997.9		29999.1		1772.94	1811.9	1825.38	1844.98	1841.06		-0.448551	-0.441504	-0.444868	-0.446381	-0.433274	-0.441391	-0.444659	-0.446307	-0.0181825	-0.0188813
clno.com					1	1						1	18	W4-15	41431.4	40969	41181.7	41268.6	40212.9	40838	41122.2	41246.5			clno.com	41434.7	41424.2	41394.4	41460.5	41441		41437		5778.74	5873.94	5910.59	5954.76	5953.26		-0.71639	-0.704377	-0.709965	-0.712548	-0.689883	-0.703843	-0.70964	-0.712396	-0.0408006	-0.0419901
tetrahedrane.com		4		4									20	W4-17	70429.8	69476.4	69910.6	70091.3	68227.4	69381.7	69841.3	70058.1			tetrahedrane.com	70427.2	70414.8	70408.9	70388.3	70397.3		70398.1		5736.6	5834.11	5869.85	5916.9	5911.44		-0.712407	-0.704688	-0.708344	-0.710113	-0.694901	-0.704376	-0.708197	-0.709971	-0.0361763	-0.0369507
n-butane.com		10		4									26	W4-17	94959.3	93958.6	94428	94607.5	92621.1	93871.2	94352.2	94575.1			n-butane.com	94986.6	94928.9	94983.8	94924.5	94924		94923.1		4695.22	4775.95		4844.5			-0.824171	-0.816237	-0.820053	-0.821817	-0.806047	-0.815959	-0.819877	-0.821679	-0.0314314	-0.0321294
c2cl2.com				2								2	22	W4-15	35449.5	34923.4	35146.3		34070.6	34796.7	35088	35222.5			c2cl2.com	35411.6		35442.9	35434.7	35433.1		35432.2		4819.46	4907.69	4938.07	4982.6	4973.44		-0.785378	-0.772028	-0.778374		-0.756536	-0.771764	-0.77793	-0.78102	-0.0421678	-0.0436125
c2clh3.com		3		2								1	18	W4-15	42850.9	42316.4	42556.6	42668	41514.9	42229.7	42512.1	42644.2			c2clh3.com	42842.3	42867.6	42865.9	42848.1	42851		42851		3503.01	3568.5	3591.04	3624.09	3617.27		-0.605049	-0.596293	-0.600472	-0.602371	-0.585814	-0.596085	-0.600222	-0.602259	-0.0285749	-0.0294771
c2clh5.com		5		2								1	20	W4-15	51850.7	51264.7	51527	51652.7	50399.9	51179.3	51483.7	51630.2			c2clh5.com	51839.1	51877.6	51873	51846	51859.5		51861.3		3066.31	3127.05	3147.51	3178.62	3171.33		-0.646055	-0.637064	-0.641344	-0.643308	-0.626297	-0.636862	-0.6411	-0.643203	-0.0265851	-0.0274657
c2clh.com		1		2								1	16	W4-15	34269.5	33794.9	34004	34103	33085.9	33713.2	33962.3	34077			c2clh.com	34252.9	34280.1	34271.5	34258.8	34256.4		34255.5		3818.41	3884.42	3908.01	3940.46	3935.48		-0.565949	-0.557466	-0.561504	-0.563345	-0.547408	-0.55728	-0.561266	-0.563224	-0.0300119	-0.0309165
ccl2h2.com		2		1								2	20	W4-15	31163.1	30747.9	30920.4	31020.5	30037.2	30643.6	30887.5	31000			ccl2h2.com	31125.7	31199.5	31183.3	31177.7	31176.2		31175.4		2771.13	2835.07	2857.39	2889.36	2883.36		-0.667972	-0.65597	-0.661668	-0.664196	-0.64215	-0.655779	-0.661296	-0.66409	-0.0303253	-0.0315768
ccl2o.com				1		1						2	24	W4-15	38102.9	37546.8	37779.5	37900.8	36605.5	37393.8	37717.9	37867.9			ccl2o.com	38056.4	38117.9	38095.4	38103.6	38102.5		38101.8		5075.39	5175.13	5210.51	5259.81	5251.7		-0.887431	-0.871159	-0.878761	-0.882227	-0.85192	-0.870642	-0.878262	-0.882021	-0.0447657	-0.0463699
ccl3h.com		1		1								3	26	W4-15	33002.4	32524.3	32711.5	32832.1	31637.8	32372.6	32672.9	32806.5			ccl3h.com	32934.3	33047.8	33026.5	33030.3	33015.7		33012.5		3945.79	4039.36	4071.91	4118.8	4109.8		-0.890405	-0.873484	-0.881494	-0.885035	-0.854084	-0.873203	-0.880966	-0.884897	-0.0432722	-0.0450976
ccl4.com				1								4	32	W4-15	35397.2	34859.3	35060.6	35200.1	33798	34653.9	35014.6	35171.4			ccl4.com	35300.2	35449.7	35415.6	35443.8	35416.7		35411.2		5275.06	5403.46	5448.74	5512.48	5501.43		-1.11537	-1.09354	-1.10386	-1.10841	-1.06857	-1.09314	-1.10317	-1.10825	-0.0569235	-0.0593465
cf2cl2.com				1			2					2	32	W4-15	41266.9	40699.1	40924.6	41048.9	39678.2	40512.2	40853.8	41014.1			cf2cl2.com	41192.9	41271.4	41254.5	41260.2	41264.9		41265.1		4884.44	4995.76	5035.19	5090.27	5081.08		-1.21637	-1.19166	-1.20294	-1.2082	-1.16218	-1.1906	-1.20222	-1.20799	-0.0498626	-0.0518449
fno.com					1	1	1						18	W4-15	45906.4	45435.1	45654.3	45736.8	44673.4	45308.4	45586.5	45714.5			fno.com	45915.1	45884.4	45873.5	45917.4	45914.8		45913.8		5649.55	5737.5	5772.11	5812.17	5812.39		-0.773908	-0.76048	-0.766522	-0.769479	-0.743616	-0.759595	-0.766204	-0.769312	-0.0375714	-0.0385465
ch2clf.com		2		1			1					1	20	W4-17	34726.8	34299.7	34483.6	34575.6	33597.7	34203.6	34439.9	34553.5			ch2clf.com	34702.6	34740.3	34742.8	34721.1	34731.3		34732.7		2736.36	2797.46	2819	2849.33	2844.08		-0.721338	-0.707907	-0.714081	-0.716967	-0.691781	-0.707382	-0.713706	-0.716839	-0.0275263	-0.0285835
chf3.com		1		1			3						26	W4-15	42758.2	42216.7	42449.2	42550.5	41352.7	42096.1	42380.8	42522.9			chf3.com	42725.8	42731.9	42757.7	42719.5	42745.2		42749.3		3588.31	3670.96	3700.05	3741.12	3733.91		-1.04624	-1.02491	-1.0344	-1.03903	-0.998574	-1.02366	-1.03387	-1.03884	-0.0337217	-0.0349531
clcof.com				1		1	1					1	24	W4-17	41212.8	40632.6	40880.1	40996.3	39708.1	40491.8	40811.2	40962.4			clcof.com	41174.7	41204.2	41189.4	41191.1	41199.2		41200.1		4830.72	4922.91	4956.28	5001.18	4995.13		-0.93873	-0.920973	-0.929067	-0.932904	-0.899465	-0.920141	-0.92858	-0.932679	-0.0410103	-0.0423987
formamide.com		3		1	1	1							18	W4-15	58064.4	57320.5	57661	57799.8	56261.1	57205.1	57586.9	57771.3			formamide.com	58066.2	58048.3	58045.2	58041.2	58060		58062.7		4351.54	4426.18	4452.79	4489.55	4483.75		-0.675999	-0.666492	-0.670836	-0.672974	-0.654372	-0.665933	-0.670618	-0.672803	-0.0292127	-0.0299522
cyclobutadiene.com		4		4									20	W4-17	69779.4	68904.7	69313.8	69479.6	67738.2	68815	69241.9	69443.7			cyclobutadiene.com	69800.6	69776.5	69773.4	69750	69759.5		69760.5		6270.21	6365.07	6399.45	6445.6	6439.46		-0.709443	-0.702083	-0.705624	-0.707326	-0.692671	-0.701794	-0.705466	-0.707172	-0.0386076	-0.0393699
allyl.com		5		3									17	W4-17	58634.8	57972.3	58285	58412.7	57091.3	57910.4	58231.4	58387.4			allyl.com	58657	58641.3	58639.4	58613.3	58631.5		58634.2		3811.49	3872.81	3894.2	3924.88	3919.08		-0.560788	-0.555239	-0.557922	-0.559213	-0.548152	-0.555046	-0.557804	-0.559105	-0.0248953	-0.0254222
cyclopropyl.com		5		3									17	W4-17	56505	55819.2	56137.2	56269	54898.3	55749.6	56083.6	56246.5			cyclopropyl.com	56515.6	56505	56507.3	56481.1	56501.5		56504.6		3420.12	3481.75	3503.39	3534.08	3528.57		-0.551085	-0.545429	-0.548135	-0.549445	-0.53816	-0.545201	-0.548018	-0.549351	-0.023112	-0.0236404
h2ccn.com		2		2	1								15	W4-17	48896.4	48257.6	48551.1	48667.7	47397.4	48157	48486.4	48641.2			h2ccn.com	48900.4	48876.4	48833.1	48878.5	48883.4		48883.6		4259.83	4326.69	4351.43	4383.45	4380.23		-0.544263	-0.538021	-0.540939	-0.542372	-0.530152	-0.537662	-0.540803	-0.542255	-0.027363	-0.02796
oxirene.com		2		2		1							16	W4-11	50854.4	50231.6	50519.7	50637.7	49341.9	50147.4	50463.5	50612.1			oxirene.com	50862.6	50848.8	50864.2	50839.7	50844.8		50845.1		4865.38	4948.09	4979.01	5018.32	5014.99		-0.615302	-0.607147	-0.61093	-0.612781	-0.596678	-0.60672	-0.610761	-0.612626	-0.0311289	-0.0318604
oxirane.com		4		2		1							18	W4-11	58161.1	57473.6	57790.2	57922.4	56512.3	57389.9	57730.5	57899.2			oxirane.com	58166.9	58159.1	58170.9	58135.8	58163.2		58167.6		3984.79	4059.06	4085.86	4122.12	4117.04		-0.648594	-0.640145	-0.644057	-0.645972	-0.629348	-0.639719	-0.643872	-0.645829	-0.0271167	-0.0278097
dioxirane.com		2		1		2							18	W4-11	53946.6	53366.1	53633.2	53742.4	52492.4	53266.7	53571.9	53720.3			dioxirane.com	53951.1	53937.9	53955.8	53935.2	53952.6		53955.2		4968	5059.26	5093.45	5136.73	5133.25		-0.719354	-0.708607	-0.713506	-0.71592	-0.694866	-0.707977	-0.713274	-0.715736	-0.0330283	-0.0339057
ketene.com		2		2		1							16	W4-11	47467.3	46851.3	47129.6	47245.7	46027.6	46772.4	47075.5	47219.2			ketene.com	47460.7	47453.6	47435.3	47436.3	47444		47444.8		4423.61	4492.06	4517.42	4550.17	4546.93		-0.599869	-0.591746	-0.595483	-0.597326	-0.581576	-0.591342	-0.595324	-0.597167	-0.0291161	-0.0297826
acetaldehyde.com		4		2		1							18	W4-11	56660.5	55990.2	56298	56427.8	55074.5	55909.1	56239.3	56402			acetaldehyde.com	56664.3	56660.2	56651.9	56632.2	56656.5		56660.3		3934.31	4002.35	4026.76	4060.12	4055.18		-0.641756	-0.633386	-0.637258	-0.639162	-0.622797	-0.632972	-0.637078	-0.639007	-0.0268866	-0.0275513
formic.com		2		1		2							18	W4-11	50576.1	49938.7	50225.6	50347	49028.9	49846.9	50165.8	50320.7			formic.com	50566.9	50564.3	50574.9	50545.3	50563		50565.6		4247.82	4322.25	4349.33	4385.44	4380.85		-0.703997	-0.692991	-0.697979	-0.700449	-0.679085	-0.692395	-0.697755	-0.700246	-0.0297469	-0.0305477
methanol.com		4		1		1							14	W4-11	44848.2	44385	44601.3	44693	43729.4	44337.6	44564.3	44678.8			methanol.com	44858.6	44857.3	44879	44834.1	44857.9		44861.8		2317.59	2362.51	2377.97	2400.64	2395.96		-0.490059	-0.483476	-0.486512	-0.488006	-0.475096	-0.483186	-0.486388	-0.487901	-0.0170107	-0.0174875
ethanol.com		6		2		1							20	W4-11	66632.9	65922.7	66253.4	66393.2	64933.9	65850.7	66197.5	66370.4			ethanol.com	66646.9	66643.3	66666.7	66610.1	66641.1		66646		3566.13	3632.53	3655.42	3688.91	3682.06		-0.687194	-0.678641	-0.682618	-0.684568	-0.66772	-0.67827	-0.68245	-0.684426	-0.0252091	-0.0258662
glyoxal.com		2		2		2							22	W4-11	62520.4	61714	62077.7	62229	60589.9	61592.7	61997.6	62192.6			glyoxal.com	62510.6	62499.9	62485.2	62479.4	62497.7		62500.3		5802.53	5901.28	5937.67	5985.11	5980.02		-0.856295	-0.843676	-0.849434	-0.852276	-0.82777	-0.842976	-0.849158	-0.85203	-0.0393403	-0.0403344
t-hcoh.com		2		1		1							12	W4-11	33940.5	33568.4	33741.6	33813.6	33034.2	33521.6	33708.5	33800.3			t-hcoh.com	33947.6	33942.7	33955.4	33930.8	33944.1		33946.1		2464.15	2505.81	2520.86	2541.18	2538.38		-0.44036	-0.434192	-0.437031	-0.438436	-0.426366	-0.433905	-0.436925	-0.438335	-0.0176785	-0.0181404
c-hcoh.com		2		1		1							12	W4-11	34042.1	33672.8	33845.4	33916.8	33136.5	33625.1	33812.2	33903.3			c-hcoh.com	34050.9	34044.4	34059.9	34034.9	34046		34047.6		2502.68	2544.92	2560.12	2580.79	2577.81		-0.440823	-0.434668	-0.437505	-0.438906	-0.426832	-0.434376	-0.437398	-0.438805	-0.0178541	-0.0183186
hcnh.com		2		1	1								11	W4-11	36917.7	36467.9	36678.7	36760.7	35824.5	36393.2	36631.2	36743.3			hcnh.com	36929.5	36907.4	36899.4	36914.4	36918.6		36919		2971.04	3019.28	3036.5	3060.23	3056.55		-0.391808	-0.387271	-0.389393	-0.390431	-0.381414	-0.387	-0.389293	-0.390354	-0.0189813	-0.0194109
hocn.com		1		1	1	1							16	W4-11	49417.5	48759.3	49058.4	49177.1	47853.7	48650.5	48991.7	49149.6			hocn.com	49414.4	49389.4	49359.7	49397.6	49396.9		49396.1		4602.33	4677.61	4705.53	4741.53	4738.03		-0.636601	-0.627485	-0.63164	-0.633686	-0.616065	-0.626955	-0.631455	-0.63352	-0.0303553	-0.0310978
honc.com		1		1	1	1							16	W4-11	49384.1	48770.9	49057	49164.4	47899.1	48662.7	48987.9	49139.5			honc.com	49397.5	49356.7	49342.2	49374.9	49376.7		49376.4		4760.94	4840.19	4869.39	4907.47	4903.37		-0.636449	-0.627537	-0.631634	-0.633628	-0.616272	-0.627011	-0.631438	-0.633474	-0.031078	-0.0318385
hnco.com		1		1	1	1							16	W4-11	48904.1	48216.7	48526.3	48651	47257.8	48100.5	48455.6	48621.5			hnco.com	48894.6	48874.2	48850.5	48878.3	48881		48880.9		4958.37	5032.58	5059.71	5095.59	5091.28		-0.634262	-0.625013	-0.629216	-0.631289	-0.61335	-0.624449	-0.629013	-0.631114	-0.0319776	-0.0327151
hcno.com		1		1	1	1							16	W4-11	53238.5	52580.9	52890.4	53003.3	51666.1	52468.2	52816.6	52975.7			hcno.com	53258.6	53205.5	53182.1	53231.1	53224.9		53223.1		5961.59	6047.75	6080.18	6120.9	6117.92		-0.654011	-0.644897	-0.6491	-0.65112	-0.633436	-0.64435	-0.648883	-0.650953	-0.0365486	-0.0373406
c-n2h2.com		2			2								12	W4-11	45658.5	45134.4	45385.6	45478.2	44363.7	45033.6	45325.3	45461			c-n2h2.com	45684.5	45643.9	45629.9	45672.5	45673.4		45673.1		3439.36	3496.9	3517.33	3545.75	3541.1		-0.45948	-0.453803	-0.456432	-0.457712	-0.446489	-0.453424	-0.456307	-0.457632	-0.0215401	-0.0220569
hnnn.com		1			3								16	W4-11	61555.5	60774.5	61145.3	61272.7	59675.3	60612.2	61047	61245.1			hnnn.com	61586.6	61500.9	61446	61564.5	61555.2		61552.8		6336.35	6428.68	6462.87	6507.06	6502.67		-0.657635	-0.649143	-0.653059	-0.654926	-0.638431	-0.648523	-0.652835	-0.654798	-0.0376743	-0.0384769
hnc.com		1		1	1								10	W4-11	32512.4	32067.4	32273.7	32353.4	31456.6	31996.4	32227.2	32336.4			hnc.com	32519.1	32496.2	32476.8	32501.9	32507.4		32507.9		2985.45	3030.48	3047.02	3068.71	3066.28		-0.371736	-0.36722	-0.369322	-0.37035	-0.361512	-0.366967	-0.369227	-0.370275	-0.0190469	-0.0194619
t-hono.com		1			1	2							18	W4-11	55514.1	54907.9	55190.5	55299.8	53996.4	54788.8	55122.2	55277.4			t-hono.com	55526.9	55495.5	55494	55518.9	55520.3		55519.9		5663.69	5757.95	5793.51	5837.97	5834.9		-0.754342	-0.742678	-0.74797	-0.750577	-0.727887	-0.741968	-0.747738	-0.750388	-0.0366231	-0.037559
c-hono.com		1			1	2							18	W4-11	55269	54651.9	54939.6	55050.9	53722.8	54531.5	54871	55028.2			c-hono.com	55281.9	55250	55251.2	55275.1	55274		55273.2		5636.31	5730.85	5766.31	5811.12	5807.58		-0.753225	-0.741512	-0.746826	-0.749442	-0.72664	-0.740795	-0.746594	-0.749253	-0.0364983	-0.0374355
nh2cl.com		2			1							1	14	W4-11	32384.3	32003.7	32177	32257.5	31366.8	31912.8	32139.6	32241.6			nh2cl.com	32383.3	32401.6	32398.8	32409.4	32401.4		32399.5		2300.24	2349.79	2367.59	2391.85	2388.31		-0.48733	-0.479318	-0.483096	-0.484809	-0.469736	-0.47907	-0.482868	-0.484728	-0.02101	-0.0218019
t-hooo.com		1				3							19	W4-11	53758.2	53355	53554.3	53634.5	52624.6	53251.2	53501.7	53615.8			t-hooo.com	53791.4	53778.2	53808.9	53799.7	53794.4		53793		6237.5	6344.28	6385.44	6434.93	6433.36		-0.808459	-0.795735	-0.801536	-0.804422	-0.779302	-0.794951	-0.801304	-0.804208	-0.0402443	-0.0412995
c-hooo.com		1				3							19	W4-11	52850.9	52429.2	52635.2	52719.4	51671.7	52325.1	52582.7	52700.7			c-hooo.com	52880.4	52870.1	52906.7	52889.1	52885.4		52884.3		5804.99	5912.12	5953.06	6003.08	6000.7		-0.804325	-0.791517	-0.797348	-0.800252	-0.774961	-0.790731	-0.797117	-0.800039	-0.0382737	-0.0393305
ch3f.com		3		1			1						14	W4-11	33835.4	33483.1	33645.1	33714.9	32953.6	33431	33609.3	33700.9			ch3f.com	33838	33839.8	33855.9	33821.3	33844.4		33848.2		1787.33	1825.56	1838.8	1858.02	1854.2		-0.503223	-0.494767	-0.498595	-0.500461	-0.484206	-0.494315	-0.498387	-0.500378	-0.0156075	-0.0161216
ch2f2.com		2		1			2						20	W4-11	38305.2	37859.9	38057.1	38142.4	37157.4	37773.6	38004.9	38121.4			ch2f2.com	38291.7	38295.1	38322	38280.2	38303.8		38307.7		2686.1	2746.02	2767.19	2796.9	2791.84		-0.774771	-0.759883	-0.766541	-0.769791	-0.741409	-0.759031	-0.766173	-0.769655	-0.0246567	-0.0255272
cf4.com				1			4						32	W4-11	47033.4	46399.3	46664.3	46780.4	45380.7	46239.6	46578	46746.1			cf4.com	46979.7	46988.1	47004	46980.7	47009.2		47013.7		4436.74	4543.19	4580.34	4633.57	4623.57		-1.3169	-1.28914	-1.30145	-1.30746	-1.25498	-1.28747	-1.30075	-1.30722	-0.0425416	-0.0441389
sih3f.com		3					1		1				14	W4-11	27041.1	26681.4	26844.9	26919.4	26131.1	26628	26817.5	26904			sih3f.com	27039.5	27052.6	27070.2	27043.1	27039.3		27038.3		1027.02	1052.91	1062.87	1074.89	1074.47		-0.456374	-0.448251	-0.451943	-0.453729	-0.438037	-0.447782	-0.451733	-0.453635	-0.012701	-0.0131734
sif4.com							4		1				32	W4-11	41716.2	40949.9	41266.7	41416.5	39553.1	40696.3	41144.8	41360.6			sif4.com	41643.8	41684.5	41713.8	41678.4	41698.5		41701.3		3335.69	3435.76	3473.93	3520.71	3518.37		-1.27678	-1.24879	-1.26119	-1.26725	-1.21334	-1.24667	-1.26029	-1.26691	-0.0380826	-0.0396653
c2h3f.com		3		2			1						18	W4-11	46486.3	45937.4	46188.6	46294.1	45154.4	45861.4	46135	46269.7			c2h3f.com	46487.5	46483.1	46490.5	46460.6	46480.5		46483.6		3456.95	3519.9	3542.16	3573.35	3568.07		-0.658741	-0.648545	-0.653198	-0.655465	-0.635805	-0.648015	-0.652953	-0.655337	-0.0257244	-0.0264337
c2h5f.com		5		2			1						20	W4-11	55537.9	54936.8	55214	55332.4	54079.5	54861.4	55159.5	55309.8			c2h5f.com	55543.7	55544.4	55557.3	55514.3	55545		55549.9		3024.48	3084.65	3105.29	3135.73	3129.32		-0.699983	-0.68955	-0.694321	-0.696646	-0.676471	-0.689022	-0.694071	-0.696527	-0.0237539	-0.0244505
fccf.com				2			2						22	W4-11	42660.7	42084.6	42339.3	42444	41278	41986.1	42273.4	42413.1			fccf.com	42642.3	42631.5	42616.2	42615.2	42631.9		42634.4		4621.95	4706.38	4736.7	4778.06	4771.98		-0.892492	-0.876165	-0.883504	-0.887079	-0.856193	-0.875288	-0.883115	-0.8869	-0.0359868	-0.0370513
hccf.com		1		2			1						16	W4-11	37874.4	37374.5	37599.9	37694.1	36685.2	37303.6	37552.3	37670			hccf.com	37868	37862.8	37853.9	37848.3	37854.1		37854.6		3746.48	3810.57	3834.16	3864.99	3861.62		-0.619503	-0.60953	-0.614066	-0.61628	-0.597217	-0.609022	-0.613847	-0.616154	-0.0270436	-0.0277581
hcof.com		1		1		1	1						18	W4-11	39973.2	39459.1	39687.2	39783.9	38702.7	39368.6	39630.8	39759.3			hcof.com	39958.6	39957.2	39961.1	39942.9	39960.3		39963		3743.31	3810.98	3835.87	3868.43	3864.84		-0.719029	-0.706206	-0.711966	-0.714796	-0.690243	-0.705476	-0.711667	-0.714621	-0.028461	-0.0292988
f2co.com				1		1	2						24	W4-11	44136.2	43524	43788.3	43901	42600.8	43395.3	43714	43868.9			f2co.com	44102.8	44102.7	44102.4	44093.3	44111.2		44113.8		4561.74	4650.56	4683.03	4725.97	4720.82		-0.989178	-0.969901	-0.978496	-0.982711	-0.946054	-0.968753	-0.97803	-0.982481	-0.0371442	-0.0383358
ch2-sing.com		2		1									6	W4-11	17028.8	16873.7	16951.5	16983.8	16657.9	16859	16937.6	16979.1			ch2-sing.com	17044.1	17041.5	17038	17031	17044.1		17046.3		643.527	653.946	657.532	662.793	661.705		-0.175465	-0.173915	-0.174689	-0.175072	-0.171907	-0.173878	-0.174667	-0.175053	-0.00544173	-0.00557173
propane.com		8		3									20	W4-11'	73031.2	72273.7	72630.6	72781.5	71264	72210.9	72574.6	72758.1			propane.com	73055.4	73051.7	73053.6	73007.4	73045.2		73051.3		3420.91	3480.71	3500.69	3531.47	3523.95		-0.626384	-0.620401	-0.623285	-0.624682	-0.612728	-0.620204	-0.623157	-0.624583	-0.0231156	-0.0236357
propene.com		6		3									18	W4-11'	63487.7	62778.4	63111.4	63250.1	61837.3	62713.4	63055.7	63225.2			propene.com	63507.7	63498.3	63493.2	63462.9	63490.5		63494.8		3779.62	3841.89	3863.48	3894.76	3888.6		-0.5829	-0.577137	-0.579913	-0.581254	-0.569777	-0.576931	-0.579785	-0.581148	-0.02475	-0.0252813
propyne.com		4		3									16	W4-11'	54459.1	53772.4	54081.6	54210.5	52889.8	53703.7	54028.5	54183.7			propyne.com	54449.5	54441.2	54428.1	54415.1	54426.5		54428		4044.03	4108.24	4131.03	4162.76	4157.55		-0.541763	-0.536103	-0.53877	-0.540066	-0.529009	-0.535879	-0.538655	-0.539952	-0.0259548	-0.0264949
allene.com		4		3									16	W4-11'	54383.4	53736.8	54036.1	54160.1	52892.8	53672	53983.3	54134.3			allene.com	54392.2	54382.2	54365.5	54353.6	54370.7		54373.2		4160.31	4223.62	4246.64	4277.37	4273.44		-0.541418	-0.535941	-0.538562	-0.539837	-0.529022	-0.535735	-0.538448	-0.539727	-0.0264846	-0.0270206
b2h6.com		6	2										12	W4-08	38043.6	37665	37842.2	37921	37214.9	37667.1	37827.1	37913.7			b2h6.com	38053	38062.1	38069.5	38017.5	38049.2		38054.6		1513.79	1538.96	1547	1560.32	1556.35		-0.315526	-0.313258	-0.31442	-0.314964	-0.310397	-0.313299	-0.314386	-0.314945	-0.0101003	-0.0102927
bhf2.com		1	1				2						18	W4-08	25751.7	25352.6	25520	25596.8	24816.7	25291.3	25478.6	25578.3			bhf2.com	25719.2	25734.3	25713.6	25701.6	25734.1		25739.7		2048.59	2092.53	2108.73	2129.85	2127.59		-0.69079	-0.676685	-0.682965	-0.686033	-0.659589	-0.675933	-0.682622	-0.685912	-0.0208439	-0.0215979
bf3.com			1				3						24	W4-08	30272.3	29760.5	29969	30064.4	29061.5	29660.8	29907.4	30038			bf3.com	30217.1	30235.2	30194.2	30200.8	30242.4		30249.4		2769.48	2831.69	2854.76	2884.5	2881.61		-0.962569	-0.941943	-0.95108	-0.955546	-0.916979	-0.940772	-0.950558	-0.955367	-0.0290828	-0.0301773
c2h6.com		6		2									14	W4-08	51136.3	50624.2	50867.7	50971.2	49946.9	50586.2	50830.9	50956.7			c2h6.com	51157.3	51156.5	51155.1	51122.2	51153.5		51158.7		2158.66	2196.98	2209.57	2229.52	2224.22		-0.428747	-0.424726	-0.426674	-0.427619	-0.419592	-0.424613	-0.426591	-0.427557	-0.0148548	-0.0151944
h2cn.com		2		1	1								11	W4-08	34841.3	34411.2	34613.4	34692.4	33818.1	34345.9	34568.3	34676.2			h2cn.com	34854.1	34833.7	34815.6	34832.9	34845.1		34846.9		2519.1	2561.58	2576.72	2597.66	2594.34		-0.382347	-0.3779	-0.379983	-0.381007	-0.372271	-0.377672	-0.379893	-0.380935	-0.016922	-0.0173255
nccn.com				2	2								18	W4-08	61107.7	60257.7	60642.8		59122.7	60096.2	60544.8	#VALUE!			nccn.com	61101.1		60962.6	61078.7					6969.24	7070.27	7108.85	7156.04	7153.77		-0.725625	-0.716775	-0.720853		-0.705753	-0.716179	-0.72064	missing	-0.0426426	-0.0435226
ch2nh2.com		4		1	1								13	W4-08	45652.3	45139.3	45382.2	45479.5	44406	45068.5	45333.5	45463.1			ch2nh2.com	45671.2	45653.7	45658.1	45648.8	45665.9		45668.6		2346.82	2390.67	2405.37	2427.89	2422.48		-0.431606	-0.42678	-0.429048	-0.430157	-0.420514	-0.426528	-0.428943	-0.430084	-0.0161371	-0.0165467
ch3nh.com		4		1	1								13	W4-08	43642.2	43155.5	43386.6	43479.3	42473.4	43093	43340.7	43464.4			ch3nh.com	43661.5	43645.3	43644.4	43635.5	43658.1		43661.7		2091.86	2131.8	2145.11	2165.71	2160.6		-0.422447	-0.417742	-0.419956	-0.421044	-0.411708	-0.417526	-0.419864	-0.420977	-0.0149754	-0.0153672
ch3nh2.com		5		1	1								14	W4-08	52655.1	52096.9	52360.9	52468.2	51310	52026.8	52310.2	52452.5			ch3nh2.com	52675.1	52660.4	52664.8	52647.5	52675.3		52679.8		2471.74	2516.72	2531.49	2554.92	2548.67		-0.463513	-0.458481	-0.460846	-0.462	-0.45197	-0.458232	-0.460732	-0.46193	-0.0167063	-0.0171211
cf2.com				1			2						18	W4-08	28174.2	27818.3	27974.9	28039.5	27255.1	27740.8	27930.5	28023.9			cf2.com	28161.3	28155	28173	28156.2	28170.1		28172.2		3087.4	3145.59	3167.4	3195	3192.78		-0.728611	-0.71413	-0.720603	-0.723759	-0.696291	-0.713319	-0.72027	-0.723647	-0.0264852	-0.0273477
n2h.com		1			2								11	W4-08	38239.3	37753.8	37985	38066.7	37049.5	37654.7	37926.2	38051			n2h.com	38260.1	38213	38193.4	38249.2	38246.4		38245.4		3214.44	3270.08	3290.34	3317.32	3313.93		-0.425676	-0.420175	-0.422713	-0.423943	-0.413163	-0.419804	-0.422594	-0.423869	-0.0205153	-0.0210234
t-n2h2.com		2			2								12	W4-08	45476.9	44950.7	45201.5	45294.3	44184	44850	45141.5	45277.9			t-n2h2.com	45500	45460.3	45442.7	45488.5	45491.4		45491.4		3374.55	3431	3451.14	3478.91	3474.58		-0.458653	-0.452966	-0.455594	-0.456874	-0.44567	-0.452588	-0.45547	-0.456798	-0.0212448	-0.0217566
n2h4.com		4			2								14	W4-08	54516.4	53917.4	54200.3	54312.3	53021.7	53815.6	54138.3	54295.4			n2h4.com	54536.9	54512.9	54522.1	54522.3	54541.2		54544.1		2850.48	2903.49	2921.26	2948.5	2941.93		-0.49984	-0.493822	-0.496595	-0.497963	-0.485938	-0.493438	-0.496462	-0.497884	-0.0188569	-0.0193531
fo2.com						2	1						19	W4-08	46671.5	46411.3	46546.3	46599.6	45856.2	46307.5	46497.1	46580.4			fo2.com	46707	46695.1	46709.2	46722.7	46710.9		46708.4		7010.1	7114.56	7156.31	7203.25	7204.91		-0.839511	-0.825061	-0.831608	-0.834844	-0.806671	-0.824136	-0.831302	-0.834649	-0.0447773	-0.0458899
foof.com						2	2						26	W4-08	60760.2	60407.8	60577.2	60645.8	59658.6	60253.4	60508.2	60619.3			foof.com	60778.8	60768.6	60782.9	60811.3	60793.2		60789.5		8755.05	8894.4	8949.55	9012.71	9013.74		-1.15489	-1.13401	-1.14338	-1.148	-1.10761	-1.13261	-1.1429	-1.14775	-0.0576821	-0.059211
alf3.com							3	1					24	W4-08	31191.7	30649.8	30863.3	30970	29621.7	30453.3	30771.9	30926.8			alf3.com	31117.3	31161	31193.3	31151.1	31169.3		31172		2613.57	2686.71	2715.89	2748.8	2749.87		-0.952055	-0.931405	-0.940526	-0.945011	-0.905112	-0.9298	-0.939853	-0.944747	-0.0282705	-0.0294092
si2h6.com		6							2				14	W4-08	38012.6	37558.7	37778	37873.8	37003.7	37570.9	37782.1	37870.4			si2h6.com	38039	38045.3	38075.7	38033.5	38008.5		38003.6		970.908	989.186	995.381	1004.71	1002.59		-0.337166	-0.334145	-0.335698	-0.336402	-0.330451	-0.334238	-0.335719	-0.336383	-0.0105584	-0.0108359
p4.com										4			20	W4-08	51002.3	49815.9	50382.9	50625.1	48043.5	49669.4	50315.6	50602.4			p4.com	51057.7	51058.6	51116.5	51084.6	51051.2		51044		7268.52	7437.78	7505.34	7581.47	7583.97		-0.663862	-0.654379	-0.658986	-0.661072	-0.641864	-0.653765	-0.658651	-0.660955	-0.0516287	-0.0531537
so2.com						2					1		18	W4 paper	42473.8	41832.8	42128.4	42250.2	40707.9	41667.9	42045.2	42217			so2.com	42480	42468.2	42522.3	42494.2	42485.7		42483.6		5349.47	5439.51	5475.63	5515.95	5517.67		-0.73028	-0.717542	-0.723383	-0.726175	-0.700857	-0.716594	-0.722952	-0.725918	-0.0383936	-0.0394804
so3.com						3					1		24	W4-08	57869.5	56903.7	57345.8	57528	55243.3	56668	57225.3	57479.7			so3.com	57872	57854.2	57935.9	57888.6	57877.8		57874.9		6834.24	6962.1	7012.06	7070.65	7070.22		-0.988267	-0.970421	-0.97856	-0.982468	-0.946927	-0.969046	-0.977961	-0.982099	-0.0491001	-0.0505488
ocs.com				1		1					1		16	W4 paper	35441.5	34905.4	35141.7	35242.8	34130.4	34810.4	35086.6	35220.2			ocs.com	35422.9	35423.8	35415.6	35415.3	35429.2		35431.2		4909.42	4981.29	5008.46	5042.32	5040.08		-0.608275	-0.5988	-0.60316	-0.605254	-0.587053	-0.598305	-0.602896	-0.60509	-0.0349568	-0.0358537
cs2.com				1							2		16	W4-08	30648.1	30142.3	30368.3	30465.5	29360.3	30046	30316.6	30446.3			cs2.com	30637.2	30639.5	30656.2	30638.7	30649.2		30650.6		5333.15	5408.55	5437.16	5472.57	5470.47		-0.559672	-0.551405	-0.555318	-0.557112	-0.54117	-0.551017	-0.555009	-0.556985	-0.0390828	-0.0401037
s2o.com						1					2		18	W4-08	36888.6	36258.1	36556.2	36683.6	35178.8	36108.8	36486.2	36655.7			s2o.com	36911	36911.7	36936.6	36935.4	36921		36917.7		5671.7	5774.78	5816.33	5862.29	5864.7		-0.678069	-0.666448	-0.671902	-0.674437	-0.651515	-0.665686	-0.67147	-0.674225	-0.0420572	-0.0433112
s3.com											3		18	W4-08	30498.8	29876.9	30177.1	30310.3	28861.1	29751.6	30126.2	30290.4			s3.com	30534.3	30548.8	30544.1	30571.9	30547.3		30542.3		5706.2	5826.98	5875.74	5929.52	5932.5		-0.622191	-0.61168	-0.616744	-0.619023	-0.59858	-0.611141	-0.616339	-0.618869	-0.0444098	-0.0458523
s4-c2v.com											4		24	W4-08	45230.4	44385.5	44792.6	44971.2	42938.4	44193.1	44717.4	44943.6			s4-c2v.com	45276.9	45291.1	45309.8	45341.3	45297.5		45288.7		9559.59	9754.12	9831.83	9919.28	9922.28		-0.850389	-0.836302	-0.843086	-0.846129	-0.818413	-0.835469	-0.842512	-0.845919	-0.0681039	-0.0701799
ccl2.com				1								2	18	W4-08	21773.9	21440.1	21583.5	21663.4	20829.1	21338.6	21550.3	21646.9			ccl2.com	21754.2	21806.3	21792	21802.3	21798.1		21797		3559.99	3634.55	3661.91	3697.85	3693.76		-0.625191	-0.613561	-0.619126	-0.621562	-0.600195	-0.613382	-0.618753	-0.621474	-0.0339196	-0.0352195
alcl3.com								1				3	24	W4-08	16840.5	16264	16490.6	16619.6	15308.8	16128.7	16457.7	16601.2			alcl3.com	16760.3	16850.6	16858.4	16849.2	16825.7		16820.9		2319.38	2408.66	2442.83	2484.47	2482.6		-0.775281	-0.758596	-0.766505	-0.769908	-0.739672	-0.758383	-0.765962	-0.769799	-0.0348517	-0.0366082
clcn.com				1	1							1	16	W4 paper	35500.4	34995.9	35219.4	35316.2	34254.8	34882.3	35163	35292.2			clcn.com	35485.4	35489.6	35440.8	35496.9	35494.3		35493.4		4208.07	4278.08	4303.31	4337.52	4332.67		-0.599403	-0.589983	-0.594409	-0.596434	-0.578903	-0.589663	-0.594137	-0.596318	-0.0322123	-0.03318
oclo.com						2						1	19	W4-08	42141	41645.5	41877.2	41980.1	40604.4	41468.5	41803.7	41944			oclo.com	42152.9	42164.2	42237.5	42202.7	42163.5		42155.9		5838.87	5947.33	5987.75	6039.41	6034.8		-0.781741	-0.767592	-0.774156	-0.777223	-0.749333	-0.766705	-0.773694	-0.776965	-0.0420814	-0.0433935
cloo.com						2						1	19	W4-08	40731.1	40480.3	40611.1	40668.2	39933.9	40380.6	40568.7	40651.3			cloo.com	40766.7	40770.4	40778.1	40792.5	40780.6		40778.2		6578.18	6684.95	6726.27	6775.6	6774.37		-0.775316	-0.762283	-0.768387	-0.771245	-0.746278	-0.761748	-0.768067	-0.771075	-0.0454499	-0.0467544
cl2o.com						1						2	20	W4-08	27493	27186.2	27322.6	27399.4	26498.9	27040.6	27275.6	27372.2			cl2o.com	27485	27536.9	27522.7	27555.2	27523.6		27517.5		3697.73	3784.1	3817.34	3857.43	3856.03		-0.741213	-0.72692	-0.733664	-0.736691	-0.709863	-0.726407	-0.733189	-0.736509	-0.035979	-0.0374398
bn3pi.com			1		1								8	W4-08	15227.6	14940.3	15068.3	15116.1	14531.2	14883.6	15032.7	15104.5			bn3pi.com	15220.7	15201.4	15197.3	15210.1	15216.8		15217.8		2165.85	2197.06	2208.32	2223.56	2221.43		-0.266198	-0.262973	-0.264476	-0.265214	-0.258802	-0.262771	-0.264406	-0.265168	-0.0144044	-0.0147128
cf.com				1			1						11	W4-08	15267.3	15078	15163.3	15197.5	14780.1	15039.6	15139.4	15188.9			cf.com	15264.9	15258.7	15270.6	15258.1	15266.4		15267.7		1699.7	1729.58	1741.16	1754.95	1754.63		-0.418621	-0.410907	-0.414385	-0.41609	-0.401401	-0.410518	-0.414232	-0.416031	-0.0152082	-0.0156843
ch2c.com		2		2									10	W4-08	29986.7	29612.4	29785.5	29858.1	29113	29571.2	29755.5	29843.7			ch2c.com	29991.5	29988	29979	29974.8	29981.8		29982.7		2324.73	2361.59	2375.07	2392.89	2390.76		-0.332382	-0.328989	-0.330617	-0.33142	-0.324665	-0.328861	-0.330564	-0.33136	-0.0156114	-0.0159444
ch2ch.com		3		2									11	W4-08	34054.6	33658.8	33844.9	33921	33122.4	33617.8	33812.2	33906			ch2ch.com	34066.3	34057.3	34058.8	34043.5	34052.8		34054.2		2291.69	2329.45	2342.86	2361.51	2358.47		-0.350917	-0.347426	-0.349112	-0.349932	-0.342933	-0.347299	-0.349048	-0.349869	-0.0154609	-0.015798
c2h4.com		4		2									12	W4 paper	41692.8	41234.8	41451.7	41541.2	40628.7	41195.4	41416	41525.7			c2h4.com	41709.7	41701.5	41699.7	41678.5	41697.5		41700.5		2511.63	2552.16	2566.31	2586.57	2582.78		-0.385719	-0.381945	-0.383772	-0.384652	-0.377135	-0.381825	-0.383693	-0.384587	-0.0164631	-0.0168128
ch2nh.com		3		1	1								12	W4-08	43274.7	42775.5	43010.6	43103.7	42082.9	42705.1	42961.2	43086.4			ch2nh.com	43290.3	43270.4	43258.9	43265.9	43282.3		43284.8		2876.57	2923.63	2939.93	2963.59	2958.89		-0.420773	-0.41601	-0.418243	-0.419332	-0.409929	-0.415759	-0.418134	-0.419255	-0.0185508	-0.0189751
hco.com		1		1		1							11	W4-08	29132	28775.3	28938.1	29004.6	28272.3	28721.8	28902.9	28989.2			hco.com	29131.9	29123.6	29121.8	29118.4	29124.3		29125		2836.56	2883.5	2901.48	2923.36	2922.4		-0.418451	-0.412353	-0.415145	-0.416525	-0.404669	-0.412035	-0.41503	-0.416414	-0.0193753	-0.0198613
h2co.com		2		1		1							12	W4 paper	35145.3	34732.6	34922.2	35001.9	34162.2	34680.4	34883.5	34985.7			h2co.com	35147.8	35144.7	35141.6	35125.2	35145.6		35148.9		2676.96	2723.21	2740.15	2762.48	2759.88		-0.44585	-0.439496	-0.44241	-0.443851	-0.431505	-0.439185	-0.442279	-0.443736	-0.0186481	-0.0191309
co2.com				1		2							16	W4 paper	40695.1	40099.3	40362.8	40472.5	39279.9	40005.5	40304.9	40444.4			co2.com	40676.5	40668.7	40651.4	40661.1	40662.8		40662.5		4699.32	4771.09	4798.18	4832.01	4829.71		-0.658976	-0.648159	-0.653042	-0.655458	-0.634666	-0.647555	-0.652825	-0.655247	-0.0318041	-0.0325927
hno.com		1			1	1							12	W4 paper	38274.3	37857.2	38055	38129.4	37243.8	37777.1	38007.6	38115.6			hno.com	38290.5	38262.5	38251.8	38281.8	38284.5		38284.6		3407.12	3466.68	3488.79	3517.24	3514.53		-0.487953	-0.480779	-0.484053	-0.485661	-0.471714	-0.48035	-0.483914	-0.485554	-0.0224	-0.0229882
no2.com					1	2							17	W4 paper	51436.8	50865	51131.9	51227.7	50027	50740.8	51060.1	51204.7			no2.com	51449.6	51399	51376.2	51440.1	51431		51428.8		6580.66	6674.82	6711.34	6754.76	6753.85		-0.735765	-0.724257	-0.729477	-0.732023	-0.709801	-0.723524	-0.72923	-0.731832	-0.0408011	-0.0417365
n2o.com					2	1							16	W4 paper	54166.7	53484.1	53807.1	53915.1	52540.5	53339.5	53718.9	53890.9			n2o.com	54191.5	54108.5	54050.7	54170.4	54160.1		54157.5		6396.08	6487.62	6522.53	6565.33	6563.17		-0.686086	-0.676058	-0.680645	-0.682835	-0.663588	-0.675376	-0.680395	-0.68268	-0.0389533	-0.0398145
o3.com						3							18	W4 paper	57323.2	56916.1	57111.2	57185	56223.6	56814.6	57055.2	57166.8			o3.com	57343.3	57317.2	57340.5	57341.5	57341.4		57340.9		8726.69	8843.83	8888.83	8943.27	8941.21		-0.824702	-0.811961	-0.817742	-0.820599	-0.795701	-0.811187	-0.817495	-0.820388	-0.0515859	-0.0526883
hoo.com		1				2							13	W4-08	31784.4	31486.6	31629	31687.8	30982.3	31429.9	31596.7	31677.1			hoo.com	31798.6	31792.9	31828.4	31795.2	31803		31804.1		2719.59	2779.67	2801.85	2830.68	2827.67		-0.520499	-0.511885	-0.515796	-0.517744	-0.50085	-0.511419	-0.515653	-0.517609	-0.0202742	-0.020927
hooh.com		2				2							14	W4-08	40876.1	40509.8	40679.1	40751.8	39915.4	40451.1	40645.9	40740.3			hooh.com	40880.5	40882	40927.8	40877.8	40888		40889.5		3024.23	3084.51	3106.53	3135.68	3132.16		-0.561924	-0.552997	-0.55703	-0.559042	-0.541553	-0.552522	-0.556885	-0.558904	-0.0216622	-0.022316
f2o.com						1	2						20	W4-08	38310.5	38058.7	38177.5	38225.4	37525.7	37954.7	38128.2	38208.6			f2o.com	38319	38311	38336.6	38334.7	38334.3		38333.9		4610.31	4703.95	4740.33	4783.44	4782.68		-0.864758	-0.847967	-0.855479	-0.859163	-0.826921	-0.846901	-0.855085	-0.859	-0.0348559	-0.0359869
hocl.com		1				1						1	14	W4 paper	25312.9	25040.9	25163.3	25225.9	24533.1	24964.3	25135.1	25209.7			hocl.com	25308.9	25337.9	25348.1	25338.2	25326.4		25323.9		2268.1	2319.6	2338.9	2363.32	2361.36		-0.517226	-0.507725	-0.51216	-0.514203	-0.496265	-0.5074	-0.511902	-0.514079	-0.0218704	-0.0227334
ssh.com		1									2		13	W4-08	19862.6	19495.2	19675.5	19755.8	18913.6	19443.9	19652.7	19744.1			ssh.com	19890	19899.6	19915.9	19901.1	19887.3		19884.4		2069.4	2133.97	2158.05	2188.79	2186.08		-0.412653	-0.40586	-0.409146	-0.410626	-0.397562	-0.405648	-0.408927	-0.410532	-0.0217025	-0.0225915
b2.com			2										6	W4-08	12233.4	12157.5	12189.1	12203	12057.1	12146.7	12183	12199.3			b2.com	12226.7	12227.9	12226.5	12226.2	12224.9		12224.6		3329.91	3370.69	3386.97	3405.32	3405.92		-0.197926	-0.197038	-0.197536	-0.197785	-0.195769	-0.19702	-0.197543	-0.197782	-0.0183752	-0.0186387
bh.com		1	1										4	W4-08	6989.23	6936.06	6963.26	6975.97	6863.99	6933.55	6959.51	6974.43			bh.com	6995.62	6998.72	6995.46	6990.41	6997.77		6999.05		140.119	141.907	142.526	143.425	143.247		-0.102939	-0.102425	-0.102726	-0.102877	-0.101691	-0.102429	-0.102727	-0.102877	-0.00223992	-0.00228694
bh3.com		3	1										6	W4-08	15714	15545.7	15624.7	15660.9	15345.1	15543.3	15616	15657.6			bh3.com	15718.7	15725.8	15719.7	15702.6	15722.5		15726		264.772	270.533	272.163	275.425	274.06		-0.142691	-0.141653	-0.14219	-0.142448	-0.140334	-0.141658	-0.142169	-0.14244	-0.00280788	-0.002873
bn.com			1		1								8	W4-08	33603.5	33347.5	33477	33522.8	32916.5	33285.7	33439.1	33511			bn.com	33631	33604.9	33614.3	33621.7	33623.5		33623.5		6745.51	6793.19	6809.61	6833.67	6828.73		-0.349925	-0.346842	-0.348351	-0.349082	-0.342572	-0.346617	-0.348271	-0.349034	-0.0352709	-0.0356543
bf.com			1				1						10	W4-08	12171.1	11985.2	12063.8	12098.5	11729.7	11953.3	12042.6	12090.1			bf.com	12157.4	12160.6	12152.4	12148.9	12164.4		12167		1346.36	1370.76	1380.32	1391.48	1391.45		-0.37773	-0.370604	-0.37381	-0.375373	-0.361911	-0.370231	-0.373645	-0.37532	-0.0126902	-0.0130976
nh.com		1			1								6	W4-08	11539.5	11420	11479.2	11499.5	11240.4	11397.6	11462.9	11496.9			nh.com	11549.6	11535.8	11537.4	11540.6	11550.1		11551.7		399.414	406.691	409.1	412.868	411.904		-0.1783	-0.176111	-0.177123	-0.177644	-0.173392	-0.176049	-0.177123	-0.177632	-0.00475446	-0.00491493
nh2.com		2			1								7	W4-08	21915.7	21690.4	21799.4	21841.1	21360	21655.4	21775.3	21835.8			nh2.com	21929.1	21915.8	21918.4	21918	21930.4		21932.4		849.341	864.757	869.672	877.844	875.393		-0.225578	-0.222907	-0.224146	-0.224764	-0.2195	-0.222787	-0.22411	-0.224739	-0.00680448	-0.00700203
hcn.com		1		1	1								10	W4-08	34212.4	33757.6	33967.9	34049.6	33131.4	33682	33921.7	34031.8			hcn.com	34218.2	34195.8	34171.9	34207.1	34204.1		34203.1		3118.24	3166.95	3185.27	3208.29	3206.6		-0.379482	-0.374921	-0.377041	-0.378078	-0.369143	-0.374647	-0.376948	-0.377999	-0.019652	-0.0200837
hof.com		1				1	1						14	W4-08	30706.9	30470.6	30580.5	30627.4	30033	30408.7	30549.3	30616.1			hof.com	30711.2	30711.4	30743	30716.8	30720.7		30721.1		2742.74	2798.44	2819.73	2845.72	2844.52		-0.578932	-0.568219	-0.57302	-0.575387	-0.554733	-0.567589	-0.572795	-0.575271	-0.0213924	-0.0220932
alh.com		1						1					4	W4-08	6468.15	6420.06	6444.23	6455.02	6355.36	6422.01	6446.29	6455.56			alh.com	6473	6474.31	6481.32	6475.19	6470.06		6469.1		23.5344	23.2202	22.9142	22.9535	22.5579		-0.0858621	-0.0854843	-0.0857321	-0.0858419	-0.0849538	-0.0855152	-0.0857437	-0.0858435	-0.00160686	-0.00163858
alh3.com		3						1					6	W4-08	14811.3	14666.3	14734.1	14765.7	14498	14674.8	14740.4	14766.6			alh3.com	14814.7	14822.2	14832.2	14818.4	14807.5		14805.5		58.839	59.8893	59.9285	60.7811	59.9741		-0.123876	-0.123057	-0.123503	-0.123708	-0.122054	-0.123118	-0.123534	-0.123711	-0.00176772	-0.00180566
alf.com							1	1					10	W4-08	12164.5	11978.6	12053.8	12091.5	11604.1	11910.2	12022.7	12077			alf.com	12143.3	12159	12182.7	12156.5	12162		12162.8		1085.58	1112.92	1123.79	1136.13	1136.45		-0.362998	-0.355985	-0.359135	-0.36068	-0.346918	-0.355451	-0.358909	-0.360591	-0.0114001	-0.0118152
alcl.com								1				1	10	W4-08	7211.76	7004.45	7089.59	7134.77	6658.99	6958.38	7076.16	7128.94			alcl.com	7190.91	7215.63	7224.84	7216.32	7211.54		7210.47		965.373	1001.87	1015.9	1032.86	1032.22		-0.303303	-0.297567	-0.300338	-0.301523	-0.290978	-0.297506	-0.300148	-0.301488	-0.0134929	-0.0141312
sih.com		1							1				5	W4-08	7368.77	7298.71	7335.24	7350.22	7203.49	7300.97	7336.18	7349.78			sih.com	7378.71	7377.02	7387.74	7378.07	7371.07		7369.75		135.076	135.436	135.658	135.742	135.917		-0.115558	-0.114763	-0.115206	-0.115408	-0.113747	-0.114792	-0.115211	-0.115405	-0.00368278	-0.0037815
sih4.com		4							1				8	W4-08	22411.1	22189.3	22299	22347.6	21926.5	22201.4	22303.9	22346.4			sih4.com	22429.6	22434.4	22446	22425.9	22412.8		22410.3		276.025	278.754	279.507	281.071	280.384		-0.184096	-0.182609	-0.183386	-0.183741	-0.18083	-0.182683	-0.183409	-0.183734	-0.004325	-0.00443451
sio.com						1			1				10	W4-08	22965.9	22640.4	22786.5	22846.5	22073.4	22552.6	22742.5	22829.6			sio.com	22960.3	22953.8	22979.1	22968.4	22966		22965.2		2832.28	2870.14	2886.69	2902.28	2905.96		-0.374464	-0.368875	-0.371449	-0.372696	-0.361341	-0.36839	-0.371252	-0.372575	-0.0199135	-0.0203727
sif.com							1		1				11	W4-08	12792.4	12587.3	12676.3	12717.1	12193.9	12517.3	12642.1	12701.8			sif.com	12782.2	12790.2	12805.1	12790.6	12795.2		12795.8		1185.14	1211.5	1222.44	1233.88	1235.18		-0.391452	-0.384034	-0.387386	-0.389018	-0.374534	-0.383489	-0.387145	-0.388925	-0.0134214	-0.013896
cs.com				1							1		10	W4 paper	19946.7	19654.2	19789.3	19845.6	19205.9	19599.5	19757.9	19835.4			cs.com	19950.1	19946.4	19949.8	19946.5	19956.6		19958.2		3292.07	3335.61	3352.93	3372.58	3373.09		-0.349836	-0.345101	-0.347368	-0.348418	-0.33921	-0.344892	-0.347209	-0.348353	-0.0236462	-0.0242245
h2.com		2											2	W4-08	8957.46	8916.39	8939.51	8950.26	8857.2	8915.93	8938.62	8950.35			h2.com	8967.02	8969.5	8968.2	8965.63	8968.69		8969.2		0	0	0	0	0		-0.0408132	-0.0406261	-0.0407314	-0.0407804	-0.0403564	-0.040624	-0.0407274	-0.0407808	0	0
oh.com		1				1							7	W4-08	12567.7	12449.5	12504.8	12528.1	12269.7	12439.3	12495.9	12526.2			oh.com	12570.5	12569.8	12590.3	12563.1	12573.7		12575.5		568.915	580.623	584.631	590.563	589.295		-0.245102	-0.240935	-0.242817	-0.243764	-0.235747	-0.240785	-0.242779	-0.243712	-0.00653357	-0.00677647
hf.com		1					1						8	W4 paper	13752.1	13644.1	13692.5	13716.5	13462.2	13642.3	13685.3	13712.5			hf.com	13750.2	13759.5	13802.6	13736.4	13755		13758.3		722.679	737.765	742.593	750.573	748.213		-0.313841	-0.307341	-0.310232	-0.311654	-0.299388	-0.307089	-0.310113	-0.311613	-0.00824696	-0.00857312
h2o.com		2				1							8	W4 paper	24153	23937.7	24037.4	24081.9	23625.8	23924.7	24025.5	24077.4			h2o.com	24156	24161.5	24190.6	24145.4	24158.7		24160.9		1189.45	1211.54	1218.87	1230.3	1227.41		-0.297889	-0.293279	-0.295364	-0.296407	-0.28749	-0.293116	-0.295312	-0.296344	-0.00936091	-0.00965115
ch.com		1		1									5	W4 paper	9017.32	8935.46	8977.22	8992.93	8816.7	8925.01	8967.19	8990.45			ch.com	9026.91	9021.07	9021.4	9017.39	9026.84		9028.47		300.531	305.017	306.633	308.825	308.514		-0.138962	-0.137745	-0.138355	-0.138663	-0.13618	-0.137728	-0.138352	-0.138654	-0.00387893	-0.00398189
ch2-trip.com		2		1									6	W4-08	11930.6	11809.4	11867.9	11891.9	11645	11799	11858.9	11888			ch2-trip.com	11937.5	11934.8	11936.1	11930.2	11933.5		11934		327.597	334.556	336.61	340.463	339.001		-0.152236	-0.15084	-0.151526	-0.151872	-0.149067	-0.150823	-0.151527	-0.151857	-0.00400224	-0.00411647
ch3.com		3		1									7	W4 paper	21473.1	21270.6	21369.2	21410.7	21004.7	21257.1	21354.4	21405.5			ch3.com	21486.6	21484.8	21481.8	21470.1	21485.5		21488.1		642.69	654.81	658.613	665.1	663.039		-0.195715	-0.193948	-0.194817	-0.195242	-0.191713	-0.193917	-0.194792	-0.195221	-0.00543791	-0.00557566
ch4.com		4		1									8	W4 paper	29599.5	29334.3	29463	29517.8	28990.6	29319.4	29444.7	29511.9			ch4.com	29616.2	29615.9	29612	29593.9	29616.9		29620.9		980.726	998.093	1003.4	1012.84	1009.58		-0.232742	-0.230689	-0.231695	-0.232181	-0.2281	-0.230651	-0.231654	-0.232157	-0.00697812	-0.00713977
cch.com		1		2									9	W4-08	25886.1	25554.9	25711.2	25773.3	25070.1	25506	25681.2	25757.4			cch.com	25897.2	25884.4	25894	25889.7	25876.7		25874.1		2663.63	2703.96	2719.66	2738.21	2737.93		-0.313698	-0.310502	-0.312053	-0.312808	-0.306245	-0.310339	-0.312	-0.312741	-0.0171556	-0.0175044
c2h2.com		2		2									10	W4 paper	33103.1	32680.3	32877.5	32959.3	32108.9	32635.5	32846.2	32941.9			c2h2.com	33112.2	33105.7	33104.3	33096.8	33091.8		33090.5		2832.38	2876.5	2893.36	2913.96	2913		-0.346581	-0.342968	-0.344705	-0.34555	-0.338316	-0.342823	-0.344646	-0.345476	-0.0179245	-0.0182905
nh3.com		3			1								8	W4 paper	31505.3	31194	31341.8	31402.5	30744	31150.9	31313.9	31395.3			nh3.com	31517.6	31511.2	31513.1	31507.7	31522.8		31525.2		1316.96	1339.93	1347.14	1359.44	1355.53		-0.269271	-0.266208	-0.267624	-0.268329	-0.262257	-0.266052	-0.267571	-0.268296	-0.0089351	-0.00916709
c2.com				2									8	W4-08	37584.5	37386.9	37495.1	37533.7	37033.3	37340.5	37466.6	37521.6			c2.com	37623.8	37602.7	37613.8	37616.6	37607.8		37605.9		6629.09	6697.47	6724.93	6755.52	6756.9		-0.367	-0.364412	-0.365744	-0.366393	-0.360753	-0.36426	-0.365699	-0.366343	-0.0352236	-0.0357002
n2.com					2								10	W4 paper	34274.6	33783.6	34013.2	34093.1	33101.5	33678.8	33952	34077.9			n2.com	34286.5	34236.2	34192.7	34277.1	34274.9		34274		3209.73	3264.44	3284.62	3310.9	3308.11		-0.407611	-0.402085	-0.404616	-0.405837	-0.395175	-0.401688	-0.404486	-0.405766	-0.0204938	-0.0209977
co.com				1		1							10	W4 paper	24156.3	23813.2	23967.6	24030.9	23349.4	23761.1	23934.9	24016.3			co.com	24151.3	24144.1	24127.6	24141.6	24143.7		24143.7		2714.69	2757.24	2773.94	2793.37	2793.39		-0.39578	-0.389744	-0.392498	-0.393863	-0.382238	-0.389433	-0.392394	-0.393756	-0.01882	-0.019286
cn.com				1	1								9	W4-08	29273.3	28927.1	29093.6	29152.4	28399.7	28848.4	29048.5	29137.4			cn.com	29291.7	29257.8	29247.7	29286.5	29276.7		29274.5		3562.38	3615.73	3636.08	3661.03	3659.76		-0.356978	-0.352912	-0.354832	-0.355765	-0.347584	-0.352623	-0.354743	-0.355699	-0.0216756	-0.0221285
no.com					1	1							11	W4 paper	30575.6	30205.6	30381	30442.6	29676.5	30131.5	30335.7	30429.9			no.com	30589.7	30553	30536.3	30578.7	30577.5		30576.9		3200.09	3256.52	3278.08	3304.44	3303.17		-0.452875	-0.445915	-0.449088	-0.450637	-0.437235	-0.445514	-0.448958	-0.450536	-0.0214567	-0.0220307
o2.com						2							12	W4 paper	29345.8	29103.9	29217.3	29261.4	28716.6	29055.2	29189.9	29251.3			o2.com	29352.1	29340.4	29356.6	29350.3	29347.2		29346.4		3113.64	3179.66	3204.94	3235.72	3234.36		-0.509388	-0.501028	-0.504807	-0.506688	-0.490527	-0.500599	-0.504687	-0.506556	-0.0220696	-0.0227495
of.com						1	1						13	W4-08	20132.2	19979.6	20054.5	20083.1	19662.8	19924.8	20026	20074.4			of.com	20143.6	20134.4	20158	20146.4	20150.2		20150.7		2305.7	2355.71	2375.18	2398.17	2397.83		-0.53075	-0.520418	-0.525061	-0.527344	-0.507482	-0.519821	-0.524847	-0.527239	-0.0194011	-0.020076
f2.com							2						14	W4 paper	21659.5	21569.4	21613.8	21631.7	21312.8	21507.9	21587.9	21621			f2.com	21666.8	21663.7	21681.4	21683.2	21672.6		21670.6		2558.15	2614.19	2636.4	2661.77	2662.24		-0.601051	-0.588626	-0.594168	-0.596875	-0.573208	-0.587857	-0.593877	-0.596782	-0.0215642	-0.0223344
ph3.com		3								1			8	W4 paper	23219.8	22972.2	23099.9	23152.7	22646.1	22980.1	23098.4	23148.4			ph3.com	23251.8	23247.4	23277.4	23239.1	23226.8		23224.3		683.97	692.904	695.869	700.489	699.321		-0.213667	-0.21152	-0.212607	-0.213093	-0.208924	-0.211569	-0.212593	-0.213071	-0.00774413	-0.00797327
hs.com		1									1		7	W4-08	8756.93	8658.84	8708.08	8729.56	8520.82	8657.71	8704.92	8725.95			hs.com	8766.69	8768.01	8779.54	8761.1	8758.88		8758.39		365.617	373.389	375.903	379.988	378.83		-0.200976	-0.197969	-0.199426	-0.200081	-0.194517	-0.197975	-0.199354	-0.200044	-0.00780268	-0.0081355
h2s.com		2									1		8	W4 paper	16644.2	16469.8	16557.1	16595	16227.5	16471.2	16553.2	16589.2			h2s.com	16661	16663	16688.2	16650.8	16645.5		16644.4		754.515	769.111	773.155	781.502	777.863		-0.236913	-0.233559	-0.235189	-0.235919	-0.229631	-0.233576	-0.235113	-0.235871	-0.00957462	-0.00993854
hcl.com		1										1	8	W4 paper	8741.23	8653.07	8694.14	8716.43	8506.98	8641.78	8689.42	8709.74			hcl.com	8743.01	8756.32	8761.74	8746.12	8741.53		8740.62		495.427	506.856	510.571	516.56	514.895		-0.253881	-0.248846	-0.251279	-0.252299	-0.243402	-0.248922	-0.251126	-0.252261	-0.00985208	-0.010343
so.com						1					1		12	W4 paper	22419.8	22156	22281.7	22335	21654.8	22073.1	22241.4	22318.5			so.com	22431.2	22430.5	22445.3	22441.8	22439.1		22438.3		2846.33	2901.4	2923.38	2948.15	2948.97		-0.451067	-0.443678	-0.447113	-0.448754	-0.434202	-0.443207	-0.446875	-0.448615	-0.023047	-0.0237849
clo.com						1						1	13	W4-08	17008.7	16816.3	16912.6	16959.2	16371.8	16733.1	16880.3	16942.7			clo.com	17027.1	17042.8	17054.7	17055.4	17040.4		17037.5		2107.37	2162.25	2182.88	2208.84	2206.89		-0.47939	-0.470251	-0.474567	-0.476538	-0.459079	-0.469895	-0.474291	-0.476412	-0.021138	-0.0220165
clf.com							1					1	14	W4 paper	14655.6	14510.7	14573.9	14611	14150.7	14422.2	14542.5	14593.3			clf.com	14649	14677.5	14663.8	14685.6	14672.9		14670.4		1754.55	1795.37	1811.7	1830.03	1830.72		-0.53201	-0.52071	-0.525913	-0.528314	-0.507166	-0.520189	-0.525552	-0.528203	-0.0205432	-0.0214255
p2.com										2			10	W4-08	23529.6	23086	23301.8	23392.8	22394	23014.5	23265	23378.5			p2.com	23558.5	23555.8	23566.8	23563.1	23556.1		23554.4		3275.52	3327.8	3351.38	3372.18	3378.82		-0.322948	-0.318888	-0.320883	-0.321789	-0.313515	-0.318589	-0.320701	-0.321717	-0.0241798	-0.0247949
s2.com											2		12	W4-08	16103	15771	15930.4	16000.9	15244.3	15705.6	15902	15989			s2.com	16120.1	16127.2	16116.2	16135.6	16125.3		16123.1		2558.4	2627.68	2655.65	2686.49	2688.21		-0.395523	-0.388891	-0.392082	-0.393518	-0.380844	-0.388615	-0.391837	-0.393422	-0.0239305	-0.024841
cl2.com		0	0	0	0	0	0	0	0	0	0	2	14	W4 paper	9829.8	9622.16	9716.9	9770.91	9205.04	9543.04	9693.24	9756.97			cl2.com	9829.64	9867.58	9843.85	9871.99	9856.69		9853.67		1492.79	1548.85	1571.18	1596.45	1597.17		-0.472894	-0.462682	-0.467605	-0.469688	-0.451224	-0.462575	-0.467234	-0.469609	-0.0219912	-0.0231243
																																								0	0	0	0	0	0	0	0	0	0
																																								-0.0710932	-0.0708219	-0.0709989	-0.0710917	-0.0704166	-0.0708378	-0.0710168	-0.0710989	-0.00160149	-0.00164036
																																								-0.0978762	-0.0970325	-0.0974519	-0.0976883	-0.0960084	-0.0970624	-0.0974941	-0.0976908	-0.0025096	-0.00259213
																																								-0.125722	-0.124078	-0.12482	-0.125249	-0.122177	-0.124118	-0.124895	-0.125248	-0.0029346	-0.00306191
																																								-0.187839	-0.184211	-0.185841	-0.186682	-0.179842	-0.184107	-0.185844	-0.186639	-0.0039414	-0.00413096
																																								-0.251182	-0.245174	-0.247844	-0.249157	-0.23805	-0.24493	-0.247758	-0.249135	-0.00495419	-0.00521161
																																								-0.056391	-0.0562323	-0.05637	-0.0564307	-0.0559967	-0.0562544	-0.0563722	-0.0564298	-0.00149963	-0.00153278
																																								-0.0819839	-0.0815075	-0.0817844	-0.0819183	-0.0809251	-0.0815262	-0.0817853	-0.0819166	-0.00306733	-0.00316441
																																								-0.10787	-0.10685	-0.107356	-0.107602	-0.10574	-0.106864	-0.107349	-0.107598	-0.00462773	-0.00481617
																																								-0.161076	-0.158517	-0.159749	-0.160306	-0.155693	-0.158528	-0.159691	-0.160285	-0.0061368	-0.00643421
																																								-0.214053	-0.20942	-0.211666	-0.212584	-0.204641	-0.209547	-0.211534	-0.212576	-0.00759475	-0.00803358
[truncated: 103 more columns]

## Sheet: haVnZ+d with (T)7ZaPa
																																		35.5594	17.7845	10.669	7.13152	2.55031	2.71727
																		Schwenke coefficients from energy minimization against F12 data								1.19	1.79	0.89	1.19	1.565		-0.215677	2.02603					0.849	1.164	1.58									raw data in /work/comartin/W4-17/nZaPa-MOLPRO@W4-17
															REFERENCE											28.6587	22.461	42.1519	33.1813	19.9737		20.1442						Ranasinghe-Petersson(2013) extrap.							Raw data in /work/comartin/W4-17/7ZaPa-triples				Triples (T)
															awCV5Z	AV6Z+d	AV6Z+d	AV7Z+d	4ZaPha	5ZaPha	6ZaPha	7ZaPha				AV{5,6}Z+d	AV{6,7}Z+d	{4,5}ZaPha	{5,6}ZaPha	{6,7}ZaPha				4ZaPa	5ZaPa	6ZaPha	7ZaPha	{4,5}ZaPa	{5,6}ZaPa	{6,7}ZaPa	awCV5Z	AV6Z+d	AV6Z+d	AV7Z+d					MOLPRO
		H	B	C	N	O	F	Al	Si	P	S	Cl	Nval		CCSD(F12*)	CCSD	CCSD	CCSD	CCSD	CCSD	CCSD	CCSD												(T)	(T)	(T)	(T)	(T)			CCSD(F12*)	CCSD	CCSD	CCSD	4ZaPha	5ZaPha	6ZaPha	7ZaPha	4ZaPa
cyclobutene.com		6		4									22	W4-17	77498	76559.1	76994.3		75296.5	76460.9	76917.3	77139.2				77512.3		77497.1	77460.4	77486.5		77490.4		5429.15	5518.84	5550.52		5594.98	5587.39		-0.744612	-0.736959	-0.740619		-0.72711	-0.736631	-0.740437	-0.742235	-0.0347755
t-butadiene.com		6		4									22	W4-17	75842.1	74937	75359.7		73741.2	74846.9	75284.9	#VALUE!				75862.7		75831	75806					5543.63	5630.49	5661.3		5704.24	5697.17		-0.737067	-0.729568	-0.733171		-0.720023	-0.729277	-0.733	missing	-0.035297
cyclobutane.com		8		4									24	W4-17	86752.1	85777.3	86230.2		84448.4	85677.9	86150.5	86386.1				86769.2		86772.2	86712.9	86754.7		86852.2		4972.14	5058.67			5132.13			-0.786776	-0.77896	-0.782701		-0.768809	-0.778627	-0.782507	-0.784367	-0.0326932
n-pentane.com		12		5									32	W4-17	116877	115635	#VALUE!		113973	115523	116121	#VALUE!						116902	116832					5971.99							-1.02191	-1.01203	impossibe		-0.999339	-1.01167	-1.01655	missing	-0.0397584
benzene.com		6		6									30	W4-17		100267	#VALUE!		98456.5	100112	100777	#VALUE!						101586	101568					9100.07	9239.89			9358.59				-1.03905	numerical issue		-1.02465	-1.03852	-1.04414	missing	-0.0565206
acetic.com		4		2		2							24	W4-11	72080	71192.2	71594.1	71763.2	69938	71066.5	71512	71726.3				72072.3	72066	72070.9	72042.1	72061.6		72064.3		5460.72	5556.81	5591.45		5638.39	5631.78		-0.899852	-0.886862	-0.892793	-0.895717	-0.870363	-0.886141	-0.892509	-0.895468	-0.0377829
hclo4.com		1				4						1	32	W4-17	79499.1	78349.4	78882.3	79108.5	76189.6	78027	78733	79042.6				79516.5	79513.4	79662.3	79573.1	79527		79517.5		8907.65	9094.48	9161.48		9253.11	9239.46		-1.32764	-1.30325	-1.31445	-1.31976	-1.27116	-1.30149	-1.31364	-1.31928	-0.0639466
c2f6.com				2			6						50	W4-17	78056.1	77047.5	77467.5		75453.3	76788.6	77326.7	77590.7				77967.2		77977.1	77967	78003.7		78009.4		7589.22	7761.25	7820.96		7907.31	7890.45		-2.05849	-2.01616	-2.03494		-1.9641	-2.01358	-2.03386	-2.04372	-0.0693234
c2cl6.com				2								6	50	W4-17	62251.8	61404.8	61710		59691.6	61071	61630	61879.7				62073.3		62298.7	62295.3	62270.4		62264.9		9234.75	9449.88	9520.06		9632.53	9601.75		-1.76371	-1.73037	-1.74607		-1.69184	-1.72967	-1.745	-1.75278	-0.0926643
n2o4.com					2	4							34	W4-17	109523	108331	108882		106544	108043	108722	109025				109537		109377	109530	109500		109493		14581.9	14784.2	14861.9		14955.9	14952.3		-1.50183	-1.47859	-1.48911		-1.44917	-1.47694	-1.48854	-1.49381	-0.088075
cloocl.com						2						2	26	W4-17	45541	45103	45299.7	45400.9	44185.9	44918.2	45234.2	45368.9				45533.9	45581.9	45570	45610.2	45579.7		45573.7		6113.34	6240.41	6289.13		6348.28	6345.85		-1.01129	-0.992765	-1.00142	-1.00539	-0.970293	-0.99197	-1.00086	-1.00515	-0.0509267
clo3.com						3						1	25	W4-17	59734.6	58945.6	59314.8	59469.9	57349.1	58684.5	59198.5	59417.6				59754.2	59747.5	59873.1	59810.2	59760.4		59750.5		8039.37	8191.98	8248.19		8321.55	8313.62		-1.04974	-1.03063	-1.03945	-1.04359	-1.00547	-1.02925	-1.03879	-1.04322	-0.056049
hoclo.com		1				2						1	20	W4-17	45068.8	44581.7	44807.3	44914.6	43575.5	44416.5	44742.4	44881				45075.7	45106.7	45165	45130.3	45097.8		45091.4		5183.75	5283.98	5320.9		5369.08	5363.88		-0.79508	-0.78097	-0.787506	-0.790594	-0.76287	-0.780137	-0.787084	-0.790347	-0.0390964
pf5.com							5			1			40	W4-17	57053.2	56045.2	56492.8	56684.7	54236	55723.9	56331.1	56612.7				57025.5	57028.2	57048.2	57053.7	57053.4		57052.3		4842.64	4986.23	5040.72		5108.13	5104.15		-1.62373	-1.58808	-1.60398	-1.61166	-1.54311	-1.58541	-1.6028	-1.61122	-0.0514633
sf6.com							6				1		48	W4-17	69835.8	68833.9	69268.2		66785.2	68382.9	69078.8	69376.4				69785		69804.9	69906.8	69842.2		69829.4		6917.08	7110.81	7183.78		7275.28	7268.71		-1.98636	-1.94319	-1.96242		-1.88829	-1.93968	-1.96098	-1.9712	-0.0673785
oxadiazole.com		2		2	2	1							26	W4-17	89705.1	88555.3	89085.2	89290.1	86896	88345.6	88956.1	89248.9				89715.9	89656.9	89635.8	89682.6	89707.1		89710.5		9426.4	9579.75	9635.71		9709.95	9700.85		-1.04376	-1.02992	-1.03629	-1.03939	-1.01214	-1.029	-1.03594	-1.03916	-0.0577796
dioxetan2one.com		2		2		3							28	W4-17	78701	77634.3	78108.7		76119.4	77461.1	78000.9	78260.1				78673.2		78655.3	78643.2	78665.8		78668.9		7347.53	7477.26	7525.6		7587.4	7581.86		-1.11786	-1.10042	-1.10832		-1.07837	-1.09938	-1.10792	-1.11188	-0.0503212
dioxetane.com		4		2		2							24	W4-17	72381.4	71475.2	71886.1		70176.4	71346.4	71802.4	72024.2				72375		72387.6	72345.1	72371.4		72375.3		5185.13	5287.43	5325		5374.29	5368.73		-0.901225	-0.888151	-0.894124		-0.871449	-0.887416	-0.893832	-0.896826	-0.0365272
dithiotane.com		4		2							2		24	W4-17	61504.6	60670.9	61048		59366.1	60513.2	60968.3	61186.4				61496.9		61534.2	61509.9	61527.6		61530		5126.01	5230.32	5267.35		5318.88	5310.46		-0.79814	-0.787535	-0.792557		-0.773894	-0.786899	-0.792163	-0.794738	-0.0406486
borole.com		5	1	4									24	W4-17	76539.4	75486.1	75965.6	76167.2	74116.5	75378.3	75879.8	76121				76536.3	76527.9	76501.2	76476.5	76498.5		76501.5		6577.19	6680.41	6717.33		6768.05	6760.31		-0.811337	-0.802892	-0.806931	-0.808888	-0.79215	-0.802536	-0.806727	-0.808695	-0.0416078
c2cl4.com				2								4	36	W4-17	48234.9	47533.2	47810.6		46154.5	47283.4	47727.2	#VALUE!				48140.6		48288.2	48255.2					6997.29	7152.89	7204.05		7284.99	7263.61		-1.27174	-1.24832	-1.25941		-1.22088	-1.24775	-1.25859	missing	-0.0672802
c2f4.com				2			4						36	W4-17	60798.2	60009.7	60349.3	60492.8	58763.8	59821.1	60238.1	60442.9				60753.4	60749.6	60762	60734.3	60763.4		60767.9		6270.81	6400.88	6446.84		6511.31	6500.33		-1.4775	-1.44819	-1.46125	-1.46763	-1.41196	-1.44641	-1.46048	-1.46732	-0.0534079
cis-c2f2cl2.com				2			2					2	36	W4-17	54482.8	53741	54051.6		52448.6	53527.3	53953.6	54154.9				54421.2		54487.3	54460.9	54469.9		54470.8		6626.32	6764.53	6811.86		6881.86	6866.97		-1.37446	-1.34812	-1.3602		-1.31637	-1.34697	-1.3594	-1.36555	-0.0603088
trans-c2f2cl2.com				2			2					2	36	W4-17	54346.8	53608.5	53916.2		52323.7	53395.8	53819.2	#VALUE!				54282.4		54350	54323.1					6601.19	6737.17	6783.69		6852.61	6837.84		-1.37384	-1.34751	-1.35958		-1.3158	-1.34637	-1.35879	missing	-0.0601943
cyclopentadiene.com		6		5									26	W4-17	90188.8	89034.4	89567.2		87495.3	88910.2	89469.9	#VALUE!				90201.1		90169.5	90135.9					7249.45	7364.5			7462.18			-0.900312	-0.890833	-0.895358		-0.8787	-0.890417	-0.895126	missing	-0.0455789
formic-anhydride.com		2		2		3							28	W4-17	77831.1	76803.7	77262.4		75348	76634.4	77155.9	#VALUE!				77808.3		77779.3	77776.5					7461.34	7587.45	7634.5		7694.52	7689.25		-1.1139	-1.09664	-1.10446		-1.07485	-1.09562	-1.10407	missing	-0.0508398
furan.com		4		4		1							26	W4-17	84046.5	82931.3	83441.3		81414.6	82792.9	83341.7	83599.7				84048.1		84019.5	83994.8	84003.5		84004.1		7618.26	7743.45	7788.74		7849.74	7841.45		-0.962289	-0.950203	-0.955835		-0.934828	-0.949589	-0.955553	-0.95831	-0.0486912
oxetane.com		6		3		1							24	W4-17	79703.6	78768.2	79198.8	79378	77457	78651.9	79116.5	79343.7				79711.2	79698.6	79715.3	79669.3	79699.4		79704		5096.8	5191.79	5225.84		5272.44	5265.47		-0.844625	-0.834203	-0.839054	-0.841419	-0.820788	-0.833658	-0.838808	-0.841228	-0.0346929
pyrrole.com		5		4	1								26	W4-17	91897.7	90670	91235.8		89001.9	90512.4	91123.1	91400				91909		91856.8	91849.7	91833.4		91829.3		7737.14	7861.75	7905.86		7967.55	7957.2		-0.935944	-0.925331	-0.930329		-0.911732	-0.924773	-0.930058	-0.93246	-0.048226
silole.com		6		4					1				26	W4-17	83696.8	82590.7	83102.1		81077.1	82465.5	83012	83265.8				83710.6		83701.3	83662.2	83663.1		83662.3		6702.02	6809.16	6847.41		6900.12	6891.94		-0.85484	-0.845949	-0.850233		-0.834373	-0.845517	-0.849992	-0.852067	-0.0436424
thiophene.com		4		4							1		26	W4-17	78419.3	77326.7	77827		75778.8	77174.5	77725.3	77984.6				78422.5		78416.6	78380.7	78390.3		78391.1		7714.27	7841.11	7885.52		7948.8	7937.21		-0.909886	-0.898973	-0.904163		-0.885	-0.89841	-0.90381	-0.906373	-0.051324
beta-lactim.com		5		3	1	1							28	W4-17	94071	92882.3	93426.5		91229.9	92710	93310.7	93598.3				94074		94027.3	94025.4	94048.3		94051.4		7311.28	7434.3			7538.74			-1.03581	-1.02259	-1.0287		-1.00572	-1.02183	-1.02838	-1.03142	-0.0477175
clf5.com							5					1	42	W4-17	68247.3	67695.1	67925.8	68063.8	66079.4	67275.2	67775.5	67982.4				68200.4	68310.7	68339.5	68370.7	68306.3		68293.8		9306.18	9496.8	9569.14		9658.63	9653.34		-1.78092	-1.74373	-1.76038	-1.76849	-1.69597	-1.74073	-1.75913	-1.768	-0.0747678
clf3.com							3					1	28	W4-17	40965.3	40622.5	40767.5	40858.9	39641.2	40375.7	40683.7	40808				40939.9	41022.7	41029.3	41050.3	41002.6		40993.4		5554.27	5666.05	5709.44		5760.95	5759.96		-1.15425	-1.13003	-1.14095	-1.14622	-1.09941	-1.1283	-1.14018	-1.14592	-0.0477644
pf3.com							3			1			26	W4-17	37649.6	37009.6	37295.7	37421.8	35835.2	36798.4	37193.3	37374.2				37636	37647.5	37655.6	37663.2	37657.4		37655.6		3320.77	3405.77	3440.24		3477.94	3480.36		-1.03296	-1.011	-1.02082	-1.02558	-0.983167	-1.00932	-1.02009	-1.02529	-0.0346208
hoclo2.com		1				3						1	26	W4-17	63762.4	62965.7	63335.7	63499.3	61377	62713.8	63228.9	63445.4				63775.9	63792.1	63903.6	63841.8	63784.1		63772.8		7542.42	7687.25	7740.15		7810.21	7801.74		-1.06809	-1.04894	-1.05777	-1.06195	-1.02382	-1.04761	-1.05716	-1.06157	-0.0537847
h2no.com		2			1	1							13	W4-17	40292.8	39838.7	40053.4	40137.6	39145.2	39755.6	40003.7	40122.2				40308.9	40288.4	40298.8	40299	40307.5		40308.6		2711.11	2767.95	2788.11		2816.21	2811.58		-0.497149	-0.489807	-0.493158	-0.494811	-0.480378	-0.489364	-0.493009	-0.494697	-0.0192287
nh2oh.com		3			1	1							14	W4-17	47403.8	46916.1	47143.7	47237.1	46167.8	46836.6	47095.8	47222.5				47414.4	47404.3	47431.8	47404.3	47420.9		47423.4		2857.97	2913.41	2932.82		2960.49	2955.41		-0.52955	-0.522054	-0.525464	-0.527158	-0.512375	-0.521628	-0.525323	-0.527049	-0.0198978
cyclopropane.com		6		3									18	W4-17	64378.1	63639.3	63983.1	64126.7	62653.3	63568.5	63925.5	64104.7				64392.3	64383.7	64383.1	64350.2	64385.1		64390.7		3660.55	3724.73	3747.18		3779.23	3773.3		-0.586957	-0.581059	-0.583884	-0.585248	-0.573495	-0.580827	-0.583748	-0.585155	-0.0242075
cyclopropene.com		4		3									16	W4-17	55599.8	54915	55231.2	55363.9	54011.7	54846.9	55178.5	55338.1				55607.4	55601.4	55590.2	55573.2	55587.9		55590		4152.57	4219.46	4243.59		4276.25	4271.67		-0.54696	-0.541309	-0.544007	-0.545321	-0.534121	-0.541088	-0.543894	-0.545212	-0.0264493
ch3ph2.com		5		1						1			14	W4-17	45011.3	44507.1	44752.2	44856.1	43815.5	44476.7	44724.7	44842.1				45043.8	45042.1	45065.1	45019.9	45025.9		45026.5		1971.34	2004.29	2015.7		2032.27	2028.98		-0.410833	-0.406672	-0.408714	-0.409669	-0.401387	-0.406577	-0.408624	-0.409605	-0.0161194
nh2f.com		2			1		1						14	W4-17	36735	36365.5	36538.3	36608.6	35755.3	36285.2	36491.8	36594				36743.9	36734.4	36756.9	36737.7	36754		36756.5		2460.29	2509.76	2527.64		2551.75	2548.46		-0.544281	-0.534945	-0.539145	-0.541207	-0.523139	-0.534376	-0.538922	-0.541118	-0.0190987
cclh3.com		3		1								1	14	W4-15	29985.1	29640.4	29793.7	29872.3	29107.6	29581.2	29767.6	29857.4				29976.1	30013	30002.7	29989.3	29997.9		29999.1		1772.94	1811.9	1825.38		1844.98	1841.06		-0.448551	-0.441504	-0.444868	-0.446381	-0.433274	-0.441391	-0.444659	-0.446307	-0.0181825
clno.com					1	1						1	18	W4-15	41431.4	40969	41181.7	41268.6	40212.9	40838	41122.2	41246.5				41434.7	41424.2	41394.4	41460.5	41441		41437		5778.74	5873.94	5910.59		5954.76	5953.26		-0.71639	-0.704377	-0.709965	-0.712548	-0.689883	-0.703843	-0.70964	-0.712396	-0.0408006
tetrahedrane.com		4		4									20	W4-17	70429.8	69476.4	69910.6	70091.3	68227.4	69381.7	69841.3	70058.1				70427.2	70414.8	70408.9	70388.3	70397.3		70398.1		5736.6	5834.11	5869.85		5916.9	5911.44		-0.712407	-0.704688	-0.708344	-0.710113	-0.694901	-0.704376	-0.708197	-0.709971	-0.0361763
n-butane.com		10		4									26	W4-17	94959.3	93958.6	94428	94607.5	92621.1	93871.2	94352.2	94575.1				94986.6	94928.9	94983.8	94924.5	94924		94923.1		4695.22	4775.95			4844.5			-0.824171	-0.816237	-0.820053	-0.821817	-0.806047	-0.815959	-0.819877	-0.821679	-0.0314314
c2cl2.com				2								2	22	W4-15	35449.5	34923.4	35146.3		34070.6	34796.7	35088	35222.5				35411.6		35442.9	35434.7	35433.1		35432.2		4819.46	4907.69	4938.07		4982.6	4973.44		-0.785378	-0.772028	-0.778374		-0.756536	-0.771764	-0.77793	-0.78102	-0.0421678
c2clh3.com		3		2								1	18	W4-15	42850.9	42316.4	42556.6	42668	41514.9	42229.7	42512.1	42644.2				42842.3	42867.6	42865.9	42848.1	42851		42851		3503.01	3568.5	3591.04		3624.09	3617.27		-0.605049	-0.596293	-0.600472	-0.602371	-0.585814	-0.596085	-0.600222	-0.602259	-0.0285749
c2clh5.com		5		2								1	20	W4-15	51850.7	51264.7	51527	51652.7	50399.9	51179.3	51483.7	51630.2				51839.1	51877.6	51873	51846	51859.5		51861.3		3066.31	3127.05	3147.51		3178.62	3171.33		-0.646055	-0.637064	-0.641344	-0.643308	-0.626297	-0.636862	-0.6411	-0.643203	-0.0265851
c2clh.com		1		2								1	16	W4-15	34269.5	33794.9	34004	34103	33085.9	33713.2	33962.3	34077				34252.9	34280.1	34271.5	34258.8	34256.4		34255.5		3818.41	3884.42	3908.01		3940.46	3935.48		-0.565949	-0.557466	-0.561504	-0.563345	-0.547408	-0.55728	-0.561266	-0.563224	-0.0300119
ccl2h2.com		2		1								2	20	W4-15	31163.1	30747.9	30920.4	31020.5	30037.2	30643.6	30887.5	31000				31125.7	31199.5	31183.3	31177.7	31176.2		31175.4		2771.13	2835.07	2857.39		2889.36	2883.36		-0.667972	-0.65597	-0.661668	-0.664196	-0.64215	-0.655779	-0.661296	-0.66409	-0.0303253
ccl2o.com				1		1						2	24	W4-15	38102.9	37546.8	37779.5	37900.8	36605.5	37393.8	37717.9	37867.9				38056.4	38117.9	38095.4	38103.6	38102.5		38101.8		5075.39	5175.13	5210.51		5259.81	5251.7		-0.887431	-0.871159	-0.878761	-0.882227	-0.85192	-0.870642	-0.878262	-0.882021	-0.0447657
ccl3h.com		1		1								3	26	W4-15	33002.4	32524.3	32711.5	32832.1	31637.8	32372.6	32672.9	32806.5				32934.3	33047.8	33026.5	33030.3	33015.7		33012.5		3945.79	4039.36	4071.91		4118.8	4109.8		-0.890405	-0.873484	-0.881494	-0.885035	-0.854084	-0.873203	-0.880966	-0.884897	-0.0432722
ccl4.com				1								4	32	W4-15	35397.2	34859.3	35060.6	35200.1	33798	34653.9	35014.6	35171.4				35300.2	35449.7	35415.6	35443.8	35416.7		35411.2		5275.06	5403.46	5448.74		5512.48	5501.43		-1.11537	-1.09354	-1.10386	-1.10841	-1.06857	-1.09314	-1.10317	-1.10825	-0.0569235
cf2cl2.com				1			2					2	32	W4-15	41266.9	40699.1	40924.6	41048.9	39678.2	40512.2	40853.8	41014.1				41192.9	41271.4	41254.5	41260.2	41264.9		41265.1		4884.44	4995.76	5035.19		5090.27	5081.08		-1.21637	-1.19166	-1.20294	-1.2082	-1.16218	-1.1906	-1.20222	-1.20799	-0.0498626
fno.com					1	1	1						18	W4-15	45906.4	45435.1	45654.3	45736.8	44673.4	45308.4	45586.5	45714.5				45915.1	45884.4	45873.5	45917.4	45914.8		45913.8		5649.55	5737.5	5772.11		5812.17	5812.39		-0.773908	-0.76048	-0.766522	-0.769479	-0.743616	-0.759595	-0.766204	-0.769312	-0.0375714
ch2clf.com		2		1			1					1	20	W4-17	34726.8	34299.7	34483.6	34575.6	33597.7	34203.6	34439.9	34553.5				34702.6	34740.3	34742.8	34721.1	34731.3		34732.7		2736.36	2797.46	2819		2849.33	2844.08		-0.721338	-0.707907	-0.714081	-0.716967	-0.691781	-0.707382	-0.713706	-0.716839	-0.0275263
chf3.com		1		1			3						26	W4-15	42758.2	42216.7	42449.2	42550.5	41352.7	42096.1	42380.8	42522.9				42725.8	42731.9	42757.7	42719.5	42745.2		42749.3		3588.31	3670.96	3700.05		3741.12	3733.91		-1.04624	-1.02491	-1.0344	-1.03903	-0.998574	-1.02366	-1.03387	-1.03884	-0.0337217
clcof.com				1		1	1					1	24	W4-17	41212.8	40632.6	40880.1	40996.3	39708.1	40491.8	40811.2	40962.4				41174.7	41204.2	41189.4	41191.1	41199.2		41200.1		4830.72	4922.91	4956.28		5001.18	4995.13		-0.93873	-0.920973	-0.929067	-0.932904	-0.899465	-0.920141	-0.92858	-0.932679	-0.0410103
formamide.com		3		1	1	1							18	W4-15	58064.4	57320.5	57661	57799.8	56261.1	57205.1	57586.9	57771.3				58066.2	58048.3	58045.2	58041.2	58060		58062.7		4351.54	4426.18	4452.79		4489.55	4483.75		-0.675999	-0.666492	-0.670836	-0.672974	-0.654372	-0.665933	-0.670618	-0.672803	-0.0292127
cyclobutadiene.com		4		4									20	W4-17	69779.4	68904.7	69313.8	69479.6	67738.2	68815	69241.9	69443.7				69800.6	69776.5	69773.4	69750	69759.5		69760.5		6270.21	6365.07	6399.45		6445.6	6439.46		-0.709443	-0.702083	-0.705624	-0.707326	-0.692671	-0.701794	-0.705466	-0.707172	-0.0386076
allyl.com		5		3									17	W4-17	58634.8	57972.3	58285	58412.7	57091.3	57910.4	58231.4	58387.4				58657	58641.3	58639.4	58613.3	58631.5		58634.2		3811.49	3872.81	3894.2		3924.88	3919.08		-0.560788	-0.555239	-0.557922	-0.559213	-0.548152	-0.555046	-0.557804	-0.559105	-0.0248953
cyclopropyl.com		5		3									17	W4-17	56505	55819.2	56137.2	56269	54898.3	55749.6	56083.6	56246.5				56515.6	56505	56507.3	56481.1	56501.5		56504.6		3420.12	3481.75	3503.39		3534.08	3528.57		-0.551085	-0.545429	-0.548135	-0.549445	-0.53816	-0.545201	-0.548018	-0.549351	-0.023112
h2ccn.com		2		2	1								15	W4-17	48896.4	48257.6	48551.1	48667.7	47397.4	48157	48486.4	48641.2				48900.4	48876.4	48833.1	48878.5	48883.4		48883.6		4259.83	4326.69	4351.43		4383.45	4380.23		-0.544263	-0.538021	-0.540939	-0.542372	-0.530152	-0.537662	-0.540803	-0.542255	-0.027363
oxirene.com		2		2		1							16	W4-11	50854.4	50231.6	50519.7	50637.7	49341.9	50147.4	50463.5	50612.1				50862.6	50848.8	50864.2	50839.7	50844.8		50845.1		4865.38	4948.09	4979.01		5018.32	5014.99		-0.615302	-0.607147	-0.61093	-0.612781	-0.596678	-0.60672	-0.610761	-0.612626	-0.0311289
oxirane.com		4		2		1							18	W4-11	58161.1	57473.6	57790.2	57922.4	56512.3	57389.9	57730.5	57899.2				58166.9	58159.1	58170.9	58135.8	58163.2		58167.6		3984.79	4059.06	4085.86		4122.12	4117.04		-0.648594	-0.640145	-0.644057	-0.645972	-0.629348	-0.639719	-0.643872	-0.645829	-0.0271167
dioxirane.com		2		1		2							18	W4-11	53946.6	53366.1	53633.2	53742.4	52492.4	53266.7	53571.9	53720.3				53951.1	53937.9	53955.8	53935.2	53952.6		53955.2		4968	5059.26	5093.45		5136.73	5133.25		-0.719354	-0.708607	-0.713506	-0.71592	-0.694866	-0.707977	-0.713274	-0.715736	-0.0330283
ketene.com		2		2		1							16	W4-11	47467.3	46851.3	47129.6	47245.7	46027.6	46772.4	47075.5	47219.2				47460.7	47453.6	47435.3	47436.3	47444		47444.8		4423.61	4492.06	4517.42		4550.17	4546.93		-0.599869	-0.591746	-0.595483	-0.597326	-0.581576	-0.591342	-0.595324	-0.597167	-0.0291161
acetaldehyde.com		4		2		1							18	W4-11	56660.5	55990.2	56298	56427.8	55074.5	55909.1	56239.3	56402				56664.3	56660.2	56651.9	56632.2	56656.5		56660.3		3934.31	4002.35	4026.76		4060.12	4055.18		-0.641756	-0.633386	-0.637258	-0.639162	-0.622797	-0.632972	-0.637078	-0.639007	-0.0268866
formic.com		2		1		2							18	W4-11	50576.1	49938.7	50225.6	50347	49028.9	49846.9	50165.8	50320.7				50566.9	50564.3	50574.9	50545.3	50563		50565.6		4247.82	4322.25	4349.33		4385.44	4380.85		-0.703997	-0.692991	-0.697979	-0.700449	-0.679085	-0.692395	-0.697755	-0.700246	-0.0297469
methanol.com		4		1		1							14	W4-11	44848.2	44385	44601.3	44693	43729.4	44337.6	44564.3	44678.8				44858.6	44857.3	44879	44834.1	44857.9		44861.8		2317.59	2362.51	2377.97		2400.64	2395.96		-0.490059	-0.483476	-0.486512	-0.488006	-0.475096	-0.483186	-0.486388	-0.487901	-0.0170107
ethanol.com		6		2		1							20	W4-11	66632.9	65922.7	66253.4	66393.2	64933.9	65850.7	66197.5	66370.4				66646.9	66643.3	66666.7	66610.1	66641.1		66646		3566.13	3632.53	3655.42		3688.91	3682.06		-0.687194	-0.678641	-0.682618	-0.684568	-0.66772	-0.67827	-0.68245	-0.684426	-0.0252091
glyoxal.com		2		2		2							22	W4-11	62520.4	61714	62077.7	62229	60589.9	61592.7	61997.6	62192.6				62510.6	62499.9	62485.2	62479.4	62497.7		62500.3		5802.53	5901.28	5937.67		5985.11	5980.02		-0.856295	-0.843676	-0.849434	-0.852276	-0.82777	-0.842976	-0.849158	-0.85203	-0.0393403
t-hcoh.com		2		1		1							12	W4-11	33940.5	33568.4	33741.6	33813.6	33034.2	33521.6	33708.5	33800.3				33947.6	33942.7	33955.4	33930.8	33944.1		33946.1		2464.15	2505.81	2520.86		2541.18	2538.38		-0.44036	-0.434192	-0.437031	-0.438436	-0.426366	-0.433905	-0.436925	-0.438335	-0.0176785
c-hcoh.com		2		1		1							12	W4-11	34042.1	33672.8	33845.4	33916.8	33136.5	33625.1	33812.2	33903.3				34050.9	34044.4	34059.9	34034.9	34046		34047.6		2502.68	2544.92	2560.12		2580.79	2577.81		-0.440823	-0.434668	-0.437505	-0.438906	-0.426832	-0.434376	-0.437398	-0.438805	-0.0178541
hcnh.com		2		1	1								11	W4-11	36917.7	36467.9	36678.7	36760.7	35824.5	36393.2	36631.2	36743.3				36929.5	36907.4	36899.4	36914.4	36918.6		36919		2971.04	3019.28	3036.5		3060.23	3056.55		-0.391808	-0.387271	-0.389393	-0.390431	-0.381414	-0.387	-0.389293	-0.390354	-0.0189813
hocn.com		1		1	1	1							16	W4-11	49417.5	48759.3	49058.4	49177.1	47853.7	48650.5	48991.7	49149.6				49414.4	49389.4	49359.7	49397.6	49396.9		49396.1		4602.33	4677.61	4705.53		4741.53	4738.03		-0.636601	-0.627485	-0.63164	-0.633686	-0.616065	-0.626955	-0.631455	-0.63352	-0.0303553
honc.com		1		1	1	1							16	W4-11	49384.1	48770.9	49057	49164.4	47899.1	48662.7	48987.9	49139.5				49397.5	49356.7	49342.2	49374.9	49376.7		49376.4		4760.94	4840.19	4869.39		4907.47	4903.37		-0.636449	-0.627537	-0.631634	-0.633628	-0.616272	-0.627011	-0.631438	-0.633474	-0.031078
hnco.com		1		1	1	1							16	W4-11	48904.1	48216.7	48526.3	48651	47257.8	48100.5	48455.6	48621.5				48894.6	48874.2	48850.5	48878.3	48881		48880.9		4958.37	5032.58	5059.71		5095.59	5091.28		-0.634262	-0.625013	-0.629216	-0.631289	-0.61335	-0.624449	-0.629013	-0.631114	-0.0319776
hcno.com		1		1	1	1							16	W4-11	53238.5	52580.9	52890.4	53003.3	51666.1	52468.2	52816.6	52975.7				53258.6	53205.5	53182.1	53231.1	53224.9		53223.1		5961.59	6047.75	6080.18		6120.9	6117.92		-0.654011	-0.644897	-0.6491	-0.65112	-0.633436	-0.64435	-0.648883	-0.650953	-0.0365486
c-n2h2.com		2			2								12	W4-11	45658.5	45134.4	45385.6	45478.2	44363.7	45033.6	45325.3	45461				45684.5	45643.9	45629.9	45672.5	45673.4		45673.1		3439.36	3496.9	3517.33		3545.75	3541.1		-0.45948	-0.453803	-0.456432	-0.457712	-0.446489	-0.453424	-0.456307	-0.457632	-0.0215401
hnnn.com		1			3								16	W4-11	61555.5	60774.5	61145.3	61272.7	59675.3	60612.2	61047	61245.1				61586.6	61500.9	61446	61564.5	61555.2		61552.8		6336.35	6428.68	6462.87		6507.06	6502.67		-0.657635	-0.649143	-0.653059	-0.654926	-0.638431	-0.648523	-0.652835	-0.654798	-0.0376743
hnc.com		1		1	1								10	W4-11	32512.4	32067.4	32273.7	32353.4	31456.6	31996.4	32227.2	32336.4				32519.1	32496.2	32476.8	32501.9	32507.4		32507.9		2985.45	3030.48	3047.02		3068.71	3066.28		-0.371736	-0.36722	-0.369322	-0.37035	-0.361512	-0.366967	-0.369227	-0.370275	-0.0190469
t-hono.com		1			1	2							18	W4-11	55514.1	54907.9	55190.5	55299.8	53996.4	54788.8	55122.2	55277.4				55526.9	55495.5	55494	55518.9	55520.3		55519.9		5663.69	5757.95	5793.51		5837.97	5834.9		-0.754342	-0.742678	-0.74797	-0.750577	-0.727887	-0.741968	-0.747738	-0.750388	-0.0366231
c-hono.com		1			1	2							18	W4-11	55269	54651.9	54939.6	55050.9	53722.8	54531.5	54871	55028.2				55281.9	55250	55251.2	55275.1	55274		55273.2		5636.31	5730.85	5766.31		5811.12	5807.58		-0.753225	-0.741512	-0.746826	-0.749442	-0.72664	-0.740795	-0.746594	-0.749253	-0.0364983
nh2cl.com		2			1							1	14	W4-11	32384.3	32003.7	32177	32257.5	31366.8	31912.8	32139.6	32241.6				32383.3	32401.6	32398.8	32409.4	32401.4		32399.5		2300.24	2349.79	2367.59		2391.85	2388.31		-0.48733	-0.479318	-0.483096	-0.484809	-0.469736	-0.47907	-0.482868	-0.484728	-0.02101
t-hooo.com		1				3							19	W4-11	53758.2	53355	53554.3	53634.5	52624.6	53251.2	53501.7	53615.8				53791.4	53778.2	53808.9	53799.7	53794.4		53793		6237.5	6344.28	6385.44		6434.93	6433.36		-0.808459	-0.795735	-0.801536	-0.804422	-0.779302	-0.794951	-0.801304	-0.804208	-0.0402443
c-hooo.com		1				3							19	W4-11	52850.9	52429.2	52635.2	52719.4	51671.7	52325.1	52582.7	52700.7				52880.4	52870.1	52906.7	52889.1	52885.4		52884.3		5804.99	5912.12	5953.06		6003.08	6000.7		-0.804325	-0.791517	-0.797348	-0.800252	-0.774961	-0.790731	-0.797117	-0.800039	-0.0382737
ch3f.com		3		1			1						14	W4-11	33835.4	33483.1	33645.1	33714.9	32953.6	33431	33609.3	33700.9				33838	33839.8	33855.9	33821.3	33844.4		33848.2		1787.33	1825.56	1838.8		1858.02	1854.2		-0.503223	-0.494767	-0.498595	-0.500461	-0.484206	-0.494315	-0.498387	-0.500378	-0.0156075
ch2f2.com		2		1			2						20	W4-11	38305.2	37859.9	38057.1	38142.4	37157.4	37773.6	38004.9	38121.4				38291.7	38295.1	38322	38280.2	38303.8		38307.7		2686.1	2746.02	2767.19		2796.9	2791.84		-0.774771	-0.759883	-0.766541	-0.769791	-0.741409	-0.759031	-0.766173	-0.769655	-0.0246567
cf4.com				1			4						32	W4-11	47033.4	46399.3	46664.3	46780.4	45380.7	46239.6	46578	46746.1				46979.7	46988.1	47004	46980.7	47009.2		47013.7		4436.74	4543.19	4580.34		4633.57	4623.57		-1.3169	-1.28914	-1.30145	-1.30746	-1.25498	-1.28747	-1.30075	-1.30722	-0.0425416
sih3f.com		3					1		1				14	W4-11	27041.1	26681.4	26844.9	26919.4	26131.1	26628	26817.5	26904				27039.5	27052.6	27070.2	27043.1	27039.3		27038.3		1027.02	1052.91	1062.87		1074.89	1074.47		-0.456374	-0.448251	-0.451943	-0.453729	-0.438037	-0.447782	-0.451733	-0.453635	-0.012701
sif4.com							4		1				32	W4-11	41716.2	40949.9	41266.7	41416.5	39553.1	40696.3	41144.8	41360.6				41643.8	41684.5	41713.8	41678.4	41698.5		41701.3		3335.69	3435.76	3473.93		3520.71	3518.37		-1.27678	-1.24879	-1.26119	-1.26725	-1.21334	-1.24667	-1.26029	-1.26691	-0.0380826
c2h3f.com		3		2			1						18	W4-11	46486.3	45937.4	46188.6	46294.1	45154.4	45861.4	46135	46269.7				46487.5	46483.1	46490.5	46460.6	46480.5		46483.6		3456.95	3519.9	3542.16		3573.35	3568.07		-0.658741	-0.648545	-0.653198	-0.655465	-0.635805	-0.648015	-0.652953	-0.655337	-0.0257244
c2h5f.com		5		2			1						20	W4-11	55537.9	54936.8	55214	55332.4	54079.5	54861.4	55159.5	55309.8				55543.7	55544.4	55557.3	55514.3	55545		55549.9		3024.48	3084.65	3105.29		3135.73	3129.32		-0.699983	-0.68955	-0.694321	-0.696646	-0.676471	-0.689022	-0.694071	-0.696527	-0.0237539
fccf.com				2			2						22	W4-11	42660.7	42084.6	42339.3	42444	41278	41986.1	42273.4	42413.1				42642.3	42631.5	42616.2	42615.2	42631.9		42634.4		4621.95	4706.38	4736.7		4778.06	4771.98		-0.892492	-0.876165	-0.883504	-0.887079	-0.856193	-0.875288	-0.883115	-0.8869	-0.0359868
hccf.com		1		2			1						16	W4-11	37874.4	37374.5	37599.9	37694.1	36685.2	37303.6	37552.3	37670				37868	37862.8	37853.9	37848.3	37854.1		37854.6		3746.48	3810.57	3834.16		3864.99	3861.62		-0.619503	-0.60953	-0.614066	-0.61628	-0.597217	-0.609022	-0.613847	-0.616154	-0.0270436
hcof.com		1		1		1	1						18	W4-11	39973.2	39459.1	39687.2	39783.9	38702.7	39368.6	39630.8	39759.3				39958.6	39957.2	39961.1	39942.9	39960.3		39963		3743.31	3810.98	3835.87		3868.43	3864.84		-0.719029	-0.706206	-0.711966	-0.714796	-0.690243	-0.705476	-0.711667	-0.714621	-0.028461
f2co.com				1		1	2						24	W4-11	44136.2	43524	43788.3	43901	42600.8	43395.3	43714	43868.9				44102.8	44102.7	44102.4	44093.3	44111.2		44113.8		4561.74	4650.56	4683.03		4725.97	4720.82		-0.989178	-0.969901	-0.978496	-0.982711	-0.946054	-0.968753	-0.97803	-0.982481	-0.0371442
ch2-sing.com		2		1									6	W4-11	17028.8	16873.7	16951.5	16983.8	16657.9	16859	16937.6	16979.1				17044.1	17041.5	17038	17031	17044.1		17046.3		643.527	653.946	657.532		662.793	661.705		-0.175465	-0.173915	-0.174689	-0.175072	-0.171907	-0.173878	-0.174667	-0.175053	-0.00544173
propane.com		8		3									20	W4-11'	73031.2	72273.7	72630.6	72781.5	71264	72210.9	72574.6	72758.1				73055.4	73051.7	73053.6	73007.4	73045.2		73051.3		3420.91	3480.71	3500.69		3531.47	3523.95		-0.626384	-0.620401	-0.623285	-0.624682	-0.612728	-0.620204	-0.623157	-0.624583	-0.0231156
propene.com		6		3									18	W4-11'	63487.7	62778.4	63111.4	63250.1	61837.3	62713.4	63055.7	63225.2				63507.7	63498.3	63493.2	63462.9	63490.5		63494.8		3779.62	3841.89	3863.48		3894.76	3888.6		-0.5829	-0.577137	-0.579913	-0.581254	-0.569777	-0.576931	-0.579785	-0.581148	-0.02475
propyne.com		4		3									16	W4-11'	54459.1	53772.4	54081.6	54210.5	52889.8	53703.7	54028.5	54183.7				54449.5	54441.2	54428.1	54415.1	54426.5		54428		4044.03	4108.24	4131.03		4162.76	4157.55		-0.541763	-0.536103	-0.53877	-0.540066	-0.529009	-0.535879	-0.538655	-0.539952	-0.0259548
allene.com		4		3									16	W4-11'	54383.4	53736.8	54036.1	54160.1	52892.8	53672	53983.3	54134.3				54392.2	54382.2	54365.5	54353.6	54370.7		54373.2		4160.31	4223.62	4246.64		4277.37	4273.44		-0.541418	-0.535941	-0.538562	-0.539837	-0.529022	-0.535735	-0.538448	-0.539727	-0.0264846
b2h6.com		6	2										12	W4-08	38043.6	37665	37842.2	37921	37214.9	37667.1	37827.1	37913.7				38053	38062.1	38069.5	38017.5	38049.2		38054.6		1513.79	1538.96	1547	1549.62	1560.32	1556.35	1553.77	-0.315526	-0.313258	-0.31442	-0.314964	-0.310397	-0.313299	-0.314386	-0.314945	-0.0101003
bhf2.com		1	1				2						18	W4-08	25751.7	25352.6	25520	25596.8	24816.7	25291.3	25478.6	25578.3				25719.2	25734.3	25713.6	25701.6	25734.1		25739.7		2048.59	2092.53	2108.73	2115.77	2129.85	2127.59	2126.9	-0.69079	-0.676685	-0.682965	-0.686033	-0.659589	-0.675933	-0.682622	-0.685912	-0.0208439
bf3.com			1				3						24	W4-08	30272.3	29760.5	29969	30064.4	29061.5	29660.8	29907.4	30038				30217.1	30235.2	30194.2	30200.8	30242.4		30249.4		2769.48	2831.69	2854.76	2865.21	2884.5	2881.61	2881.73	-0.962569	-0.941943	-0.95108	-0.955546	-0.916979	-0.940772	-0.950558	-0.955367	-0.0290828
c2h6.com		6		2									14	W4-08	51136.3	50624.2	50867.7	50971.2	49946.9	50586.2	50830.9	50956.7				51157.3	51156.5	51155.1	51122.2	51153.5		51158.7		2158.66	2196.98	2209.57	2213.84	2229.52	2224.22	2220.57	-0.428747	-0.424726	-0.426674	-0.427619	-0.419592	-0.424613	-0.426591	-0.427557	-0.0148548
h2cn.com		2		1	1								11	W4-08	34841.3	34411.2	34613.4	34692.4	33818.1	34345.9	34568.3	34676.2				34854.1	34833.7	34815.6	34832.9	34845.1		34846.9		2519.1	2561.58	2576.72	2582.75	2597.66	2594.34	2592.28	-0.382347	-0.3779	-0.379983	-0.381007	-0.372271	-0.377672	-0.379893	-0.380935	-0.016922
nccn.com				2	2								18	W4-08	61107.7	60257.7	60642.8		59122.7	60096.2	60544.8	#VALUE!				61101.1		60962.6	61078.7					6969.24	7070.27	7108.85		7156.04	7153.77		-0.725625	-0.716775	-0.720853		-0.705753	-0.716179	-0.72064	missing	-0.0426426
ch2nh2.com		4		1	1								13	W4-08	45652.3	45139.3	45382.2	45479.5	44406	45068.5	45333.5	45463.1				45671.2	45653.7	45658.1	45648.8	45665.9		45668.6		2346.82	2390.67	2405.37		2427.89	2422.48		-0.431606	-0.42678	-0.429048	-0.430157	-0.420514	-0.426528	-0.428943	-0.430084	-0.0161371
ch3nh.com		4		1	1								13	W4-08	43642.2	43155.5	43386.6	43479.3	42473.4	43093	43340.7	43464.4				43661.5	43645.3	43644.4	43635.5	43658.1		43661.7		2091.86	2131.8	2145.11		2165.71	2160.6		-0.422447	-0.417742	-0.419956	-0.421044	-0.411708	-0.417526	-0.419864	-0.420977	-0.0149754
ch3nh2.com		5		1	1								14	W4-08	52655.1	52096.9	52360.9	52468.2	51310	52026.8	52310.2	52452.5				52675.1	52660.4	52664.8	52647.5	52675.3		52679.8		2471.74	2516.72	2531.49	2536.89	2554.92	2548.67	2545.42	-0.463513	-0.458481	-0.460846	-0.462	-0.45197	-0.458232	-0.460732	-0.46193	-0.0167063
cf2.com				1			2						18	W4-08	28174.2	27818.3	27974.9	28039.5	27255.1	27740.8	27930.5	28023.9				28161.3	28155	28173	28156.2	28170.1		28172.2		3087.4	3145.59	3167.4	3176.86	3195	3192.78	3191.8	-0.728611	-0.71413	-0.720603	-0.723759	-0.696291	-0.713319	-0.72027	-0.723647	-0.0264852
n2h.com		1			2								11	W4-08	38239.3	37753.8	37985	38066.7	37049.5	37654.7	37926.2	38051				38260.1	38213	38193.4	38249.2	38246.4		38245.4		3214.44	3270.08	3290.34	3298.88	3317.32	3313.93	3312.37	-0.425676	-0.420175	-0.422713	-0.423943	-0.413163	-0.419804	-0.422594	-0.423869	-0.0205153
t-n2h2.com		2			2								12	W4-08	45476.9	44950.7	45201.5	45294.3	44184	44850	45141.5	45277.9				45500	45460.3	45442.7	45488.5	45491.4		45491.4		3374.55	3431	3451.14	3459.19	3478.91	3474.58	3471.92	-0.458653	-0.452966	-0.455594	-0.456874	-0.44567	-0.452588	-0.45547	-0.456798	-0.0212448
n2h4.com		4			2								14	W4-08	54516.4	53917.4	54200.3	54312.3	53021.7	53815.6	54138.3	54295.4				54536.9	54512.9	54522.1	54522.3	54541.2		54544.1		2850.48	2903.49	2921.26	2928.06	2948.5	2941.93	2938.8	-0.49984	-0.493822	-0.496595	-0.497963	-0.485938	-0.493438	-0.496462	-0.497884	-0.0188569
fo2.com						2	1						19	W4-08	46671.5	46411.3	46546.3	46599.6	45856.2	46307.5	46497.1	46580.4				46707	46695.1	46709.2	46722.7	46710.9		46708.4		7010.1	7114.56	7156.31	7174.41	7203.25	7204.91	7203.01	-0.839511	-0.825061	-0.831608	-0.834844	-0.806671	-0.824136	-0.831302	-0.834649	-0.0447773
foof.com						2	2						26	W4-08	60760.2	60407.8	60577.2	60645.8	59658.6	60253.4	60508.2	60619.3				60778.8	60768.6	60782.9	60811.3	60793.2		60789.5		8755.05	8894.4	8949.55	8973.01	9012.71	9013.74	9010.09	-1.15489	-1.13401	-1.14338	-1.148	-1.10761	-1.13261	-1.1429	-1.14775	-0.0576821
alf3.com							3	1					24	W4-08	31191.7	30649.8	30863.3	30970	29621.7	30453.3	30771.9	30926.8				31117.3	31161	31193.3	31151.1	31169.3		31172		2613.57	2686.71	2715.89	2728.39	2748.8	2749.87	2748.14	-0.952055	-0.931405	-0.940526	-0.945011	-0.905112	-0.9298	-0.939853	-0.944747	-0.0282705
si2h6.com		6							2				14	W4-08	38012.6	37558.7	37778	37873.8	37003.7	37570.9	37782.1	37870.4				38039	38045.3	38075.7	38033.5	38008.5		38003.6		970.908	989.186	995.381	995.568	1004.71	1002.59	995.862	-0.337166	-0.334145	-0.335698	-0.336402	-0.330451	-0.334238	-0.335719	-0.336383	-0.0105584
p4.com										4			20	W4-08	51002.3	49815.9	50382.9	50625.1	48043.5	49669.4	50315.6	50602.4				51057.7	51058.6	51116.5	51084.6	51051.2		51044		7268.52	7437.78	7505.34	7533.24	7581.47	7583.97	7577.32	-0.663862	-0.654379	-0.658986	-0.661072	-0.641864	-0.653765	-0.658651	-0.660955	-0.0516287
so2.com						2					1		18	W4 paper	42473.8	41832.8	42128.4	42250.2	40707.9	41667.9	42045.2	42217				42480	42468.2	42522.3	42494.2	42485.7		42483.6		5349.47	5439.51	5475.63	5490.33	5515.95	5517.67	5513.57	-0.73028	-0.717542	-0.723383	-0.726175	-0.700857	-0.716594	-0.722952	-0.725918	-0.0383936
so3.com						3					1		24	W4-08	57869.5	56903.7	57345.8	57528	55243.3	56668	57225.3	57479.7				57872	57854.2	57935.9	57888.6	57877.8		57874.9		6834.24	6962.1	7012.06	7032.21	7070.65	7070.22	7064.03	-0.988267	-0.970421	-0.97856	-0.982468	-0.946927	-0.969046	-0.977961	-0.982099	-0.0491001
ocs.com				1		1					1		16	W4 paper	35441.5	34905.4	35141.7	35242.8	34130.4	34810.4	35086.6	35220.2				35422.9	35423.8	35415.6	35415.3	35429.2		35431.2		4909.42	4981.29	5008.46	5020.51	5042.32	5040.08	5039.56	-0.608275	-0.5988	-0.60316	-0.605254	-0.587053	-0.598305	-0.602896	-0.60509	-0.0349568
cs2.com				1							2		16	W4-08	30648.1	30142.3	30368.3	30465.5	29360.3	30046	30316.6	30446.3				30637.2	30639.5	30656.2	30638.7	30649.2		30650.6		5333.15	5408.55	5437.16	5449.91	5472.57	5470.47	5470.04	-0.559672	-0.551405	-0.555318	-0.557112	-0.54117	-0.551017	-0.555009	-0.556985	-0.0390828
s2o.com						1					2		18	W4-08	36888.6	36258.1	36556.2	36683.6	35178.8	36108.8	36486.2	36655.7				36911	36911.7	36936.6	36935.4	36921		36917.7		5671.7	5774.78	5816.33	5833.77	5862.29	5864.7	5861.32	-0.678069	-0.666448	-0.671902	-0.674437	-0.651515	-0.665686	-0.67147	-0.674225	-0.0420572
s3.com											3		18	W4-08	30498.8	29876.9	30177.1	30310.3	28861.1	29751.6	30126.2	30290.4				30534.3	30548.8	30544.1	30571.9	30547.3		30542.3		5706.2	5826.98	5875.74	5896.38	5929.52	5932.5	5929	-0.622191	-0.61168	-0.616744	-0.619023	-0.59858	-0.611141	-0.616339	-0.618869	-0.0444098
s4-c2v.com											4		24	W4-08	45230.4	44385.5	44792.6	44971.2	42938.4	44193.1	44717.4	44943.6				45276.9	45291.1	45309.8	45341.3	45297.5		45288.7		9559.59	9754.12	9831.83	9864.35	9919.28	9922.28	9915.75	-0.850389	-0.836302	-0.843086	-0.846129	-0.818413	-0.835469	-0.842512	-0.845919	-0.0681039
ccl2.com				1								2	18	W4-08	21773.9	21440.1	21583.5	21663.4	20829.1	21338.6	21550.3	21646.9				21754.2	21806.3	21792	21802.3	21798.1		21797		3559.99	3634.55	3661.91	3673.32	3697.85	3693.76	3691.35	-0.625191	-0.613561	-0.619126	-0.621562	-0.600195	-0.613382	-0.618753	-0.621474	-0.0339196
alcl3.com								1				3	24	W4-08	16840.5	16264	16490.6	16619.6	15308.8	16128.7	16457.7	16601.2				16760.3	16850.6	16858.4	16849.2	16825.7		16820.9		2319.38	2408.66	2442.83	2456.6	2484.47	2482.6	2478.36	-0.775281	-0.758596	-0.766505	-0.769908	-0.739672	-0.758383	-0.765962	-0.769799	-0.0348517
clcn.com				1	1							1	16	W4 paper	35500.4	34995.9	35219.4	35316.2	34254.8	34882.3	35163	35292.2				35485.4	35489.6	35440.8	35496.9	35494.3		35493.4		4208.07	4278.08	4303.31	4314.16	4337.52	4332.67	4331.32	-0.599403	-0.589983	-0.594409	-0.596434	-0.578903	-0.589663	-0.594137	-0.596318	-0.0322123
oclo.com						2						1	19	W4-08	42141	41645.5	41877.2	41980.1	40604.4	41468.5	41803.7	41944				42152.9	42164.2	42237.5	42202.7	42163.5		42155.9		5838.87	5947.33	5987.75	6003.99	6039.41	6034.8	6029.65	-0.781741	-0.767592	-0.774156	-0.777223	-0.749333	-0.766705	-0.773694	-0.776965	-0.0420814
cloo.com						2						1	19	W4-08	40731.1	40480.3	40611.1	40668.2	39933.9	40380.6	40568.7	40651.3				40766.7	40770.4	40778.1	40792.5	40780.6		40778.2		6578.18	6684.95	6726.27	6744.35	6775.6	6774.37	6772.91	-0.775316	-0.762283	-0.768387	-0.771245	-0.746278	-0.761748	-0.768067	-0.771075	-0.0454499
cl2o.com						1						2	20	W4-08	27493	27186.2	27322.6	27399.4	26498.9	27040.6	27275.6	27372.2				27485	27536.9	27522.7	27555.2	27523.6		27517.5		3697.73	3784.1	3817.34	3830.37	3857.43	3856.03	3850.95	-0.741213	-0.72692	-0.733664	-0.736691	-0.709863	-0.726407	-0.733189	-0.736509	-0.035979
bn3pi.com			1		1								8	W4-08	15227.6	14940.3	15068.3	15116.1	14531.2	14883.6	15032.7	15104.5				15220.7	15201.4	15197.3	15210.1	15216.8		15217.8		2165.85	2197.06	2208.32	2213.46	2223.56	2221.43	2221.57	-0.266198	-0.262973	-0.264476	-0.265214	-0.258802	-0.262771	-0.264406	-0.265168	-0.0144044
cf.com				1			1						11	W4-08	15267.3	15078	15163.3	15197.5	14780.1	15039.6	15139.4	15188.9				15264.9	15258.7	15270.6	15258.1	15266.4		15267.7		1699.7	1729.58	1741.16	1746.23	1754.95	1754.63	1754.23	-0.418621	-0.410907	-0.414385	-0.41609	-0.401401	-0.410518	-0.414232	-0.416031	-0.0152082
ch2c.com		2		2									10	W4-08	29986.7	29612.4	29785.5	29858.1	29113	29571.2	29755.5	29843.7				29991.5	29988	29979	29974.8	29981.8		29982.7		2324.73	2361.59	2375.07	2380.1	2392.89	2390.76	2388.05	-0.332382	-0.328989	-0.330617	-0.33142	-0.324665	-0.328861	-0.330564	-0.33136	-0.0156114
ch2ch.com		3		2									11	W4-08	34054.6	33658.8	33844.9	33921	33122.4	33617.8	33812.2	33906				34066.3	34057.3	34058.8	34043.5	34052.8		34054.2		2291.69	2329.45	2342.86	2347.42	2361.51	2358.47	2354.62	-0.350917	-0.347426	-0.349112	-0.349932	-0.342933	-0.347299	-0.349048	-0.349869	-0.0154609
c2h4.com		4		2									12	W4 paper	41692.8	41234.8	41451.7	41541.2	40628.7	41195.4	41416	41525.7				41709.7	41701.5	41699.7	41678.5	41697.5		41700.5		2511.63	2552.16	2566.31	2571.23	2586.57	2582.78	2579	-0.385719	-0.381945	-0.383772	-0.384652	-0.377135	-0.381825	-0.383693	-0.384587	-0.0164631
ch2nh.com		3		1	1								12	W4-08	43274.7	42775.5	43010.6	43103.7	42082.9	42705.1	42961.2	43086.4				43290.3	43270.4	43258.9	43265.9	43282.3		43284.8		2876.57	2923.63	2939.93	2946.19	2963.59	2958.89	2956.07	-0.420773	-0.41601	-0.418243	-0.419332	-0.409929	-0.415759	-0.418134	-0.419255	-0.0185508
hco.com		1		1		1							11	W4-08	29132	28775.3	28938.1	29004.6	28272.3	28721.8	28902.9	28989.2				29131.9	29123.6	29121.8	29118.4	29124.3		29125		2836.56	2883.5	2901.48	2908.96	2923.36	2922.4	2920.79	-0.418451	-0.412353	-0.415145	-0.416525	-0.404669	-0.412035	-0.41503	-0.416414	-0.0193753
h2co.com		2		1		1							12	W4 paper	35145.3	34732.6	34922.2	35001.9	34162.2	34680.4	34883.5	34985.7				35147.8	35144.7	35141.6	35125.2	35145.6		35148.9		2676.96	2723.21	2740.15	2746.96	2762.48	2759.88	2757.71	-0.44585	-0.439496	-0.44241	-0.443851	-0.431505	-0.439185	-0.442279	-0.443736	-0.0186481
co2.com				1		2							16	W4 paper	40695.1	40099.3	40362.8	40472.5	39279.9	40005.5	40304.9	40444.4				40676.5	40668.7	40651.4	40661.1	40662.8		40662.5		4699.32	4771.09	4798.18	4809.86	4832.01	4829.71	4828.31	-0.658976	-0.648159	-0.653042	-0.655458	-0.634666	-0.647555	-0.652825	-0.655247	-0.0318041
hno.com		1			1	1							12	W4 paper	38274.3	37857.2	38055	38129.4	37243.8	37777.1	38007.6	38115.6				38290.5	38262.5	38251.8	38281.8	38284.5		38284.6		3407.12	3466.68	3488.79	3497.95	3517.24	3514.53	3512.43	-0.487953	-0.480779	-0.484053	-0.485661	-0.471714	-0.48035	-0.483914	-0.485554	-0.0224
no2.com					1	2							17	W4 paper	51436.8	50865	51131.9	51227.7	50027	50740.8	51060.1	51204.7				51449.6	51399	51376.2	51440.1	51431		51428.8		6580.66	6674.82	6711.34	6727.1	6754.76	6753.85	6752	-0.735765	-0.724257	-0.729477	-0.732023	-0.709801	-0.723524	-0.72923	-0.731832	-0.0408011
n2o.com					2	1							16	W4 paper	54166.7	53484.1	53807.1	53915.1	52540.5	53339.5	53718.9	53890.9				54191.5	54108.5	54050.7	54170.4	54160.1		54157.5		6396.08	6487.62	6522.53	6537.7	6565.33	6563.17	6561.67	-0.686086	-0.676058	-0.680645	-0.682835	-0.663588	-0.675376	-0.680395	-0.68268	-0.0389533
o3.com						3							18	W4 paper	57323.2	56916.1	57111.2	57185	56223.6	56814.6	57055.2	57166.8				57343.3	57317.2	57340.5	57341.5	57341.4		57340.9		8726.69	8843.83	8888.83	8908.03	8943.27	8941.21	8938.38	-0.824702	-0.811961	-0.817742	-0.820599	-0.795701	-0.811187	-0.817495	-0.820388	-0.0515859
hoo.com		1				2							13	W4-08	31784.4	31486.6	31629	31687.8	30982.3	31429.9	31596.7	31677.1				31798.6	31792.9	31828.4	31795.2	31803		31804.1		2719.59	2779.67	2801.85	2810.8	2830.68	2827.67	2824.94	-0.520499	-0.511885	-0.515796	-0.517744	-0.50085	-0.511419	-0.515653	-0.517609	-0.0202742
hooh.com		2				2							14	W4-08	40876.1	40509.8	40679.1	40751.8	39915.4	40451.1	40645.9	40740.3				40880.5	40882	40927.8	40877.8	40888		40889.5		3024.23	3084.51	3106.53	3114.97	3135.68	3132.16	3128.32	-0.561924	-0.552997	-0.55703	-0.559042	-0.541553	-0.552522	-0.556885	-0.558904	-0.0216622
f2o.com						1	2						20	W4-08	38310.5	38058.7	38177.5	38225.4	37525.7	37954.7	38128.2	38208.6				38319	38311	38336.6	38334.7	38334.3		38333.9		4610.31	4703.95	4740.33	4755.86	4783.44	4782.68	4780.4	-0.864758	-0.847967	-0.855479	-0.859163	-0.826921	-0.846901	-0.855085	-0.859	-0.0348559
hocl.com		1				1						1	14	W4 paper	25312.9	25040.9	25163.3	25225.9	24533.1	24964.3	25135.1	25209.7				25308.9	25337.9	25348.1	25338.2	25326.4		25323.9		2268.1	2319.6	2338.9	2345.83	2363.32	2361.36	2356.78	-0.517226	-0.507725	-0.51216	-0.514203	-0.496265	-0.5074	-0.511902	-0.514079	-0.0218704
ssh.com		1									2		13	W4-08	19862.6	19495.2	19675.5	19755.8	18913.6	19443.9	19652.7	19744.1				19890	19899.6	19915.9	19901.1	19887.3		19884.4		2069.4	2133.97	2158.05	2167.08	2188.79	2186.08	2181.34	-0.412653	-0.40586	-0.409146	-0.410626	-0.397562	-0.405648	-0.408927	-0.410532	-0.0217025
b2.com			2										6	W4-08	12233.4	12157.5	12189.1	12203	12057.1	12146.7	12183	12199.3				12226.7	12227.9	12226.5	12226.2	12224.9		12224.6		3329.91	3370.69	3386.97	3394.43	3405.32	3405.92	3406.21	-0.197926	-0.197038	-0.197536	-0.197785	-0.195769	-0.19702	-0.197543	-0.197782	-0.0183752
bh.com		1	1										4	W4-08	6989.23	6936.06	6963.26	6975.97	6863.99	6933.55	6959.51	6974.43				6995.62	6998.72	6995.46	6990.41	6997.77		6999.05		140.119	141.907	142.526	142.589	143.425	143.247	142.689	-0.102939	-0.102425	-0.102726	-0.102877	-0.101691	-0.102429	-0.102727	-0.102877	-0.00223992
bh3.com		3	1										6	W4-08	15714	15545.7	15624.7	15660.9	15345.1	15543.3	15616	15657.6				15718.7	15725.8	15719.7	15702.6	15722.5		15726		264.772	270.533	272.163	272.593	275.425	274.06	273.272	-0.142691	-0.141653	-0.14219	-0.142448	-0.140334	-0.141658	-0.142169	-0.14244	-0.00280788
bn.com			1		1								8	W4-08	33603.5	33347.5	33477	33522.8	32916.5	33285.7	33439.1	33511				33631	33604.9	33614.3	33621.7	33623.5		33623.5		6745.51	6793.19	6809.61	6816.65	6833.67	6828.73	6827.77	-0.349925	-0.346842	-0.348351	-0.349082	-0.342572	-0.346617	-0.348271	-0.349034	-0.0352709
bf.com			1				1						10	W4-08	12171.1	11985.2	12063.8	12098.5	11729.7	11953.3	12042.6	12090.1				12157.4	12160.6	12152.4	12148.9	12164.4		12167		1346.36	1370.76	1380.32	1384.6	1391.48	1391.45	1391.37	-0.37773	-0.370604	-0.37381	-0.375373	-0.361911	-0.370231	-0.373645	-0.37532	-0.0126902
nh.com		1			1								6	W4-08	11539.5	11420	11479.2	11499.5	11240.4	11397.6	11462.9	11496.9				11549.6	11535.8	11537.4	11540.6	11550.1		11551.7		399.414	406.691	409.1	409.972	412.868	411.904	411.352	-0.1783	-0.176111	-0.177123	-0.177644	-0.173392	-0.176049	-0.177123	-0.177632	-0.00475446
nh2.com		2			1								7	W4-08	21915.7	21690.4	21799.4	21841.1	21360	21655.4	21775.3	21835.8				21929.1	21915.8	21918.4	21918	21930.4		21932.4		849.341	864.757	869.672	871.499	877.844	875.393	874.387	-0.225578	-0.222907	-0.224146	-0.224764	-0.2195	-0.222787	-0.22411	-0.224739	-0.00680448
hcn.com		1		1	1								10	W4-08	34212.4	33757.6	33967.9	34049.6	33131.4	33682	33921.7	34031.8				34218.2	34195.8	34171.9	34207.1	34204.1		34203.1		3118.24	3166.95	3185.27	3192.75	3208.29	3206.6	3204.56	-0.379482	-0.374921	-0.377041	-0.378078	-0.369143	-0.374647	-0.376948	-0.377999	-0.019652
hof.com		1				1	1						14	W4-08	30706.9	30470.6	30580.5	30627.4	30033	30408.7	30549.3	30616.1				30711.2	30711.4	30743	30716.8	30720.7		30721.1		2742.74	2798.44	2819.73	2828.45	2845.72	2844.52	2842.24	-0.578932	-0.568219	-0.57302	-0.575387	-0.554733	-0.567589	-0.572795	-0.575271	-0.0213924
alh.com		1						1					4	W4-08	6468.15	6420.06	6444.23	6455.02	6355.36	6422.01	6446.29	6455.56				6473	6474.31	6481.32	6475.19	6470.06		6469.1		23.5344	23.2202	22.9142	22.5213	22.9535	22.5579	21.9006	-0.0858621	-0.0854843	-0.0857321	-0.0858419	-0.0849538	-0.0855152	-0.0857437	-0.0858435	-0.00160686
alh3.com		3						1					6	W4-08	14811.3	14666.3	14734.1	14765.7	14498	14674.8	14740.4	14766.6				14814.7	14822.2	14832.2	14818.4	14807.5		14805.5		58.839	59.8893	59.9285	59.472	60.7811	59.9741	58.7507	-0.123876	-0.123057	-0.123503	-0.123708	-0.122054	-0.123118	-0.123534	-0.123711	-0.00176772
alf.com							1	1					10	W4-08	12164.5	11978.6	12053.8	12091.5	11604.1	11910.2	12022.7	12077				12143.3	12159	12182.7	12156.5	12162		12162.8		1085.58	1112.92	1123.79	1128.39	1136.13	1136.45	1135.65	-0.362998	-0.355985	-0.359135	-0.36068	-0.346918	-0.355451	-0.358909	-0.360591	-0.0114001
alcl.com								1				1	10	W4-08	7211.76	7004.45	7089.59	7134.77	6658.99	6958.38	7076.16	7128.94				7190.91	7215.63	7224.84	7216.32	7211.54		7210.47		965.373	1001.87	1015.9	1021.58	1032.86	1032.22	1030.56	-0.303303	-0.297567	-0.300338	-0.301523	-0.290978	-0.297506	-0.300148	-0.301488	-0.0134929
sih.com		1							1				5	W4-08	7368.77	7298.71	7335.24	7350.22	7203.49	7300.97	7336.18	7349.78				7378.71	7377.02	7387.74	7378.07	7371.07		7369.75		135.076	135.436	135.658	135.226	135.742	135.917	134.543	-0.115558	-0.114763	-0.115206	-0.115408	-0.113747	-0.114792	-0.115211	-0.115405	-0.00368278
sih4.com		4							1				8	W4-08	22411.1	22189.3	22299	22347.6	21926.5	22201.4	22303.9	22346.4				22429.6	22434.4	22446	22425.9	22412.8		22410.3		276.025	278.754	279.507	278.572	281.071	280.384	277.095	-0.184096	-0.182609	-0.183386	-0.183741	-0.18083	-0.182683	-0.183409	-0.183734	-0.004325
sio.com						1			1				10	W4-08	22965.9	22640.4	22786.5	22846.5	22073.4	22552.6	22742.5	22829.6				22960.3	22953.8	22979.1	22968.4	22966		22965.2		2832.28	2870.14	2886.69	2893.37	2902.28	2905.96	2903.91	-0.374464	-0.368875	-0.371449	-0.372696	-0.361341	-0.36839	-0.371252	-0.372575	-0.0199135
sif.com							1		1				11	W4-08	12792.4	12587.3	12676.3	12717.1	12193.9	12517.3	12642.1	12701.8				12782.2	12790.2	12805.1	12790.6	12795.2		12795.8		1185.14	1211.5	1222.44	1226.99	1233.88	1235.18	1234.17	-0.391452	-0.384034	-0.387386	-0.389018	-0.374534	-0.383489	-0.387145	-0.388925	-0.0134214
cs.com				1							1		10	W4 paper	19946.7	19654.2	19789.3	19845.6	19205.9	19599.5	19757.9	19835.4				19950.1	19946.4	19949.8	19946.5	19956.6		19958.2		3292.07	3335.61	3352.93	3360.75	3372.58	3373.09	3373.09	-0.349836	-0.345101	-0.347368	-0.348418	-0.33921	-0.344892	-0.347209	-0.348353	-0.0236462
h2.com		2											2	W4-08	8957.46	8916.39	8939.51	8950.26	8857.2	8915.93	8938.62	8950.35				8967.02	8969.5	8968.2	8965.63	8968.69		8969.2		0	0	0	0	0	0	0	-0.0408132	-0.0406261	-0.0407314	-0.0407804	-0.0403564	-0.040624	-0.0407274	-0.0407808	0
oh.com		1				1							7	W4-08	12567.7	12449.5	12504.8	12528.1	12269.7	12439.3	12495.9	12526.2				12570.5	12569.8	12590.3	12563.1	12573.7		12575.5		568.915	580.623	584.631	586.087	590.563	589.295	588.389	-0.245102	-0.240935	-0.242817	-0.243764	-0.235747	-0.240785	-0.242779	-0.243712	-0.00653357
hf.com		1					1						8	W4 paper	13752.1	13644.1	13692.5	13716.5	13462.2	13642.3	13685.3	13712.5				13750.2	13759.5	13802.6	13736.4	13755		13758.3		722.679	737.765	742.593	744.683	750.573	748.213	747.985	-0.313841	-0.307341	-0.310232	-0.311654	-0.299388	-0.307089	-0.310113	-0.311613	-0.00824696
h2o.com		2				1							8	W4 paper	24153	23937.7	24037.4	24081.9	23625.8	23924.7	24025.5	24077.4				24156	24161.5	24190.6	24145.4	24158.7		24160.9		1189.45	1211.54	1218.87	1221.65	1230.3	1227.41	1226.04	-0.297889	-0.293279	-0.295364	-0.296407	-0.28749	-0.293116	-0.295312	-0.296344	-0.00936091
ch.com		1		1									5	W4 paper	9017.32	8935.46	8977.22	8992.93	8816.7	8925.01	8967.19	8990.45				9026.91	9021.07	9021.4	9017.39	9026.84		9028.47		300.531	305.017	306.633	307.101	308.825	308.514	307.839	-0.138962	-0.137745	-0.138355	-0.138663	-0.13618	-0.137728	-0.138352	-0.138654	-0.00387893
ch2-trip.com		2		1									6	W4-08	11930.6	11809.4	11867.9	11891.9	11645	11799	11858.9	11888				11937.5	11934.8	11936.1	11930.2	11933.5		11934		327.597	334.556	336.61	337.001	340.463	339.001	337.62	-0.152236	-0.15084	-0.151526	-0.151872	-0.149067	-0.150823	-0.151527	-0.151857	-0.00400224
ch3.com		3		1									7	W4 paper	21473.1	21270.6	21369.2	21410.7	21004.7	21257.1	21354.4	21405.5				21486.6	21484.8	21481.8	21470.1	21485.5		21488.1		642.69	654.81	658.613	659.73	665.1	663.039	661.497	-0.195715	-0.193948	-0.194817	-0.195242	-0.191713	-0.193917	-0.194792	-0.195221	-0.00543791
ch4.com		4		1									8	W4 paper	29599.5	29334.3	29463	29517.8	28990.6	29319.4	29444.7	29511.9				29616.2	29615.9	29612	29593.9	29616.9		29620.9		980.726	998.093	1003.4	1005.2	1012.84	1009.58	1008.04	-0.232742	-0.230689	-0.231695	-0.232181	-0.2281	-0.230651	-0.231654	-0.232157	-0.00697812
cch.com		1		2									9	W4-08	25886.1	25554.9	25711.2	25773.3	25070.1	25506	25681.2	25757.4				25897.2	25884.4	25894	25889.7	25876.7		25874.1		2663.63	2703.96	2719.66	2725.34	2738.21	2737.93	2734.33	-0.313698	-0.310502	-0.312053	-0.312808	-0.306245	-0.310339	-0.312	-0.312741	-0.0171556
c2h2.com		2		2									10	W4 paper	33103.1	32680.3	32877.5	32959.3	32108.9	32635.5	32846.2	32941.9				33112.2	33105.7	33104.3	33096.8	33091.8		33090.5		2832.38	2876.5	2893.36	2899.32	2913.96	2913	2908.74	-0.346581	-0.342968	-0.344705	-0.34555	-0.338316	-0.342823	-0.344646	-0.345476	-0.0179245
nh3.com		3			1								8	W4 paper	31505.3	31194	31341.8	31402.5	30744	31150.9	31313.9	31395.3				31517.6	31511.2	31513.1	31507.7	31522.8		31525.2		1316.96	1339.93	1347.14	1349.91	1359.44	1355.53	1354.29	-0.269271	-0.266208	-0.267624	-0.268329	-0.262257	-0.266052	-0.267571	-0.268296	-0.0089351
c2.com				2									8	W4-08	37584.5	37386.9	37495.1	37533.7	37033.3	37340.5	37466.6	37521.6				37623.8	37602.7	37613.8	37616.6	37607.8		37605.9		6629.09	6697.47	6724.93	6735.61	6755.52	6756.9	6752.47	-0.367	-0.364412	-0.365744	-0.366393	-0.360753	-0.36426	-0.365699	-0.366343	-0.0352236
n2.com					2								10	W4 paper	34274.6	33783.6	34013.2	34093.1	33101.5	33678.8	33952	34077.9				34286.5	34236.2	34192.7	34277.1	34274.9		34274		3209.73	3264.44	3284.62	3293.58	3310.9	3308.11	3307.74	-0.407611	-0.402085	-0.404616	-0.405837	-0.395175	-0.401688	-0.404486	-0.405766	-0.0204938
co.com				1		1							10	W4 paper	24156.3	23813.2	23967.6	24030.9	23349.4	23761.1	23934.9	24016.3				24151.3	24144.1	24127.6	24141.6	24143.7		24143.7		2714.69	2757.24	2773.94	2781.05	2793.37	2793.39	2792.27	-0.39578	-0.389744	-0.392498	-0.393863	-0.382238	-0.389433	-0.392394	-0.393756	-0.01882
cn.com				1	1								9	W4-08	29273.3	28927.1	29093.6	29152.4	28399.7	28848.4	29048.5	29137.4				29291.7	29257.8	29247.7	29286.5	29276.7		29274.5		3562.38	3615.73	3636.08	3645.1	3661.03	3659.76	3659.35	-0.356978	-0.352912	-0.354832	-0.355765	-0.347584	-0.352623	-0.354743	-0.355699	-0.0216756
no.com					1	1							11	W4 paper	30575.6	30205.6	30381	30442.6	29676.5	30131.5	30335.7	30429.9				30589.7	30553	30536.3	30578.7	30577.5		30576.9		3200.09	3256.52	3278.08	3287.47	3304.44	3303.17	3302.32	-0.452875	-0.445915	-0.449088	-0.450637	-0.437235	-0.445514	-0.448958	-0.450536	-0.0214567
o2.com						2							12	W4 paper	29345.8	29103.9	29217.3	29261.4	28716.6	29055.2	29189.9	29251.3				29352.1	29340.4	29356.6	29350.3	29347.2		29346.4		3113.64	3179.66	3204.94	3215.94	3235.72	3234.36	3233.33	-0.509388	-0.501028	-0.504807	-0.506688	-0.490527	-0.500599	-0.504687	-0.506556	-0.0220696
of.com						1	1						13	W4-08	20132.2	19979.6	20054.5	20083.1	19662.8	19924.8	20026	20074.4				20143.6	20134.4	20158	20146.4	20150.2		20150.7		2305.7	2355.71	2375.18	2383.71	2398.17	2397.83	2397.19	-0.53075	-0.520418	-0.525061	-0.527344	-0.507482	-0.519821	-0.524847	-0.527239	-0.0194011
f2.com							2						14	W4 paper	21659.5	21569.4	21613.8	21631.7	21312.8	21507.9	21587.9	21621				21666.8	21663.7	21681.4	21683.2	21672.6		21670.6		2558.15	2614.19	2636.4	2646.19	2661.77	2662.24	2661.65	-0.601051	-0.588626	-0.594168	-0.596875	-0.573208	-0.587857	-0.593877	-0.596782	-0.0215642
ph3.com		3								1			8	W4 paper	23219.8	22972.2	23099.9	23152.7	22646.1	22980.1	23098.4	23148.4				23251.8	23247.4	23277.4	23239.1	23226.8		23224.3		683.97	692.904	695.869	695.242	700.489	699.321	694.25	-0.213667	-0.21152	-0.212607	-0.213093	-0.208924	-0.211569	-0.212593	-0.213071	-0.00774413
hs.com		1									1		7	W4-08	8756.93	8658.84	8708.08	8729.56	8520.82	8657.71	8704.92	8725.95				8766.69	8768.01	8779.54	8761.1	8758.88		8758.39		365.617	373.389	375.903	376.017	379.988	378.83	376.198	-0.200976	-0.197969	-0.199426	-0.200081	-0.194517	-0.197975	-0.199354	-0.200044	-0.00780268
h2s.com		2									1		8	W4 paper	16644.2	16469.8	16557.1	16595	16227.5	16471.2	16553.2	16589.2				16661	16663	16688.2	16650.8	16645.5		16644.4		754.515	769.111	773.155	773.421	781.502	777.863	773.84	-0.236913	-0.233559	-0.235189	-0.235919	-0.229631	-0.233576	-0.235113	-0.235871	-0.00957462
hcl.com		1										1	8	W4 paper	8741.23	8653.07	8694.14	8716.43	8506.98	8641.78	8689.42	8709.74				8743.01	8756.32	8761.74	8746.12	8741.53		8740.62		495.427	506.856	510.571	510.911	516.56	514.895	511.449	-0.253881	-0.248846	-0.251279	-0.252299	-0.243402	-0.248922	-0.251126	-0.252261	-0.00985208
so.com						1					1		12	W4 paper	22419.8	22156	22281.7	22335	21654.8	22073.1	22241.4	22318.5				22431.2	22430.5	22445.3	22441.8	22439.1		22438.3		2846.33	2901.4	2923.38	2932.67	2948.15	2948.97	2947.34	-0.451067	-0.443678	-0.447113	-0.448754	-0.434202	-0.443207	-0.446875	-0.448615	-0.023047
clo.com						1						1	13	W4-08	17008.7	16816.3	16912.6	16959.2	16371.8	16733.1	16880.3	16942.7				17027.1	17042.8	17054.7	17055.4	17040.4		17037.5		2107.37	2162.25	2182.88	2191.32	2208.84	2206.89	2204.65	-0.47939	-0.470251	-0.474567	-0.476538	-0.459079	-0.469895	-0.474291	-0.476412	-0.021138
clf.com							1					1	14	W4 paper	14655.6	14510.7	14573.9	14611	14150.7	14422.2	14542.5	14593.3				14649	14677.5	14663.8	14685.6	14672.9		14670.4		1754.55	1795.37	1811.7	1818.51	1830.03	1830.72	1829.27	-0.53201	-0.52071	-0.525913	-0.528314	-0.507166	-0.520189	-0.525552	-0.528203	-0.0205432
p2.com										2			10	W4-08	23529.6	23086	23301.8	23392.8	22394	23014.5	23265	23378.5				23558.5	23555.8	23566.8	23563.1	23556.1		23554.4		3275.52	3327.8	3351.38	3362	3372.18	3378.82	3378.8	-0.322948	-0.318888	-0.320883	-0.321789	-0.313515	-0.318589	-0.320701	-0.321717	-0.0241798
s2.com											2		12	W4-08	16103	15771	15930.4	16000.9	15244.3	15705.6	15902	15989				16120.1	16127.2	16116.2	16135.6	16125.3		16123.1		2558.4	2627.68	2655.65	2667.96	2686.49	2688.21	2687.41	-0.395523	-0.388891	-0.392082	-0.393518	-0.380844	-0.388615	-0.391837	-0.393422	-0.0239305
cl2.com		0	0	0	0	0	0	0	0	0	0	2	14	W4 paper	9829.8	9622.16	9716.9	9770.91	9205.04	9543.04	9693.24	9756.97				9829.64	9867.58	9843.85	9871.99	9856.69		9853.67		1492.79	1548.85	1571.18	1580.54	1596.45	1597.17	1595.34	-0.472894	-0.462682	-0.467605	-0.469688	-0.451224	-0.462575	-0.467234	-0.469609	-0.0219912
																																									0	0	0	0	0	0	0	0	0
																																									-0.0710932	-0.0708219	-0.0709989	-0.0710917	-0.0704166	-0.0708378	-0.0710168	-0.0710989	-0.00160149
																																									-0.0978762	-0.0970325	-0.0974519	-0.0976883	-0.0960084	-0.0970624	-0.0974941	-0.0976908	-0.0025096
																																									-0.125722	-0.124078	-0.12482	-0.125249	-0.122177	-0.124118	-0.124895	-0.125248	-0.0029346
																																									-0.187839	-0.184211	-0.185841	-0.186682	-0.179842	-0.184107	-0.185844	-0.186639	-0.0039414
																																									-0.251182	-0.245174	-0.247844	-0.249157	-0.23805	-0.24493	-0.247758	-0.249135	-0.00495419
																																									-0.056391	-0.0562323	-0.05637	-0.0564307	-0.0559967	-0.0562544	-0.0563722	-0.0564298	-0.00149963
																																									-0.0819839	-0.0815075	-0.0817844	-0.0819183	-0.0809251	-0.0815262	-0.0817853	-0.0819166	-0.00306733
																																									-0.10787	-0.10685	-0.107356	-0.107602	-0.10574	-0.106864	-0.107349	-0.107598	-0.00462773
																																									-0.161076	-0.158517	-0.159749	-0.160306	-0.155693	-0.158528	-0.159691	-0.160285	-0.0061368
																																									-0.214053	-0.20942	-0.211666	-0.212584	-0.204641	-0.209547	-0.211534	-0.212576	-0.00759475
[truncated: 111 more columns]

## Sheet: nZaPa
																		Schwenke coefficients from energy minimization against F12 data								1.19	1.79	0.89	1.19	1.565		-0.215677	2.02603				0.849	1.164	1.58									raw data in /work/comartin/W4-17/nZaPa-MOLPRO@W4-17
															REFERENCE											28.6587	22.461	42.1519	33.1813	19.9737		20.1442					Ranasinghe-Petersson(2013) extrap.											Triples (T)
															awCV5Z	AV6Z+d	AV6Z+d	AV7Z+d	4ZaPha	5ZaPha	6ZaPha	7ZaPha				AV{5,6}Z+d	AV{6,7}Z+d	{4,5}ZaPha	{5,6}ZaPha	{6,7}ZaPha				4ZaPa	5ZaPa	6ZaPha	{4,5}ZaPa	{5,6}ZaPa		awCV5Z	AV6Z+d	AV6Z+d	AV7Z+d					MOLPRO	MOLPRO
		H	B	C	N	O	F	Al	Si	P	S	Cl	Nval		CCSD(F12*)	CCSD	CCSD	CCSD	CCSD	CCSD	CCSD	CCSD												(T)	(T)	(T)	(T)			CCSD(F12*)	CCSD	CCSD	CCSD	4ZaPha	5ZaPha	6ZaPha	7ZaPha	4ZaPa	5ZaPa
cyclobutene.com		6		4									22	W4-17	77498	76559.1	76994.3		75296.5	76460.9	76917.3	77139.2				77512.3		77497.1	77460.4	77486.5		77490.4		5429.15	5518.84	5550.52	5594.98	5587.39		-0.744612	-0.736959	-0.740619		-0.72711	-0.736631	-0.740437	-0.742235	-0.0347755	-0.0355142
t-butadiene.com		6		4									22	W4-17	75842.1	74937	75359.7		73741.2	74846.9	75284.9	#VALUE!				75862.7		75831	75806					5543.63	5630.49	5661.3	5704.24	5697.17		-0.737067	-0.729568	-0.733171		-0.720023	-0.729277	-0.733	missing	-0.035297	-0.0360229
cyclobutane.com		8		4									24	W4-17	86752.1	85777.3	86230.2		84448.4	85677.9	86150.5	86386.1				86769.2		86772.2	86712.9	86754.7		86852.2		4972.14	5058.67		5132.13			-0.786776	-0.77896	-0.782701		-0.768809	-0.778627	-0.782507	-0.784367	-0.0326932	-0.0334175
n-pentane.com		12		5									32	W4-17	116877	115635	#VALUE!		113973	115523	116121	#VALUE!						116902	116832					5971.99						-1.02191	-1.01203	impossibe		-0.999339	-1.01167	-1.01655	missing	-0.0397584
benzene.com		6		6									30	W4-17		100267	#VALUE!		98456.5	100112	100777	#VALUE!						101586	101568					9100.07	9239.89		9358.59				-1.03905	numerical issue		-1.02465	-1.03852	-1.04414	missing	-0.0565206	-0.0576528
acetic.com		4		2		2							24	W4-11	72080	71192.2	71594.1	71763.2	69938	71066.5	71512	71726.3				72072.3	72066	72070.9	72042.1	72061.6		72064.3		5460.72	5556.81	5591.45	5638.39	5631.78		-0.899852	-0.886862	-0.892793	-0.895717	-0.870363	-0.886141	-0.892509	-0.895468	-0.0377829	-0.0387649
hclo4.com		1				4						1	32	W4-17	79499.1	78349.4	78882.3	79108.5	76189.6	78027	78733	79042.6				79516.5	79513.4	79662.3	79573.1	79527		79517.5		8907.65	9094.48	9161.48	9253.11	9239.46		-1.32764	-1.30325	-1.31445	-1.31976	-1.27116	-1.30149	-1.31364	-1.31928	-0.0639466	-0.065995
c2f6.com				2			6						50	W4-17	78056.1	77047.5	77467.5		75453.3	76788.6	77326.7	77590.7				77967.2		77977.1	77967	78003.7		78009.4		7589.22	7761.25	7820.96	7907.31	7890.45		-2.05849	-2.01616	-2.03494		-1.9641	-2.01358	-2.03386	-2.04372	-0.0693234	-0.0718168
c2cl6.com				2								6	50	W4-17	62251.8	61404.8	61710		59691.6	61071	61630	61879.7				62073.3		62298.7	62295.3	62270.4		62264.9		9234.75	9449.88	9520.06	9632.53	9601.75		-1.76371	-1.73037	-1.74607		-1.69184	-1.72967	-1.745	-1.75278	-0.0926643	-0.0964426
n2o4.com					2	4							34	W4-17	109523	108331	108882		106544	108043	108722	109025				109537		109377	109530	109500		109493		14581.9	14784.2	14861.9	14955.9	14952.3		-1.50183	-1.47859	-1.48911		-1.44917	-1.47694	-1.48854	-1.49381	-0.088075	-0.0900093
cloocl.com						2						2	26	W4-17	45541	45103	45299.7	45400.9	44185.9	44918.2	45234.2	45368.9				45533.9	45581.9	45570	45610.2	45579.7		45573.7		6113.34	6240.41	6289.13	6348.28	6345.85		-1.01129	-0.992765	-1.00142	-1.00539	-0.970293	-0.99197	-1.00086	-1.00515	-0.0509267	-0.0527625
clo3.com						3						1	25	W4-17	59734.6	58945.6	59314.8	59469.9	57349.1	58684.5	59198.5	59417.6				59754.2	59747.5	59873.1	59810.2	59760.4		59750.5		8039.37	8191.98	8248.19	8321.55	8313.62		-1.04974	-1.03063	-1.03945	-1.04359	-1.00547	-1.02925	-1.03879	-1.04322	-0.056049	-0.0577519
hoclo.com		1				2						1	20	W4-17	45068.8	44581.7	44807.3	44914.6	43575.5	44416.5	44742.4	44881				45075.7	45106.7	45165	45130.3	45097.8		45091.4		5183.75	5283.98	5320.9	5369.08	5363.88		-0.79508	-0.78097	-0.787506	-0.790594	-0.76287	-0.780137	-0.787084	-0.790347	-0.0390964	-0.0403711
pf5.com							5			1			40	W4-17	57053.2	56045.2	56492.8	56684.7	54236	55723.9	56331.1	56612.7				57025.5	57028.2	57048.2	57053.7	57053.4		57052.3		4842.64	4986.23	5040.72	5108.13	5104.15		-1.62373	-1.58808	-1.60398	-1.61166	-1.54311	-1.58541	-1.6028	-1.61122	-0.0514633	-0.0535931
sf6.com							6				1		48	W4-17	69835.8	68833.9	69268.2		66785.2	68382.9	69078.8	69376.4				69785		69804.9	69906.8	69842.2		69829.4		6917.08	7110.81	7183.78	7275.28	7268.71		-1.98636	-1.94319	-1.96242		-1.88829	-1.93968	-1.96098	-1.9712	-0.0673785	-0.0701031
oxadiazole.com		2		2	2	1							26	W4-17	89705.1	88555.3	89085.2	89290.1	86896	88345.6	88956.1	89248.9				89715.9	89656.9	89635.8	89682.6	89707.1		89710.5		9426.4	9579.75	9635.71	9709.95	9700.85		-1.04376	-1.02992	-1.03629	-1.03939	-1.01214	-1.029	-1.03594	-1.03916	-0.0577796	-0.0590876
dioxetan2one.com		2		2		3							28	W4-17	78701	77634.3	78108.7		76119.4	77461.1	78000.9	78260.1				78673.2		78655.3	78643.2	78665.8		78668.9		7347.53	7477.26	7525.6	7587.4	7581.86		-1.11786	-1.10042	-1.10832		-1.07837	-1.09938	-1.10792	-1.11188	-0.0503212	-0.051646
dioxetane.com		4		2		2							24	W4-17	72381.4	71475.2	71886.1		70176.4	71346.4	71802.4	72024.2				72375		72387.6	72345.1	72371.4		72375.3		5185.13	5287.43	5325	5374.29	5368.73		-0.901225	-0.888151	-0.894124		-0.871449	-0.887416	-0.893832	-0.896826	-0.0365272	-0.0375375
dithiotane.com		4		2							2		24	W4-17	61504.6	60670.9	61048		59366.1	60513.2	60968.3	61186.4				61496.9		61534.2	61509.9	61527.6		61530		5126.01	5230.32	5267.35	5318.88	5310.46		-0.79814	-0.787535	-0.792557		-0.773894	-0.786899	-0.792163	-0.794738	-0.0406486	-0.0418837
borole.com		5	1	4									24	W4-17	76539.4	75486.1	75965.6	76167.2	74116.5	75378.3	75879.8	76121				76536.3	76527.9	76501.2	76476.5	76498.5		76501.5		6577.19	6680.41	6717.33	6768.05	6760.31		-0.811337	-0.802892	-0.806931	-0.808888	-0.79215	-0.802536	-0.806727	-0.808695	-0.0416078	-0.0424471
c2cl4.com				2								4	36	W4-17	48234.9	47533.2	47810.6		46154.5	47283.4	47727.2	#VALUE!				48140.6		48288.2	48255.2					6997.29	7152.89	7204.05	7284.99	7263.61		-1.27174	-1.24832	-1.25941		-1.22088	-1.24775	-1.25859	missing	-0.0672802	-0.0699096
c2f4.com				2			4						36	W4-17	60798.2	60009.7	60349.3	60492.8	58763.8	59821.1	60238.1	60442.9				60753.4	60749.6	60762	60734.3	60763.4		60767.9		6270.81	6400.88	6446.84	6511.31	6500.33		-1.4775	-1.44819	-1.46125	-1.46763	-1.41196	-1.44641	-1.46048	-1.46732	-0.0534079	-0.0551952
cis-c2f2cl2.com				2			2					2	36	W4-17	54482.8	53741	54051.6		52448.6	53527.3	53953.6	54154.9				54421.2		54487.3	54460.9	54469.9		54470.8		6626.32	6764.53	6811.86	6881.86	6866.97		-1.37446	-1.34812	-1.3602		-1.31637	-1.34697	-1.3594	-1.36555	-0.0603088	-0.0624961
trans-c2f2cl2.com				2			2					2	36	W4-17	54346.8	53608.5	53916.2		52323.7	53395.8	53819.2	#VALUE!				54282.4		54350	54323.1					6601.19	6737.17	6783.69	6852.61	6837.84		-1.37384	-1.34751	-1.35958		-1.3158	-1.34637	-1.35879	missing	-0.0601943	-0.0623714
cyclopentadiene.com		6		5									26	W4-17	90188.8	89034.4	89567.2		87495.3	88910.2	89469.9	#VALUE!				90201.1		90169.5	90135.9					7249.45	7364.5		7462.18			-0.900312	-0.890833	-0.895358		-0.8787	-0.890417	-0.895126	missing	-0.0455789	-0.0465158
formic-anhydride.com		2		2		3							28	W4-17	77831.1	76803.7	77262.4		75348	76634.4	77155.9	#VALUE!				77808.3		77779.3	77776.5					7461.34	7587.45	7634.5	7694.52	7689.25		-1.1139	-1.09664	-1.10446		-1.07485	-1.09562	-1.10407	missing	-0.0508398	-0.0521481
furan.com		4		4		1							26	W4-17	84046.5	82931.3	83441.3		81414.6	82792.9	83341.7	83599.7				84048.1		84019.5	83994.8	84003.5		84004.1		7618.26	7743.45	7788.74	7849.74	7841.45		-0.962289	-0.950203	-0.955835		-0.934828	-0.949589	-0.955553	-0.95831	-0.0486912	-0.0497812
oxetane.com		6		3		1							24	W4-17	79703.6	78768.2	79198.8	79378	77457	78651.9	79116.5	79343.7				79711.2	79698.6	79715.3	79669.3	79699.4		79704		5096.8	5191.79	5225.84	5272.44	5265.47		-0.844625	-0.834203	-0.839054	-0.841419	-0.820788	-0.833658	-0.838808	-0.841228	-0.0346929	-0.0355629
pyrrole.com		5		4	1								26	W4-17	91897.7	90670	91235.8		89001.9	90512.4	91123.1	91400				91909		91856.8	91849.7	91833.4		91829.3		7737.14	7861.75	7905.86	7967.55	7957.2		-0.935944	-0.925331	-0.930329		-0.911732	-0.924773	-0.930058	-0.93246	-0.048226	-0.0492512
silole.com		6		4					1				26	W4-17	83696.8	82590.7	83102.1		81077.1	82465.5	83012	83265.8				83710.6		83701.3	83662.2	83663.1		83662.3		6702.02	6809.16	6847.41	6900.12	6891.94		-0.85484	-0.845949	-0.850233		-0.834373	-0.845517	-0.849992	-0.852067	-0.0436424	-0.0445577
thiophene.com		4		4							1		26	W4-17	78419.3	77326.7	77827		75778.8	77174.5	77725.3	77984.6				78422.5		78416.6	78380.7	78390.3		78391.1		7714.27	7841.11	7885.52	7948.8	7937.21		-0.909886	-0.898973	-0.904163		-0.885	-0.89841	-0.90381	-0.906373	-0.051324	-0.0525294
beta-lactim.com		5		3	1	1							28	W4-17	94071	92882.3	93426.5		91229.9	92710	93310.7	93598.3				94074		94027.3	94025.4	94048.3		94051.4		7311.28	7434.3		7538.74			-1.03581	-1.02259	-1.0287		-1.00572	-1.02183	-1.02838	-1.03142	-0.0477175	-0.0488424
clf5.com							5					1	42	W4-17	68247.3	67695.1	67925.8	68063.8	66079.4	67275.2	67775.5	67982.4				68200.4	68310.7	68339.5	68370.7	68306.3		68293.8		9306.18	9496.8	9569.14	9658.63	9653.34		-1.78092	-1.74373	-1.76038	-1.76849	-1.69597	-1.74073	-1.75913	-1.768	-0.0747678	-0.0773622
clf3.com							3					1	28	W4-17	40965.3	40622.5	40767.5	40858.9	39641.2	40375.7	40683.7	40808				40939.9	41022.7	41029.3	41050.3	41002.6		40993.4		5554.27	5666.05	5709.44	5760.95	5759.96		-1.15425	-1.13003	-1.14095	-1.14622	-1.09941	-1.1283	-1.14018	-1.14592	-0.0477644	-0.0494848
pf3.com							3			1			26	W4-17	37649.6	37009.6	37295.7	37421.8	35835.2	36798.4	37193.3	37374.2				37636	37647.5	37655.6	37663.2	37657.4		37655.6		3320.77	3405.77	3440.24	3477.94	3480.36		-1.03296	-1.011	-1.02082	-1.02558	-0.983167	-1.00932	-1.02009	-1.02529	-0.0346208	-0.0359688
hoclo2.com		1				3						1	26	W4-17	63762.4	62965.7	63335.7	63499.3	61377	62713.8	63228.9	63445.4				63775.9	63792.1	63903.6	63841.8	63784.1		63772.8		7542.42	7687.25	7740.15	7810.21	7801.74		-1.06809	-1.04894	-1.05777	-1.06195	-1.02382	-1.04761	-1.05716	-1.06157	-0.0537847	-0.0554522
h2no.com		2			1	1							13	W4-17	40292.8	39838.7	40053.4	40137.6	39145.2	39755.6	40003.7	40122.2				40308.9	40288.4	40298.8	40299	40307.5		40308.6		2711.11	2767.95	2788.11	2816.21	2811.58		-0.497149	-0.489807	-0.493158	-0.494811	-0.480378	-0.489364	-0.493009	-0.494697	-0.0192287	-0.0198046
nh2oh.com		3			1	1							14	W4-17	47403.8	46916.1	47143.7	47237.1	46167.8	46836.6	47095.8	47222.5				47414.4	47404.3	47431.8	47404.3	47420.9		47423.4		2857.97	2913.41	2932.82	2960.49	2955.41		-0.52955	-0.522054	-0.525464	-0.527158	-0.512375	-0.521628	-0.525323	-0.527049	-0.0198978	-0.0204674
cyclopropane.com		6		3									18	W4-17	64378.1	63639.3	63983.1	64126.7	62653.3	63568.5	63925.5	64104.7				64392.3	64383.7	64383.1	64350.2	64385.1		64390.7		3660.55	3724.73	3747.18	3779.23	3773.3		-0.586957	-0.581059	-0.583884	-0.585248	-0.573495	-0.580827	-0.583748	-0.585155	-0.0242075	-0.0247475
cyclopropene.com		4		3									16	W4-17	55599.8	54915	55231.2	55363.9	54011.7	54846.9	55178.5	55338.1				55607.4	55601.4	55590.2	55573.2	55587.9		55590		4152.57	4219.46	4243.59	4276.25	4271.67		-0.54696	-0.541309	-0.544007	-0.545321	-0.534121	-0.541088	-0.543894	-0.545212	-0.0264493	-0.0270017
ch3ph2.com		5		1						1			14	W4-17	45011.3	44507.1	44752.2	44856.1	43815.5	44476.7	44724.7	44842.1				45043.8	45042.1	45065.1	45019.9	45025.9		45026.5		1971.34	2004.29	2015.7	2032.27	2028.98		-0.410833	-0.406672	-0.408714	-0.409669	-0.401387	-0.406577	-0.408624	-0.409605	-0.0161194	-0.0165405
nh2f.com		2			1		1						14	W4-17	36735	36365.5	36538.3	36608.6	35755.3	36285.2	36491.8	36594				36743.9	36734.4	36756.9	36737.7	36754		36756.5		2460.29	2509.76	2527.64	2551.75	2548.46		-0.544281	-0.534945	-0.539145	-0.541207	-0.523139	-0.534376	-0.538922	-0.541118	-0.0190987	-0.0197088
cclh3.com		3		1								1	14	W4-15	29985.1	29640.4	29793.7	29872.3	29107.6	29581.2	29767.6	29857.4				29976.1	30013	30002.7	29989.3	29997.9		29999.1		1772.94	1811.9	1825.38	1844.98	1841.06		-0.448551	-0.441504	-0.444868	-0.446381	-0.433274	-0.441391	-0.444659	-0.446307	-0.0181825	-0.0188813
clno.com					1	1						1	18	W4-15	41431.4	40969	41181.7	41268.6	40212.9	40838	41122.2	41246.5				41434.7	41424.2	41394.4	41460.5	41441		41437		5778.74	5873.94	5910.59	5954.76	5953.26		-0.71639	-0.704377	-0.709965	-0.712548	-0.689883	-0.703843	-0.70964	-0.712396	-0.0408006	-0.0419901
tetrahedrane.com		4		4									20	W4-17	70429.8	69476.4	69910.6	70091.3	68227.4	69381.7	69841.3	70058.1				70427.2	70414.8	70408.9	70388.3	70397.3		70398.1		5736.6	5834.11	5869.85	5916.9	5911.44		-0.712407	-0.704688	-0.708344	-0.710113	-0.694901	-0.704376	-0.708197	-0.709971	-0.0361763	-0.0369507
n-butane.com		10		4									26	W4-17	94959.3	93958.6	94428	94607.5	92621.1	93871.2	94352.2	94575.1				94986.6	94928.9	94983.8	94924.5	94924		94923.1		4695.22	4775.95		4844.5			-0.824171	-0.816237	-0.820053	-0.821817	-0.806047	-0.815959	-0.819877	-0.821679	-0.0314314	-0.0321294
c2cl2.com				2								2	22	W4-15	35449.5	34923.4	35146.3		34070.6	34796.7	35088	35222.5				35411.6		35442.9	35434.7	35433.1		35432.2		4819.46	4907.69	4938.07	4982.6	4973.44		-0.785378	-0.772028	-0.778374		-0.756536	-0.771764	-0.77793	-0.78102	-0.0421678	-0.0436125
c2clh3.com		3		2								1	18	W4-15	42850.9	42316.4	42556.6	42668	41514.9	42229.7	42512.1	42644.2				42842.3	42867.6	42865.9	42848.1	42851		42851		3503.01	3568.5	3591.04	3624.09	3617.27		-0.605049	-0.596293	-0.600472	-0.602371	-0.585814	-0.596085	-0.600222	-0.602259	-0.0285749	-0.0294771
c2clh5.com		5		2								1	20	W4-15	51850.7	51264.7	51527	51652.7	50399.9	51179.3	51483.7	51630.2				51839.1	51877.6	51873	51846	51859.5		51861.3		3066.31	3127.05	3147.51	3178.62	3171.33		-0.646055	-0.637064	-0.641344	-0.643308	-0.626297	-0.636862	-0.6411	-0.643203	-0.0265851	-0.0274657
c2clh.com		1		2								1	16	W4-15	34269.5	33794.9	34004	34103	33085.9	33713.2	33962.3	34077				34252.9	34280.1	34271.5	34258.8	34256.4		34255.5		3818.41	3884.42	3908.01	3940.46	3935.48		-0.565949	-0.557466	-0.561504	-0.563345	-0.547408	-0.55728	-0.561266	-0.563224	-0.0300119	-0.0309165
ccl2h2.com		2		1								2	20	W4-15	31163.1	30747.9	30920.4	31020.5	30037.2	30643.6	30887.5	31000				31125.7	31199.5	31183.3	31177.7	31176.2		31175.4		2771.13	2835.07	2857.39	2889.36	2883.36		-0.667972	-0.65597	-0.661668	-0.664196	-0.64215	-0.655779	-0.661296	-0.66409	-0.0303253	-0.0315768
ccl2o.com				1		1						2	24	W4-15	38102.9	37546.8	37779.5	37900.8	36605.5	37393.8	37717.9	37867.9				38056.4	38117.9	38095.4	38103.6	38102.5		38101.8		5075.39	5175.13	5210.51	5259.81	5251.7		-0.887431	-0.871159	-0.878761	-0.882227	-0.85192	-0.870642	-0.878262	-0.882021	-0.0447657	-0.0463699
ccl3h.com		1		1								3	26	W4-15	33002.4	32524.3	32711.5	32832.1	31637.8	32372.6	32672.9	32806.5				32934.3	33047.8	33026.5	33030.3	33015.7		33012.5		3945.79	4039.36	4071.91	4118.8	4109.8		-0.890405	-0.873484	-0.881494	-0.885035	-0.854084	-0.873203	-0.880966	-0.884897	-0.0432722	-0.0450976
ccl4.com				1								4	32	W4-15	35397.2	34859.3	35060.6	35200.1	33798	34653.9	35014.6	35171.4				35300.2	35449.7	35415.6	35443.8	35416.7		35411.2		5275.06	5403.46	5448.74	5512.48	5501.43		-1.11537	-1.09354	-1.10386	-1.10841	-1.06857	-1.09314	-1.10317	-1.10825	-0.0569235	-0.0593465
cf2cl2.com				1			2					2	32	W4-15	41266.9	40699.1	40924.6	41048.9	39678.2	40512.2	40853.8	41014.1				41192.9	41271.4	41254.5	41260.2	41264.9		41265.1		4884.44	4995.76	5035.19	5090.27	5081.08		-1.21637	-1.19166	-1.20294	-1.2082	-1.16218	-1.1906	-1.20222	-1.20799	-0.0498626	-0.0518449
fno.com					1	1	1						18	W4-15	45906.4	45435.1	45654.3	45736.8	44673.4	45308.4	45586.5	45714.5				45915.1	45884.4	45873.5	45917.4	45914.8		45913.8		5649.55	5737.5	5772.11	5812.17	5812.39		-0.773908	-0.76048	-0.766522	-0.769479	-0.743616	-0.759595	-0.766204	-0.769312	-0.0375714	-0.0385465
ch2clf.com		2		1			1					1	20	W4-17	34726.8	34299.7	34483.6	34575.6	33597.7	34203.6	34439.9	34553.5				34702.6	34740.3	34742.8	34721.1	34731.3		34732.7		2736.36	2797.46	2819	2849.33	2844.08		-0.721338	-0.707907	-0.714081	-0.716967	-0.691781	-0.707382	-0.713706	-0.716839	-0.0275263	-0.0285835
chf3.com		1		1			3						26	W4-15	42758.2	42216.7	42449.2	42550.5	41352.7	42096.1	42380.8	42522.9				42725.8	42731.9	42757.7	42719.5	42745.2		42749.3		3588.31	3670.96	3700.05	3741.12	3733.91		-1.04624	-1.02491	-1.0344	-1.03903	-0.998574	-1.02366	-1.03387	-1.03884	-0.0337217	-0.0349531
clcof.com				1		1	1					1	24	W4-17	41212.8	40632.6	40880.1	40996.3	39708.1	40491.8	40811.2	40962.4				41174.7	41204.2	41189.4	41191.1	41199.2		41200.1		4830.72	4922.91	4956.28	5001.18	4995.13		-0.93873	-0.920973	-0.929067	-0.932904	-0.899465	-0.920141	-0.92858	-0.932679	-0.0410103	-0.0423987
formamide.com		3		1	1	1							18	W4-15	58064.4	57320.5	57661	57799.8	56261.1	57205.1	57586.9	57771.3				58066.2	58048.3	58045.2	58041.2	58060		58062.7		4351.54	4426.18	4452.79	4489.55	4483.75		-0.675999	-0.666492	-0.670836	-0.672974	-0.654372	-0.665933	-0.670618	-0.672803	-0.0292127	-0.0299522
cyclobutadiene.com		4		4									20	W4-17	69779.4	68904.7	69313.8	69479.6	67738.2	68815	69241.9	69443.7				69800.6	69776.5	69773.4	69750	69759.5		69760.5		6270.21	6365.07	6399.45	6445.6	6439.46		-0.709443	-0.702083	-0.705624	-0.707326	-0.692671	-0.701794	-0.705466	-0.707172	-0.0386076	-0.0393699
allyl.com		5		3									17	W4-17	58634.8	57972.3	58285	58412.7	57091.3	57910.4	58231.4	58387.4				58657	58641.3	58639.4	58613.3	58631.5		58634.2		3811.49	3872.81	3894.2	3924.88	3919.08		-0.560788	-0.555239	-0.557922	-0.559213	-0.548152	-0.555046	-0.557804	-0.559105	-0.0248953	-0.0254222
cyclopropyl.com		5		3									17	W4-17	56505	55819.2	56137.2	56269	54898.3	55749.6	56083.6	56246.5				56515.6	56505	56507.3	56481.1	56501.5		56504.6		3420.12	3481.75	3503.39	3534.08	3528.57		-0.551085	-0.545429	-0.548135	-0.549445	-0.53816	-0.545201	-0.548018	-0.549351	-0.023112	-0.0236404
h2ccn.com		2		2	1								15	W4-17	48896.4	48257.6	48551.1	48667.7	47397.4	48157	48486.4	48641.2				48900.4	48876.4	48833.1	48878.5	48883.4		48883.6		4259.83	4326.69	4351.43	4383.45	4380.23		-0.544263	-0.538021	-0.540939	-0.542372	-0.530152	-0.537662	-0.540803	-0.542255	-0.027363	-0.02796
oxirene.com		2		2		1							16	W4-11	50854.4	50231.6	50519.7	50637.7	49341.9	50147.4	50463.5	50612.1				50862.6	50848.8	50864.2	50839.7	50844.8		50845.1		4865.38	4948.09	4979.01	5018.32	5014.99		-0.615302	-0.607147	-0.61093	-0.612781	-0.596678	-0.60672	-0.610761	-0.612626	-0.0311289	-0.0318604
oxirane.com		4		2		1							18	W4-11	58161.1	57473.6	57790.2	57922.4	56512.3	57389.9	57730.5	57899.2				58166.9	58159.1	58170.9	58135.8	58163.2		58167.6		3984.79	4059.06	4085.86	4122.12	4117.04		-0.648594	-0.640145	-0.644057	-0.645972	-0.629348	-0.639719	-0.643872	-0.645829	-0.0271167	-0.0278097
dioxirane.com		2		1		2							18	W4-11	53946.6	53366.1	53633.2	53742.4	52492.4	53266.7	53571.9	53720.3				53951.1	53937.9	53955.8	53935.2	53952.6		53955.2		4968	5059.26	5093.45	5136.73	5133.25		-0.719354	-0.708607	-0.713506	-0.71592	-0.694866	-0.707977	-0.713274	-0.715736	-0.0330283	-0.0339057
ketene.com		2		2		1							16	W4-11	47467.3	46851.3	47129.6	47245.7	46027.6	46772.4	47075.5	47219.2				47460.7	47453.6	47435.3	47436.3	47444		47444.8		4423.61	4492.06	4517.42	4550.17	4546.93		-0.599869	-0.591746	-0.595483	-0.597326	-0.581576	-0.591342	-0.595324	-0.597167	-0.0291161	-0.0297826
acetaldehyde.com		4		2		1							18	W4-11	56660.5	55990.2	56298	56427.8	55074.5	55909.1	56239.3	56402				56664.3	56660.2	56651.9	56632.2	56656.5		56660.3		3934.31	4002.35	4026.76	4060.12	4055.18		-0.641756	-0.633386	-0.637258	-0.639162	-0.622797	-0.632972	-0.637078	-0.639007	-0.0268866	-0.0275513
formic.com		2		1		2							18	W4-11	50576.1	49938.7	50225.6	50347	49028.9	49846.9	50165.8	50320.7				50566.9	50564.3	50574.9	50545.3	50563		50565.6		4247.82	4322.25	4349.33	4385.44	4380.85		-0.703997	-0.692991	-0.697979	-0.700449	-0.679085	-0.692395	-0.697755	-0.700246	-0.0297469	-0.0305477
methanol.com		4		1		1							14	W4-11	44848.2	44385	44601.3	44693	43729.4	44337.6	44564.3	44678.8				44858.6	44857.3	44879	44834.1	44857.9		44861.8		2317.59	2362.51	2377.97	2400.64	2395.96		-0.490059	-0.483476	-0.486512	-0.488006	-0.475096	-0.483186	-0.486388	-0.487901	-0.0170107	-0.0174875
ethanol.com		6		2		1							20	W4-11	66632.9	65922.7	66253.4	66393.2	64933.9	65850.7	66197.5	66370.4				66646.9	66643.3	66666.7	66610.1	66641.1		66646		3566.13	3632.53	3655.42	3688.91	3682.06		-0.687194	-0.678641	-0.682618	-0.684568	-0.66772	-0.67827	-0.68245	-0.684426	-0.0252091	-0.0258662
glyoxal.com		2		2		2							22	W4-11	62520.4	61714	62077.7	62229	60589.9	61592.7	61997.6	62192.6				62510.6	62499.9	62485.2	62479.4	62497.7		62500.3		5802.53	5901.28	5937.67	5985.11	5980.02		-0.856295	-0.843676	-0.849434	-0.852276	-0.82777	-0.842976	-0.849158	-0.85203	-0.0393403	-0.0403344
t-hcoh.com		2		1		1							12	W4-11	33940.5	33568.4	33741.6	33813.6	33034.2	33521.6	33708.5	33800.3				33947.6	33942.7	33955.4	33930.8	33944.1		33946.1		2464.15	2505.81	2520.86	2541.18	2538.38		-0.44036	-0.434192	-0.437031	-0.438436	-0.426366	-0.433905	-0.436925	-0.438335	-0.0176785	-0.0181404
c-hcoh.com		2		1		1							12	W4-11	34042.1	33672.8	33845.4	33916.8	33136.5	33625.1	33812.2	33903.3				34050.9	34044.4	34059.9	34034.9	34046		34047.6		2502.68	2544.92	2560.12	2580.79	2577.81		-0.440823	-0.434668	-0.437505	-0.438906	-0.426832	-0.434376	-0.437398	-0.438805	-0.0178541	-0.0183186
hcnh.com		2		1	1								11	W4-11	36917.7	36467.9	36678.7	36760.7	35824.5	36393.2	36631.2	36743.3				36929.5	36907.4	36899.4	36914.4	36918.6		36919		2971.04	3019.28	3036.5	3060.23	3056.55		-0.391808	-0.387271	-0.389393	-0.390431	-0.381414	-0.387	-0.389293	-0.390354	-0.0189813	-0.0194109
hocn.com		1		1	1	1							16	W4-11	49417.5	48759.3	49058.4	49177.1	47853.7	48650.5	48991.7	49149.6				49414.4	49389.4	49359.7	49397.6	49396.9		49396.1		4602.33	4677.61	4705.53	4741.53	4738.03		-0.636601	-0.627485	-0.63164	-0.633686	-0.616065	-0.626955	-0.631455	-0.63352	-0.0303553	-0.0310978
honc.com		1		1	1	1							16	W4-11	49384.1	48770.9	49057	49164.4	47899.1	48662.7	48987.9	49139.5				49397.5	49356.7	49342.2	49374.9	49376.7		49376.4		4760.94	4840.19	4869.39	4907.47	4903.37		-0.636449	-0.627537	-0.631634	-0.633628	-0.616272	-0.627011	-0.631438	-0.633474	-0.031078	-0.0318385
hnco.com		1		1	1	1							16	W4-11	48904.1	48216.7	48526.3	48651	47257.8	48100.5	48455.6	48621.5				48894.6	48874.2	48850.5	48878.3	48881		48880.9		4958.37	5032.58	5059.71	5095.59	5091.28		-0.634262	-0.625013	-0.629216	-0.631289	-0.61335	-0.624449	-0.629013	-0.631114	-0.0319776	-0.0327151
hcno.com		1		1	1	1							16	W4-11	53238.5	52580.9	52890.4	53003.3	51666.1	52468.2	52816.6	52975.7				53258.6	53205.5	53182.1	53231.1	53224.9		53223.1		5961.59	6047.75	6080.18	6120.9	6117.92		-0.654011	-0.644897	-0.6491	-0.65112	-0.633436	-0.64435	-0.648883	-0.650953	-0.0365486	-0.0373406
c-n2h2.com		2			2								12	W4-11	45658.5	45134.4	45385.6	45478.2	44363.7	45033.6	45325.3	45461				45684.5	45643.9	45629.9	45672.5	45673.4		45673.1		3439.36	3496.9	3517.33	3545.75	3541.1		-0.45948	-0.453803	-0.456432	-0.457712	-0.446489	-0.453424	-0.456307	-0.457632	-0.0215401	-0.0220569
hnnn.com		1			3								16	W4-11	61555.5	60774.5	61145.3	61272.7	59675.3	60612.2	61047	61245.1				61586.6	61500.9	61446	61564.5	61555.2		61552.8		6336.35	6428.68	6462.87	6507.06	6502.67		-0.657635	-0.649143	-0.653059	-0.654926	-0.638431	-0.648523	-0.652835	-0.654798	-0.0376743	-0.0384769
hnc.com		1		1	1								10	W4-11	32512.4	32067.4	32273.7	32353.4	31456.6	31996.4	32227.2	32336.4				32519.1	32496.2	32476.8	32501.9	32507.4		32507.9		2985.45	3030.48	3047.02	3068.71	3066.28		-0.371736	-0.36722	-0.369322	-0.37035	-0.361512	-0.366967	-0.369227	-0.370275	-0.0190469	-0.0194619
t-hono.com		1			1	2							18	W4-11	55514.1	54907.9	55190.5	55299.8	53996.4	54788.8	55122.2	55277.4				55526.9	55495.5	55494	55518.9	55520.3		55519.9		5663.69	5757.95	5793.51	5837.97	5834.9		-0.754342	-0.742678	-0.74797	-0.750577	-0.727887	-0.741968	-0.747738	-0.750388	-0.0366231	-0.037559
c-hono.com		1			1	2							18	W4-11	55269	54651.9	54939.6	55050.9	53722.8	54531.5	54871	55028.2				55281.9	55250	55251.2	55275.1	55274		55273.2		5636.31	5730.85	5766.31	5811.12	5807.58		-0.753225	-0.741512	-0.746826	-0.749442	-0.72664	-0.740795	-0.746594	-0.749253	-0.0364983	-0.0374355
nh2cl.com		2			1							1	14	W4-11	32384.3	32003.7	32177	32257.5	31366.8	31912.8	32139.6	32241.6				32383.3	32401.6	32398.8	32409.4	32401.4		32399.5		2300.24	2349.79	2367.59	2391.85	2388.31		-0.48733	-0.479318	-0.483096	-0.484809	-0.469736	-0.47907	-0.482868	-0.484728	-0.02101	-0.0218019
t-hooo.com		1				3							19	W4-11	53758.2	53355	53554.3	53634.5	52624.6	53251.2	53501.7	53615.8				53791.4	53778.2	53808.9	53799.7	53794.4		53793		6237.5	6344.28	6385.44	6434.93	6433.36		-0.808459	-0.795735	-0.801536	-0.804422	-0.779302	-0.794951	-0.801304	-0.804208	-0.0402443	-0.0412995
c-hooo.com		1				3							19	W4-11	52850.9	52429.2	52635.2	52719.4	51671.7	52325.1	52582.7	52700.7				52880.4	52870.1	52906.7	52889.1	52885.4		52884.3		5804.99	5912.12	5953.06	6003.08	6000.7		-0.804325	-0.791517	-0.797348	-0.800252	-0.774961	-0.790731	-0.797117	-0.800039	-0.0382737	-0.0393305
ch3f.com		3		1			1						14	W4-11	33835.4	33483.1	33645.1	33714.9	32953.6	33431	33609.3	33700.9				33838	33839.8	33855.9	33821.3	33844.4		33848.2		1787.33	1825.56	1838.8	1858.02	1854.2		-0.503223	-0.494767	-0.498595	-0.500461	-0.484206	-0.494315	-0.498387	-0.500378	-0.0156075	-0.0161216
ch2f2.com		2		1			2						20	W4-11	38305.2	37859.9	38057.1	38142.4	37157.4	37773.6	38004.9	38121.4				38291.7	38295.1	38322	38280.2	38303.8		38307.7		2686.1	2746.02	2767.19	2796.9	2791.84		-0.774771	-0.759883	-0.766541	-0.769791	-0.741409	-0.759031	-0.766173	-0.769655	-0.0246567	-0.0255272
cf4.com				1			4						32	W4-11	47033.4	46399.3	46664.3	46780.4	45380.7	46239.6	46578	46746.1				46979.7	46988.1	47004	46980.7	47009.2		47013.7		4436.74	4543.19	4580.34	4633.57	4623.57		-1.3169	-1.28914	-1.30145	-1.30746	-1.25498	-1.28747	-1.30075	-1.30722	-0.0425416	-0.0441389
sih3f.com		3					1		1				14	W4-11	27041.1	26681.4	26844.9	26919.4	26131.1	26628	26817.5	26904				27039.5	27052.6	27070.2	27043.1	27039.3		27038.3		1027.02	1052.91	1062.87	1074.89	1074.47		-0.456374	-0.448251	-0.451943	-0.453729	-0.438037	-0.447782	-0.451733	-0.453635	-0.012701	-0.0131734
sif4.com							4		1				32	W4-11	41716.2	40949.9	41266.7	41416.5	39553.1	40696.3	41144.8	41360.6				41643.8	41684.5	41713.8	41678.4	41698.5		41701.3		3335.69	3435.76	3473.93	3520.71	3518.37		-1.27678	-1.24879	-1.26119	-1.26725	-1.21334	-1.24667	-1.26029	-1.26691	-0.0380826	-0.0396653
c2h3f.com		3		2			1						18	W4-11	46486.3	45937.4	46188.6	46294.1	45154.4	45861.4	46135	46269.7				46487.5	46483.1	46490.5	46460.6	46480.5		46483.6		3456.95	3519.9	3542.16	3573.35	3568.07		-0.658741	-0.648545	-0.653198	-0.655465	-0.635805	-0.648015	-0.652953	-0.655337	-0.0257244	-0.0264337
c2h5f.com		5		2			1						20	W4-11	55537.9	54936.8	55214	55332.4	54079.5	54861.4	55159.5	55309.8				55543.7	55544.4	55557.3	55514.3	55545		55549.9		3024.48	3084.65	3105.29	3135.73	3129.32		-0.699983	-0.68955	-0.694321	-0.696646	-0.676471	-0.689022	-0.694071	-0.696527	-0.0237539	-0.0244505
fccf.com				2			2						22	W4-11	42660.7	42084.6	42339.3	42444	41278	41986.1	42273.4	42413.1				42642.3	42631.5	42616.2	42615.2	42631.9		42634.4		4621.95	4706.38	4736.7	4778.06	4771.98		-0.892492	-0.876165	-0.883504	-0.887079	-0.856193	-0.875288	-0.883115	-0.8869	-0.0359868	-0.0370513
hccf.com		1		2			1						16	W4-11	37874.4	37374.5	37599.9	37694.1	36685.2	37303.6	37552.3	37670				37868	37862.8	37853.9	37848.3	37854.1		37854.6		3746.48	3810.57	3834.16	3864.99	3861.62		-0.619503	-0.60953	-0.614066	-0.61628	-0.597217	-0.609022	-0.613847	-0.616154	-0.0270436	-0.0277581
hcof.com		1		1		1	1						18	W4-11	39973.2	39459.1	39687.2	39783.9	38702.7	39368.6	39630.8	39759.3				39958.6	39957.2	39961.1	39942.9	39960.3		39963		3743.31	3810.98	3835.87	3868.43	3864.84		-0.719029	-0.706206	-0.711966	-0.714796	-0.690243	-0.705476	-0.711667	-0.714621	-0.028461	-0.0292988
f2co.com				1		1	2						24	W4-11	44136.2	43524	43788.3	43901	42600.8	43395.3	43714	43868.9				44102.8	44102.7	44102.4	44093.3	44111.2		44113.8		4561.74	4650.56	4683.03	4725.97	4720.82		-0.989178	-0.969901	-0.978496	-0.982711	-0.946054	-0.968753	-0.97803	-0.982481	-0.0371442	-0.0383358
ch2-sing.com		2		1									6	W4-11	17028.8	16873.7	16951.5	16983.8	16657.9	16859	16937.6	16979.1				17044.1	17041.5	17038	17031	17044.1		17046.3		643.527	653.946	657.532	662.793	661.705		-0.175465	-0.173915	-0.174689	-0.175072	-0.171907	-0.173878	-0.174667	-0.175053	-0.00544173	-0.00557173
propane.com		8		3									20	W4-11'	73031.2	72273.7	72630.6	72781.5	71264	72210.9	72574.6	72758.1				73055.4	73051.7	73053.6	73007.4	73045.2		73051.3		3420.91	3480.71	3500.69	3531.47	3523.95		-0.626384	-0.620401	-0.623285	-0.624682	-0.612728	-0.620204	-0.623157	-0.624583	-0.0231156	-0.0236357
propene.com		6		3									18	W4-11'	63487.7	62778.4	63111.4	63250.1	61837.3	62713.4	63055.7	63225.2				63507.7	63498.3	63493.2	63462.9	63490.5		63494.8		3779.62	3841.89	3863.48	3894.76	3888.6		-0.5829	-0.577137	-0.579913	-0.581254	-0.569777	-0.576931	-0.579785	-0.581148	-0.02475	-0.0252813
propyne.com		4		3									16	W4-11'	54459.1	53772.4	54081.6	54210.5	52889.8	53703.7	54028.5	54183.7				54449.5	54441.2	54428.1	54415.1	54426.5		54428		4044.03	4108.24	4131.03	4162.76	4157.55		-0.541763	-0.536103	-0.53877	-0.540066	-0.529009	-0.535879	-0.538655	-0.539952	-0.0259548	-0.0264949
allene.com		4		3									16	W4-11'	54383.4	53736.8	54036.1	54160.1	52892.8	53672	53983.3	54134.3				54392.2	54382.2	54365.5	54353.6	54370.7		54373.2		4160.31	4223.62	4246.64	4277.37	4273.44		-0.541418	-0.535941	-0.538562	-0.539837	-0.529022	-0.535735	-0.538448	-0.539727	-0.0264846	-0.0270206
b2h6.com		6	2										12	W4-08	38043.6	37665	37842.2	37921	37214.9	37667.1	37827.1	37913.7				38053	38062.1	38069.5	38017.5	38049.2		38054.6		1513.79	1538.96	1547	1560.32	1556.35		-0.315526	-0.313258	-0.31442	-0.314964	-0.310397	-0.313299	-0.314386	-0.314945	-0.0101003	-0.0102927
bhf2.com		1	1				2						18	W4-08	25751.7	25352.6	25520	25596.8	24816.7	25291.3	25478.6	25578.3				25719.2	25734.3	25713.6	25701.6	25734.1		25739.7		2048.59	2092.53	2108.73	2129.85	2127.59		-0.69079	-0.676685	-0.682965	-0.686033	-0.659589	-0.675933	-0.682622	-0.685912	-0.0208439	-0.0215979
bf3.com			1				3						24	W4-08	30272.3	29760.5	29969	30064.4	29061.5	29660.8	29907.4	30038				30217.1	30235.2	30194.2	30200.8	30242.4		30249.4		2769.48	2831.69	2854.76	2884.5	2881.61		-0.962569	-0.941943	-0.95108	-0.955546	-0.916979	-0.940772	-0.950558	-0.955367	-0.0290828	-0.0301773
c2h6.com		6		2									14	W4-08	51136.3	50624.2	50867.7	50971.2	49946.9	50586.2	50830.9	50956.7				51157.3	51156.5	51155.1	51122.2	51153.5		51158.7		2158.66	2196.98	2209.57	2229.52	2224.22		-0.428747	-0.424726	-0.426674	-0.427619	-0.419592	-0.424613	-0.426591	-0.427557	-0.0148548	-0.0151944
h2cn.com		2		1	1								11	W4-08	34841.3	34411.2	34613.4	34692.4	33818.1	34345.9	34568.3	34676.2				34854.1	34833.7	34815.6	34832.9	34845.1		34846.9		2519.1	2561.58	2576.72	2597.66	2594.34		-0.382347	-0.3779	-0.379983	-0.381007	-0.372271	-0.377672	-0.379893	-0.380935	-0.016922	-0.0173255
nccn.com				2	2								18	W4-08	61107.7	60257.7	60642.8		59122.7	60096.2	60544.8	#VALUE!				61101.1		60962.6	61078.7					6969.24	7070.27	7108.85	7156.04	7153.77		-0.725625	-0.716775	-0.720853		-0.705753	-0.716179	-0.72064	missing	-0.0426426	-0.0435226
ch2nh2.com		4		1	1								13	W4-08	45652.3	45139.3	45382.2	45479.5	44406	45068.5	45333.5	45463.1				45671.2	45653.7	45658.1	45648.8	45665.9		45668.6		2346.82	2390.67	2405.37	2427.89	2422.48		-0.431606	-0.42678	-0.429048	-0.430157	-0.420514	-0.426528	-0.428943	-0.430084	-0.0161371	-0.0165467
ch3nh.com		4		1	1								13	W4-08	43642.2	43155.5	43386.6	43479.3	42473.4	43093	43340.7	43464.4				43661.5	43645.3	43644.4	43635.5	43658.1		43661.7		2091.86	2131.8	2145.11	2165.71	2160.6		-0.422447	-0.417742	-0.419956	-0.421044	-0.411708	-0.417526	-0.419864	-0.420977	-0.0149754	-0.0153672
ch3nh2.com		5		1	1								14	W4-08	52655.1	52096.9	52360.9	52468.2	51310	52026.8	52310.2	52452.5				52675.1	52660.4	52664.8	52647.5	52675.3		52679.8		2471.74	2516.72	2531.49	2554.92	2548.67		-0.463513	-0.458481	-0.460846	-0.462	-0.45197	-0.458232	-0.460732	-0.46193	-0.0167063	-0.0171211
cf2.com				1			2						18	W4-08	28174.2	27818.3	27974.9	28039.5	27255.1	27740.8	27930.5	28023.9				28161.3	28155	28173	28156.2	28170.1		28172.2		3087.4	3145.59	3167.4	3195	3192.78		-0.728611	-0.71413	-0.720603	-0.723759	-0.696291	-0.713319	-0.72027	-0.723647	-0.0264852	-0.0273477
n2h.com		1			2								11	W4-08	38239.3	37753.8	37985	38066.7	37049.5	37654.7	37926.2	38051				38260.1	38213	38193.4	38249.2	38246.4		38245.4		3214.44	3270.08	3290.34	3317.32	3313.93		-0.425676	-0.420175	-0.422713	-0.423943	-0.413163	-0.419804	-0.422594	-0.423869	-0.0205153	-0.0210234
t-n2h2.com		2			2								12	W4-08	45476.9	44950.7	45201.5	45294.3	44184	44850	45141.5	45277.9				45500	45460.3	45442.7	45488.5	45491.4		45491.4		3374.55	3431	3451.14	3478.91	3474.58		-0.458653	-0.452966	-0.455594	-0.456874	-0.44567	-0.452588	-0.45547	-0.456798	-0.0212448	-0.0217566
n2h4.com		4			2								14	W4-08	54516.4	53917.4	54200.3	54312.3	53021.7	53815.6	54138.3	54295.4				54536.9	54512.9	54522.1	54522.3	54541.2		54544.1		2850.48	2903.49	2921.26	2948.5	2941.93		-0.49984	-0.493822	-0.496595	-0.497963	-0.485938	-0.493438	-0.496462	-0.497884	-0.0188569	-0.0193531
fo2.com						2	1						19	W4-08	46671.5	46411.3	46546.3	46599.6	45856.2	46307.5	46497.1	46580.4				46707	46695.1	46709.2	46722.7	46710.9		46708.4		7010.1	7114.56	7156.31	7203.25	7204.91		-0.839511	-0.825061	-0.831608	-0.834844	-0.806671	-0.824136	-0.831302	-0.834649	-0.0447773	-0.0458899
foof.com						2	2						26	W4-08	60760.2	60407.8	60577.2	60645.8	59658.6	60253.4	60508.2	60619.3				60778.8	60768.6	60782.9	60811.3	60793.2		60789.5		8755.05	8894.4	8949.55	9012.71	9013.74		-1.15489	-1.13401	-1.14338	-1.148	-1.10761	-1.13261	-1.1429	-1.14775	-0.0576821	-0.059211
alf3.com							3	1					24	W4-08	31191.7	30649.8	30863.3	30970	29621.7	30453.3	30771.9	30926.8				31117.3	31161	31193.3	31151.1	31169.3		31172		2613.57	2686.71	2715.89	2748.8	2749.87		-0.952055	-0.931405	-0.940526	-0.945011	-0.905112	-0.9298	-0.939853	-0.944747	-0.0282705	-0.0294092
si2h6.com		6							2				14	W4-08	38012.6	37558.7	37778	37873.8	37003.7	37570.9	37782.1	37870.4				38039	38045.3	38075.7	38033.5	38008.5		38003.6		970.908	989.186	995.381	1004.71	1002.59		-0.337166	-0.334145	-0.335698	-0.336402	-0.330451	-0.334238	-0.335719	-0.336383	-0.0105584	-0.0108359
p4.com										4			20	W4-08	51002.3	49815.9	50382.9	50625.1	48043.5	49669.4	50315.6	50602.4				51057.7	51058.6	51116.5	51084.6	51051.2		51044		7268.52	7437.78	7505.34	7581.47	7583.97		-0.663862	-0.654379	-0.658986	-0.661072	-0.641864	-0.653765	-0.658651	-0.660955	-0.0516287	-0.0531537
so2.com						2					1		18	W4 paper	42473.8	41832.8	42128.4	42250.2	40707.9	41667.9	42045.2	42217				42480	42468.2	42522.3	42494.2	42485.7		42483.6		5349.47	5439.51	5475.63	5515.95	5517.67		-0.73028	-0.717542	-0.723383	-0.726175	-0.700857	-0.716594	-0.722952	-0.725918	-0.0383936	-0.0394804
so3.com						3					1		24	W4-08	57869.5	56903.7	57345.8	57528	55243.3	56668	57225.3	57479.7				57872	57854.2	57935.9	57888.6	57877.8		57874.9		6834.24	6962.1	7012.06	7070.65	7070.22		-0.988267	-0.970421	-0.97856	-0.982468	-0.946927	-0.969046	-0.977961	-0.982099	-0.0491001	-0.0505488
ocs.com				1		1					1		16	W4 paper	35441.5	34905.4	35141.7	35242.8	34130.4	34810.4	35086.6	35220.2				35422.9	35423.8	35415.6	35415.3	35429.2		35431.2		4909.42	4981.29	5008.46	5042.32	5040.08		-0.608275	-0.5988	-0.60316	-0.605254	-0.587053	-0.598305	-0.602896	-0.60509	-0.0349568	-0.0358537
cs2.com				1							2		16	W4-08	30648.1	30142.3	30368.3	30465.5	29360.3	30046	30316.6	30446.3				30637.2	30639.5	30656.2	30638.7	30649.2		30650.6		5333.15	5408.55	5437.16	5472.57	5470.47		-0.559672	-0.551405	-0.555318	-0.557112	-0.54117	-0.551017	-0.555009	-0.556985	-0.0390828	-0.0401037
s2o.com						1					2		18	W4-08	36888.6	36258.1	36556.2	36683.6	35178.8	36108.8	36486.2	36655.7				36911	36911.7	36936.6	36935.4	36921		36917.7		5671.7	5774.78	5816.33	5862.29	5864.7		-0.678069	-0.666448	-0.671902	-0.674437	-0.651515	-0.665686	-0.67147	-0.674225	-0.0420572	-0.0433112
s3.com											3		18	W4-08	30498.8	29876.9	30177.1	30310.3	28861.1	29751.6	30126.2	30290.4				30534.3	30548.8	30544.1	30571.9	30547.3		30542.3		5706.2	5826.98	5875.74	5929.52	5932.5		-0.622191	-0.61168	-0.616744	-0.619023	-0.59858	-0.611141	-0.616339	-0.618869	-0.0444098	-0.0458523
s4-c2v.com											4		24	W4-08	45230.4	44385.5	44792.6	44971.2	42938.4	44193.1	44717.4	44943.6				45276.9	45291.1	45309.8	45341.3	45297.5		45288.7		9559.59	9754.12	9831.83	9919.28	9922.28		-0.850389	-0.836302	-0.843086	-0.846129	-0.818413	-0.835469	-0.842512	-0.845919	-0.0681039	-0.0701799
ccl2.com				1								2	18	W4-08	21773.9	21440.1	21583.5	21663.4	20829.1	21338.6	21550.3	21646.9				21754.2	21806.3	21792	21802.3	21798.1		21797		3559.99	3634.55	3661.91	3697.85	3693.76		-0.625191	-0.613561	-0.619126	-0.621562	-0.600195	-0.613382	-0.618753	-0.621474	-0.0339196	-0.0352195
alcl3.com								1				3	24	W4-08	16840.5	16264	16490.6	16619.6	15308.8	16128.7	16457.7	16601.2				16760.3	16850.6	16858.4	16849.2	16825.7		16820.9		2319.38	2408.66	2442.83	2484.47	2482.6		-0.775281	-0.758596	-0.766505	-0.769908	-0.739672	-0.758383	-0.765962	-0.769799	-0.0348517	-0.0366082
clcn.com				1	1							1	16	W4 paper	35500.4	34995.9	35219.4	35316.2	34254.8	34882.3	35163	35292.2				35485.4	35489.6	35440.8	35496.9	35494.3		35493.4		4208.07	4278.08	4303.31	4337.52	4332.67		-0.599403	-0.589983	-0.594409	-0.596434	-0.578903	-0.589663	-0.594137	-0.596318	-0.0322123	-0.03318
oclo.com						2						1	19	W4-08	42141	41645.5	41877.2	41980.1	40604.4	41468.5	41803.7	41944				42152.9	42164.2	42237.5	42202.7	42163.5		42155.9		5838.87	5947.33	5987.75	6039.41	6034.8		-0.781741	-0.767592	-0.774156	-0.777223	-0.749333	-0.766705	-0.773694	-0.776965	-0.0420814	-0.0433935
cloo.com						2						1	19	W4-08	40731.1	40480.3	40611.1	40668.2	39933.9	40380.6	40568.7	40651.3				40766.7	40770.4	40778.1	40792.5	40780.6		40778.2		6578.18	6684.95	6726.27	6775.6	6774.37		-0.775316	-0.762283	-0.768387	-0.771245	-0.746278	-0.761748	-0.768067	-0.771075	-0.0454499	-0.0467544
cl2o.com						1						2	20	W4-08	27493	27186.2	27322.6	27399.4	26498.9	27040.6	27275.6	27372.2				27485	27536.9	27522.7	27555.2	27523.6		27517.5		3697.73	3784.1	3817.34	3857.43	3856.03		-0.741213	-0.72692	-0.733664	-0.736691	-0.709863	-0.726407	-0.733189	-0.736509	-0.035979	-0.0374398
bn3pi.com			1		1								8	W4-08	15227.6	14940.3	15068.3	15116.1	14531.2	14883.6	15032.7	15104.5				15220.7	15201.4	15197.3	15210.1	15216.8		15217.8		2165.85	2197.06	2208.32	2223.56	2221.43		-0.266198	-0.262973	-0.264476	-0.265214	-0.258802	-0.262771	-0.264406	-0.265168	-0.0144044	-0.0147128
cf.com				1			1						11	W4-08	15267.3	15078	15163.3	15197.5	14780.1	15039.6	15139.4	15188.9				15264.9	15258.7	15270.6	15258.1	15266.4		15267.7		1699.7	1729.58	1741.16	1754.95	1754.63		-0.418621	-0.410907	-0.414385	-0.41609	-0.401401	-0.410518	-0.414232	-0.416031	-0.0152082	-0.0156843
ch2c.com		2		2									10	W4-08	29986.7	29612.4	29785.5	29858.1	29113	29571.2	29755.5	29843.7				29991.5	29988	29979	29974.8	29981.8		29982.7		2324.73	2361.59	2375.07	2392.89	2390.76		-0.332382	-0.328989	-0.330617	-0.33142	-0.324665	-0.328861	-0.330564	-0.33136	-0.0156114	-0.0159444
ch2ch.com		3		2									11	W4-08	34054.6	33658.8	33844.9	33921	33122.4	33617.8	33812.2	33906				34066.3	34057.3	34058.8	34043.5	34052.8		34054.2		2291.69	2329.45	2342.86	2361.51	2358.47		-0.350917	-0.347426	-0.349112	-0.349932	-0.342933	-0.347299	-0.349048	-0.349869	-0.0154609	-0.015798
c2h4.com		4		2									12	W4 paper	41692.8	41234.8	41451.7	41541.2	40628.7	41195.4	41416	41525.7				41709.7	41701.5	41699.7	41678.5	41697.5		41700.5		2511.63	2552.16	2566.31	2586.57	2582.78		-0.385719	-0.381945	-0.383772	-0.384652	-0.377135	-0.381825	-0.383693	-0.384587	-0.0164631	-0.0168128
ch2nh.com		3		1	1								12	W4-08	43274.7	42775.5	43010.6	43103.7	42082.9	42705.1	42961.2	43086.4				43290.3	43270.4	43258.9	43265.9	43282.3		43284.8		2876.57	2923.63	2939.93	2963.59	2958.89		-0.420773	-0.41601	-0.418243	-0.419332	-0.409929	-0.415759	-0.418134	-0.419255	-0.0185508	-0.0189751
hco.com		1		1		1							11	W4-08	29132	28775.3	28938.1	29004.6	28272.3	28721.8	28902.9	28989.2				29131.9	29123.6	29121.8	29118.4	29124.3		29125		2836.56	2883.5	2901.48	2923.36	2922.4		-0.418451	-0.412353	-0.415145	-0.416525	-0.404669	-0.412035	-0.41503	-0.416414	-0.0193753	-0.0198613
h2co.com		2		1		1							12	W4 paper	35145.3	34732.6	34922.2	35001.9	34162.2	34680.4	34883.5	34985.7				35147.8	35144.7	35141.6	35125.2	35145.6		35148.9		2676.96	2723.21	2740.15	2762.48	2759.88		-0.44585	-0.439496	-0.44241	-0.443851	-0.431505	-0.439185	-0.442279	-0.443736	-0.0186481	-0.0191309
co2.com				1		2							16	W4 paper	40695.1	40099.3	40362.8	40472.5	39279.9	40005.5	40304.9	40444.4				40676.5	40668.7	40651.4	40661.1	40662.8		40662.5		4699.32	4771.09	4798.18	4832.01	4829.71		-0.658976	-0.648159	-0.653042	-0.655458	-0.634666	-0.647555	-0.652825	-0.655247	-0.0318041	-0.0325927
hno.com		1			1	1							12	W4 paper	38274.3	37857.2	38055	38129.4	37243.8	37777.1	38007.6	38115.6				38290.5	38262.5	38251.8	38281.8	38284.5		38284.6		3407.12	3466.68	3488.79	3517.24	3514.53		-0.487953	-0.480779	-0.484053	-0.485661	-0.471714	-0.48035	-0.483914	-0.485554	-0.0224	-0.0229882
no2.com					1	2							17	W4 paper	51436.8	50865	51131.9	51227.7	50027	50740.8	51060.1	51204.7				51449.6	51399	51376.2	51440.1	51431		51428.8		6580.66	6674.82	6711.34	6754.76	6753.85		-0.735765	-0.724257	-0.729477	-0.732023	-0.709801	-0.723524	-0.72923	-0.731832	-0.0408011	-0.0417365
n2o.com					2	1							16	W4 paper	54166.7	53484.1	53807.1	53915.1	52540.5	53339.5	53718.9	53890.9				54191.5	54108.5	54050.7	54170.4	54160.1		54157.5		6396.08	6487.62	6522.53	6565.33	6563.17		-0.686086	-0.676058	-0.680645	-0.682835	-0.663588	-0.675376	-0.680395	-0.68268	-0.0389533	-0.0398145
o3.com						3							18	W4 paper	57323.2	56916.1	57111.2	57185	56223.6	56814.6	57055.2	57166.8				57343.3	57317.2	57340.5	57341.5	57341.4		57340.9		8726.69	8843.83	8888.83	8943.27	8941.21		-0.824702	-0.811961	-0.817742	-0.820599	-0.795701	-0.811187	-0.817495	-0.820388	-0.0515859	-0.0526883
hoo.com		1				2							13	W4-08	31784.4	31486.6	31629	31687.8	30982.3	31429.9	31596.7	31677.1				31798.6	31792.9	31828.4	31795.2	31803		31804.1		2719.59	2779.67	2801.85	2830.68	2827.67		-0.520499	-0.511885	-0.515796	-0.517744	-0.50085	-0.511419	-0.515653	-0.517609	-0.0202742	-0.020927
hooh.com		2				2							14	W4-08	40876.1	40509.8	40679.1	40751.8	39915.4	40451.1	40645.9	40740.3				40880.5	40882	40927.8	40877.8	40888		40889.5		3024.23	3084.51	3106.53	3135.68	3132.16		-0.561924	-0.552997	-0.55703	-0.559042	-0.541553	-0.552522	-0.556885	-0.558904	-0.0216622	-0.022316
f2o.com						1	2						20	W4-08	38310.5	38058.7	38177.5	38225.4	37525.7	37954.7	38128.2	38208.6				38319	38311	38336.6	38334.7	38334.3		38333.9		4610.31	4703.95	4740.33	4783.44	4782.68		-0.864758	-0.847967	-0.855479	-0.859163	-0.826921	-0.846901	-0.855085	-0.859	-0.0348559	-0.0359869
hocl.com		1				1						1	14	W4 paper	25312.9	25040.9	25163.3	25225.9	24533.1	24964.3	25135.1	25209.7				25308.9	25337.9	25348.1	25338.2	25326.4		25323.9		2268.1	2319.6	2338.9	2363.32	2361.36		-0.517226	-0.507725	-0.51216	-0.514203	-0.496265	-0.5074	-0.511902	-0.514079	-0.0218704	-0.0227334
ssh.com		1									2		13	W4-08	19862.6	19495.2	19675.5	19755.8	18913.6	19443.9	19652.7	19744.1				19890	19899.6	19915.9	19901.1	19887.3		19884.4		2069.4	2133.97	2158.05	2188.79	2186.08		-0.412653	-0.40586	-0.409146	-0.410626	-0.397562	-0.405648	-0.408927	-0.410532	-0.0217025	-0.0225915
b2.com			2										6	W4-08	12233.4	12157.5	12189.1	12203	12057.1	12146.7	12183	12199.3				12226.7	12227.9	12226.5	12226.2	12224.9		12224.6		3329.91	3370.69	3386.97	3405.32	3405.92		-0.197926	-0.197038	-0.197536	-0.197785	-0.195769	-0.19702	-0.197543	-0.197782	-0.0183752	-0.0186387
bh.com		1	1										4	W4-08	6989.23	6936.06	6963.26	6975.97	6863.99	6933.55	6959.51	6974.43				6995.62	6998.72	6995.46	6990.41	6997.77		6999.05		140.119	141.907	142.526	143.425	143.247		-0.102939	-0.102425	-0.102726	-0.102877	-0.101691	-0.102429	-0.102727	-0.102877	-0.00223992	-0.00228694
bh3.com		3	1										6	W4-08	15714	15545.7	15624.7	15660.9	15345.1	15543.3	15616	15657.6				15718.7	15725.8	15719.7	15702.6	15722.5		15726		264.772	270.533	272.163	275.425	274.06		-0.142691	-0.141653	-0.14219	-0.142448	-0.140334	-0.141658	-0.142169	-0.14244	-0.00280788	-0.002873
bn.com			1		1								8	W4-08	33603.5	33347.5	33477	33522.8	32916.5	33285.7	33439.1	33511				33631	33604.9	33614.3	33621.7	33623.5		33623.5		6745.51	6793.19	6809.61	6833.67	6828.73		-0.349925	-0.346842	-0.348351	-0.349082	-0.342572	-0.346617	-0.348271	-0.349034	-0.0352709	-0.0356543
bf.com			1				1						10	W4-08	12171.1	11985.2	12063.8	12098.5	11729.7	11953.3	12042.6	12090.1				12157.4	12160.6	12152.4	12148.9	12164.4		12167		1346.36	1370.76	1380.32	1391.48	1391.45		-0.37773	-0.370604	-0.37381	-0.375373	-0.361911	-0.370231	-0.373645	-0.37532	-0.0126902	-0.0130976
nh.com		1			1								6	W4-08	11539.5	11420	11479.2	11499.5	11240.4	11397.6	11462.9	11496.9				11549.6	11535.8	11537.4	11540.6	11550.1		11551.7		399.414	406.691	409.1	412.868	411.904		-0.1783	-0.176111	-0.177123	-0.177644	-0.173392	-0.176049	-0.177123	-0.177632	-0.00475446	-0.00491493
nh2.com		2			1								7	W4-08	21915.7	21690.4	21799.4	21841.1	21360	21655.4	21775.3	21835.8				21929.1	21915.8	21918.4	21918	21930.4		21932.4		849.341	864.757	869.672	877.844	875.393		-0.225578	-0.222907	-0.224146	-0.224764	-0.2195	-0.222787	-0.22411	-0.224739	-0.00680448	-0.00700203
hcn.com		1		1	1								10	W4-08	34212.4	33757.6	33967.9	34049.6	33131.4	33682	33921.7	34031.8				34218.2	34195.8	34171.9	34207.1	34204.1		34203.1		3118.24	3166.95	3185.27	3208.29	3206.6		-0.379482	-0.374921	-0.377041	-0.378078	-0.369143	-0.374647	-0.376948	-0.377999	-0.019652	-0.0200837
hof.com		1				1	1						14	W4-08	30706.9	30470.6	30580.5	30627.4	30033	30408.7	30549.3	30616.1				30711.2	30711.4	30743	30716.8	30720.7		30721.1		2742.74	2798.44	2819.73	2845.72	2844.52		-0.578932	-0.568219	-0.57302	-0.575387	-0.554733	-0.567589	-0.572795	-0.575271	-0.0213924	-0.0220932
alh.com		1						1					4	W4-08	6468.15	6420.06	6444.23	6455.02	6355.36	6422.01	6446.29	6455.56				6473	6474.31	6481.32	6475.19	6470.06		6469.1		23.5344	23.2202	22.9142	22.9535	22.5579		-0.0858621	-0.0854843	-0.0857321	-0.0858419	-0.0849538	-0.0855152	-0.0857437	-0.0858435	-0.00160686	-0.00163858
alh3.com		3						1					6	W4-08	14811.3	14666.3	14734.1	14765.7	14498	14674.8	14740.4	14766.6				14814.7	14822.2	14832.2	14818.4	14807.5		14805.5		58.839	59.8893	59.9285	60.7811	59.9741		-0.123876	-0.123057	-0.123503	-0.123708	-0.122054	-0.123118	-0.123534	-0.123711	-0.00176772	-0.00180566
alf.com							1	1					10	W4-08	12164.5	11978.6	12053.8	12091.5	11604.1	11910.2	12022.7	12077				12143.3	12159	12182.7	12156.5	12162		12162.8		1085.58	1112.92	1123.79	1136.13	1136.45		-0.362998	-0.355985	-0.359135	-0.36068	-0.346918	-0.355451	-0.358909	-0.360591	-0.0114001	-0.0118152
alcl.com								1				1	10	W4-08	7211.76	7004.45	7089.59	7134.77	6658.99	6958.38	7076.16	7128.94				7190.91	7215.63	7224.84	7216.32	7211.54		7210.47		965.373	1001.87	1015.9	1032.86	1032.22		-0.303303	-0.297567	-0.300338	-0.301523	-0.290978	-0.297506	-0.300148	-0.301488	-0.0134929	-0.0141312
sih.com		1							1				5	W4-08	7368.77	7298.71	7335.24	7350.22	7203.49	7300.97	7336.18	7349.78				7378.71	7377.02	7387.74	7378.07	7371.07		7369.75		135.076	135.436	135.658	135.742	135.917		-0.115558	-0.114763	-0.115206	-0.115408	-0.113747	-0.114792	-0.115211	-0.115405	-0.00368278	-0.0037815
sih4.com		4							1				8	W4-08	22411.1	22189.3	22299	22347.6	21926.5	22201.4	22303.9	22346.4				22429.6	22434.4	22446	22425.9	22412.8		22410.3		276.025	278.754	279.507	281.071	280.384		-0.184096	-0.182609	-0.183386	-0.183741	-0.18083	-0.182683	-0.183409	-0.183734	-0.004325	-0.00443451
sio.com						1			1				10	W4-08	22965.9	22640.4	22786.5	22846.5	22073.4	22552.6	22742.5	22829.6				22960.3	22953.8	22979.1	22968.4	22966		22965.2		2832.28	2870.14	2886.69	2902.28	2905.96		-0.374464	-0.368875	-0.371449	-0.372696	-0.361341	-0.36839	-0.371252	-0.372575	-0.0199135	-0.0203727
sif.com							1		1				11	W4-08	12792.4	12587.3	12676.3	12717.1	12193.9	12517.3	12642.1	12701.8				12782.2	12790.2	12805.1	12790.6	12795.2		12795.8		1185.14	1211.5	1222.44	1233.88	1235.18		-0.391452	-0.384034	-0.387386	-0.389018	-0.374534	-0.383489	-0.387145	-0.388925	-0.0134214	-0.013896
cs.com				1							1		10	W4 paper	19946.7	19654.2	19789.3	19845.6	19205.9	19599.5	19757.9	19835.4				19950.1	19946.4	19949.8	19946.5	19956.6		19958.2		3292.07	3335.61	3352.93	3372.58	3373.09		-0.349836	-0.345101	-0.347368	-0.348418	-0.33921	-0.344892	-0.347209	-0.348353	-0.0236462	-0.0242245
h2.com		2											2	W4-08	8957.46	8916.39	8939.51	8950.26	8857.2	8915.93	8938.62	8950.35				8967.02	8969.5	8968.2	8965.63	8968.69		8969.2		0	0	0	0	0		-0.0408132	-0.0406261	-0.0407314	-0.0407804	-0.0403564	-0.040624	-0.0407274	-0.0407808	0	0
oh.com		1				1							7	W4-08	12567.7	12449.5	12504.8	12528.1	12269.7	12439.3	12495.9	12526.2				12570.5	12569.8	12590.3	12563.1	12573.7		12575.5		568.915	580.623	584.631	590.563	589.295		-0.245102	-0.240935	-0.242817	-0.243764	-0.235747	-0.240785	-0.242779	-0.243712	-0.00653357	-0.00677647
hf.com		1					1						8	W4 paper	13752.1	13644.1	13692.5	13716.5	13462.2	13642.3	13685.3	13712.5				13750.2	13759.5	13802.6	13736.4	13755		13758.3		722.679	737.765	742.593	750.573	748.213		-0.313841	-0.307341	-0.310232	-0.311654	-0.299388	-0.307089	-0.310113	-0.311613	-0.00824696	-0.00857312
h2o.com		2				1							8	W4 paper	24153	23937.7	24037.4	24081.9	23625.8	23924.7	24025.5	24077.4				24156	24161.5	24190.6	24145.4	24158.7		24160.9		1189.45	1211.54	1218.87	1230.3	1227.41		-0.297889	-0.293279	-0.295364	-0.296407	-0.28749	-0.293116	-0.295312	-0.296344	-0.00936091	-0.00965115
ch.com		1		1									5	W4 paper	9017.32	8935.46	8977.22	8992.93	8816.7	8925.01	8967.19	8990.45				9026.91	9021.07	9021.4	9017.39	9026.84		9028.47		300.531	305.017	306.633	308.825	308.514		-0.138962	-0.137745	-0.138355	-0.138663	-0.13618	-0.137728	-0.138352	-0.138654	-0.00387893	-0.00398189
ch2-trip.com		2		1									6	W4-08	11930.6	11809.4	11867.9	11891.9	11645	11799	11858.9	11888				11937.5	11934.8	11936.1	11930.2	11933.5		11934		327.597	334.556	336.61	340.463	339.001		-0.152236	-0.15084	-0.151526	-0.151872	-0.149067	-0.150823	-0.151527	-0.151857	-0.00400224	-0.00411647
ch3.com		3		1									7	W4 paper	21473.1	21270.6	21369.2	21410.7	21004.7	21257.1	21354.4	21405.5				21486.6	21484.8	21481.8	21470.1	21485.5		21488.1		642.69	654.81	658.613	665.1	663.039		-0.195715	-0.193948	-0.194817	-0.195242	-0.191713	-0.193917	-0.194792	-0.195221	-0.00543791	-0.00557566
ch4.com		4		1									8	W4 paper	29599.5	29334.3	29463	29517.8	28990.6	29319.4	29444.7	29511.9				29616.2	29615.9	29612	29593.9	29616.9		29620.9		980.726	998.093	1003.4	1012.84	1009.58		-0.232742	-0.230689	-0.231695	-0.232181	-0.2281	-0.230651	-0.231654	-0.232157	-0.00697812	-0.00713977
cch.com		1		2									9	W4-08	25886.1	25554.9	25711.2	25773.3	25070.1	25506	25681.2	25757.4				25897.2	25884.4	25894	25889.7	25876.7		25874.1		2663.63	2703.96	2719.66	2738.21	2737.93		-0.313698	-0.310502	-0.312053	-0.312808	-0.306245	-0.310339	-0.312	-0.312741	-0.0171556	-0.0175044
c2h2.com		2		2									10	W4 paper	33103.1	32680.3	32877.5	32959.3	32108.9	32635.5	32846.2	32941.9				33112.2	33105.7	33104.3	33096.8	33091.8		33090.5		2832.38	2876.5	2893.36	2913.96	2913		-0.346581	-0.342968	-0.344705	-0.34555	-0.338316	-0.342823	-0.344646	-0.345476	-0.0179245	-0.0182905
nh3.com		3			1								8	W4 paper	31505.3	31194	31341.8	31402.5	30744	31150.9	31313.9	31395.3				31517.6	31511.2	31513.1	31507.7	31522.8		31525.2		1316.96	1339.93	1347.14	1359.44	1355.53		-0.269271	-0.266208	-0.267624	-0.268329	-0.262257	-0.266052	-0.267571	-0.268296	-0.0089351	-0.00916709
c2.com				2									8	W4-08	37584.5	37386.9	37495.1	37533.7	37033.3	37340.5	37466.6	37521.6				37623.8	37602.7	37613.8	37616.6	37607.8		37605.9		6629.09	6697.47	6724.93	6755.52	6756.9		-0.367	-0.364412	-0.365744	-0.366393	-0.360753	-0.36426	-0.365699	-0.366343	-0.0352236	-0.0357002
n2.com					2								10	W4 paper	34274.6	33783.6	34013.2	34093.1	33101.5	33678.8	33952	34077.9				34286.5	34236.2	34192.7	34277.1	34274.9		34274		3209.73	3264.44	3284.62	3310.9	3308.11		-0.407611	-0.402085	-0.404616	-0.405837	-0.395175	-0.401688	-0.404486	-0.405766	-0.0204938	-0.0209977
co.com				1		1							10	W4 paper	24156.3	23813.2	23967.6	24030.9	23349.4	23761.1	23934.9	24016.3				24151.3	24144.1	24127.6	24141.6	24143.7		24143.7		2714.69	2757.24	2773.94	2793.37	2793.39		-0.39578	-0.389744	-0.392498	-0.393863	-0.382238	-0.389433	-0.392394	-0.393756	-0.01882	-0.019286
cn.com				1	1								9	W4-08	29273.3	28927.1	29093.6	29152.4	28399.7	28848.4	29048.5	29137.4				29291.7	29257.8	29247.7	29286.5	29276.7		29274.5		3562.38	3615.73	3636.08	3661.03	3659.76		-0.356978	-0.352912	-0.354832	-0.355765	-0.347584	-0.352623	-0.354743	-0.355699	-0.0216756	-0.0221285
no.com					1	1							11	W4 paper	30575.6	30205.6	30381	30442.6	29676.5	30131.5	30335.7	30429.9				30589.7	30553	30536.3	30578.7	30577.5		30576.9		3200.09	3256.52	3278.08	3304.44	3303.17		-0.452875	-0.445915	-0.449088	-0.450637	-0.437235	-0.445514	-0.448958	-0.450536	-0.0214567	-0.0220307
o2.com						2							12	W4 paper	29345.8	29103.9	29217.3	29261.4	28716.6	29055.2	29189.9	29251.3				29352.1	29340.4	29356.6	29350.3	29347.2		29346.4		3113.64	3179.66	3204.94	3235.72	3234.36		-0.509388	-0.501028	-0.504807	-0.506688	-0.490527	-0.500599	-0.504687	-0.506556	-0.0220696	-0.0227495
of.com						1	1						13	W4-08	20132.2	19979.6	20054.5	20083.1	19662.8	19924.8	20026	20074.4				20143.6	20134.4	20158	20146.4	20150.2		20150.7		2305.7	2355.71	2375.18	2398.17	2397.83		-0.53075	-0.520418	-0.525061	-0.527344	-0.507482	-0.519821	-0.524847	-0.527239	-0.0194011	-0.020076
f2.com							2						14	W4 paper	21659.5	21569.4	21613.8	21631.7	21312.8	21507.9	21587.9	21621				21666.8	21663.7	21681.4	21683.2	21672.6		21670.6		2558.15	2614.19	2636.4	2661.77	2662.24		-0.601051	-0.588626	-0.594168	-0.596875	-0.573208	-0.587857	-0.593877	-0.596782	-0.0215642	-0.0223344
ph3.com		3								1			8	W4 paper	23219.8	22972.2	23099.9	23152.7	22646.1	22980.1	23098.4	23148.4				23251.8	23247.4	23277.4	23239.1	23226.8		23224.3		683.97	692.904	695.869	700.489	699.321		-0.213667	-0.21152	-0.212607	-0.213093	-0.208924	-0.211569	-0.212593	-0.213071	-0.00774413	-0.00797327
hs.com		1									1		7	W4-08	8756.93	8658.84	8708.08	8729.56	8520.82	8657.71	8704.92	8725.95				8766.69	8768.01	8779.54	8761.1	8758.88		8758.39		365.617	373.389	375.903	379.988	378.83		-0.200976	-0.197969	-0.199426	-0.200081	-0.194517	-0.197975	-0.199354	-0.200044	-0.00780268	-0.0081355
h2s.com		2									1		8	W4 paper	16644.2	16469.8	16557.1	16595	16227.5	16471.2	16553.2	16589.2				16661	16663	16688.2	16650.8	16645.5		16644.4		754.515	769.111	773.155	781.502	777.863		-0.236913	-0.233559	-0.235189	-0.235919	-0.229631	-0.233576	-0.235113	-0.235871	-0.00957462	-0.00993854
hcl.com		1										1	8	W4 paper	8741.23	8653.07	8694.14	8716.43	8506.98	8641.78	8689.42	8709.74				8743.01	8756.32	8761.74	8746.12	8741.53		8740.62		495.427	506.856	510.571	516.56	514.895		-0.253881	-0.248846	-0.251279	-0.252299	-0.243402	-0.248922	-0.251126	-0.252261	-0.00985208	-0.010343
so.com						1					1		12	W4 paper	22419.8	22156	22281.7	22335	21654.8	22073.1	22241.4	22318.5				22431.2	22430.5	22445.3	22441.8	22439.1		22438.3		2846.33	2901.4	2923.38	2948.15	2948.97		-0.451067	-0.443678	-0.447113	-0.448754	-0.434202	-0.443207	-0.446875	-0.448615	-0.023047	-0.0237849
clo.com						1						1	13	W4-08	17008.7	16816.3	16912.6	16959.2	16371.8	16733.1	16880.3	16942.7				17027.1	17042.8	17054.7	17055.4	17040.4		17037.5		2107.37	2162.25	2182.88	2208.84	2206.89		-0.47939	-0.470251	-0.474567	-0.476538	-0.459079	-0.469895	-0.474291	-0.476412	-0.021138	-0.0220165
clf.com							1					1	14	W4 paper	14655.6	14510.7	14573.9	14611	14150.7	14422.2	14542.5	14593.3				14649	14677.5	14663.8	14685.6	14672.9		14670.4		1754.55	1795.37	1811.7	1830.03	1830.72		-0.53201	-0.52071	-0.525913	-0.528314	-0.507166	-0.520189	-0.525552	-0.528203	-0.0205432	-0.0214255
p2.com										2			10	W4-08	23529.6	23086	23301.8	23392.8	22394	23014.5	23265	23378.5				23558.5	23555.8	23566.8	23563.1	23556.1		23554.4		3275.52	3327.8	3351.38	3372.18	3378.82		-0.322948	-0.318888	-0.320883	-0.321789	-0.313515	-0.318589	-0.320701	-0.321717	-0.0241798	-0.0247949
s2.com											2		12	W4-08	16103	15771	15930.4	16000.9	15244.3	15705.6	15902	15989				16120.1	16127.2	16116.2	16135.6	16125.3		16123.1		2558.4	2627.68	2655.65	2686.49	2688.21		-0.395523	-0.388891	-0.392082	-0.393518	-0.380844	-0.388615	-0.391837	-0.393422	-0.0239305	-0.024841
cl2.com		0	0	0	0	0	0	0	0	0	0	2	14	W4 paper	9829.8	9622.16	9716.9	9770.91	9205.04	9543.04	9693.24	9756.97				9829.64	9867.58	9843.85	9871.99	9856.69		9853.67		1492.79	1548.85	1571.18	1596.45	1597.17		-0.472894	-0.462682	-0.467605	-0.469688	-0.451224	-0.462575	-0.467234	-0.469609	-0.0219912	-0.0231243
																																								0	0	0	0	0	0	0	0	0	0
																																								-0.0710932	-0.0708219	-0.0709989	-0.0710917	-0.0704166	-0.0708378	-0.0710168	-0.0710989	-0.00160149	-0.00164036
																																								-0.0978762	-0.0970325	-0.0974519	-0.0976883	-0.0960084	-0.0970624	-0.0974941	-0.0976908	-0.0025096	-0.00259213
																																								-0.125722	-0.124078	-0.12482	-0.125249	-0.122177	-0.124118	-0.124895	-0.125248	-0.0029346	-0.00306191
																																								-0.187839	-0.184211	-0.185841	-0.186682	-0.179842	-0.184107	-0.185844	-0.186639	-0.0039414	-0.00413096
																																								-0.251182	-0.245174	-0.247844	-0.249157	-0.23805	-0.24493	-0.247758	-0.249135	-0.00495419	-0.00521161
																																								-0.056391	-0.0562323	-0.05637	-0.0564307	-0.0559967	-0.0562544	-0.0563722	-0.0564298	-0.00149963	-0.00153278
																																								-0.0819839	-0.0815075	-0.0817844	-0.0819183	-0.0809251	-0.0815262	-0.0817853	-0.0819166	-0.00306733	-0.00316441
																																								-0.10787	-0.10685	-0.107356	-0.107602	-0.10574	-0.106864	-0.107349	-0.107598	-0.00462773	-0.00481617
																																								-0.161076	-0.158517	-0.159749	-0.160306	-0.155693	-0.158528	-0.159691	-0.160285	-0.0061368	-0.00643421
																																								-0.214053	-0.20942	-0.211666	-0.212584	-0.204641	-0.209547	-0.211534	-0.212576	-0.00759475	-0.00803358
[truncated: 112 more columns]

## Sheet: CVnZ
																		Schwenke coefficients from energy minimization against F12 data								1.19	1.79	0.89	1.19	1.565		-0.215677	2.02603				0.849	1.164	1.58									raw data in /work/comartin/W4-17/nZaPa-MOLPRO@W4-17
															REFERENCE											28.6587	22.461	42.1519	33.1813	19.9737		20.1442					Ranasinghe-Petersson(2013) extrap.											Triples (T)
															awCV5Z	AV6Z+d	AV6Z+d	AV7Z+d	4ZaPha	5ZaPha	6ZaPha	7ZaPha				AV{5,6}Z+d	AV{6,7}Z+d	{4,5}ZaPha	{5,6}ZaPha	{6,7}ZaPha				4ZaPa	5ZaPa	6ZaPha	{4,5}ZaPa	{5,6}ZaPa		awCV5Z	AV6Z+d	AV6Z+d	AV7Z+d					MOLPRO	MOLPRO
		H	B	C	N	O	F	Al	Si	P	S	Cl	Nval		CCSD(F12*)	CCSD	CCSD	CCSD	CCSD	CCSD	CCSD	CCSD												(T)	(T)	(T)	(T)			CCSD(F12*)	CCSD	CCSD	CCSD	4ZaPha	5ZaPha	6ZaPha	7ZaPha	4ZaPa	5ZaPa
cyclobutene.com		6		4									22	W4-17	77498	76559.1	76994.3		75296.5	76460.9	76917.3	77139.2				77512.3		77497.1	77460.4	77486.5		77490.4		5429.15	5518.84	5550.52	5594.98	5587.39		-0.744612	-0.736959	-0.740619		-0.72711	-0.736631	-0.740437	-0.742235	-0.0347755	-0.0355142
t-butadiene.com		6		4									22	W4-17	75842.1	74937	75359.7		73741.2	74846.9	75284.9	#VALUE!				75862.7		75831	75806					5543.63	5630.49	5661.3	5704.24	5697.17		-0.737067	-0.729568	-0.733171		-0.720023	-0.729277	-0.733	missing	-0.035297	-0.0360229
cyclobutane.com		8		4									24	W4-17	86752.1	85777.3	86230.2		84448.4	85677.9	86150.5	86386.1				86769.2		86772.2	86712.9	86754.7		86852.2		4972.14	5058.67		5132.13			-0.786776	-0.77896	-0.782701		-0.768809	-0.778627	-0.782507	-0.784367	-0.0326932	-0.0334175
n-pentane.com		12		5									32	W4-17	116877	115635	#VALUE!		113973	115523	116121	#VALUE!						116902	116832					5971.99						-1.02191	-1.01203	impossibe		-0.999339	-1.01167	-1.01655	missing	-0.0397584
benzene.com		6		6									30	W4-17		100267	#VALUE!		98456.5	100112	100777	#VALUE!						101586	101568					9100.07	9239.89		9358.59				-1.03905	numerical issue		-1.02465	-1.03852	-1.04414	missing	-0.0565206	-0.0576528
acetic.com		4		2		2							24	W4-11	72080	71192.2	71594.1	71763.2	69938	71066.5	71512	71726.3				72072.3	72066	72070.9	72042.1	72061.6		72064.3		5460.72	5556.81	5591.45	5638.39	5631.78		-0.899852	-0.886862	-0.892793	-0.895717	-0.870363	-0.886141	-0.892509	-0.895468	-0.0377829	-0.0387649
hclo4.com		1				4						1	32	W4-17	79499.1	78349.4	78882.3	79108.5	76189.6	78027	78733	79042.6				79516.5	79513.4	79662.3	79573.1	79527		79517.5		8907.65	9094.48	9161.48	9253.11	9239.46		-1.32764	-1.30325	-1.31445	-1.31976	-1.27116	-1.30149	-1.31364	-1.31928	-0.0639466	-0.065995
c2f6.com				2			6						50	W4-17	78056.1	77047.5	77467.5		75453.3	76788.6	77326.7	77590.7				77967.2		77977.1	77967	78003.7		78009.4		7589.22	7761.25	7820.96	7907.31	7890.45		-2.05849	-2.01616	-2.03494		-1.9641	-2.01358	-2.03386	-2.04372	-0.0693234	-0.0718168
c2cl6.com				2								6	50	W4-17	62251.8	61404.8	61710		59691.6	61071	61630	61879.7				62073.3		62298.7	62295.3	62270.4		62264.9		9234.75	9449.88	9520.06	9632.53	9601.75		-1.76371	-1.73037	-1.74607		-1.69184	-1.72967	-1.745	-1.75278	-0.0926643	-0.0964426
n2o4.com					2	4							34	W4-17	109523	108331	108882		106544	108043	108722	109025				109537		109377	109530	109500		109493		14581.9	14784.2	14861.9	14955.9	14952.3		-1.50183	-1.47859	-1.48911		-1.44917	-1.47694	-1.48854	-1.49381	-0.088075	-0.0900093
cloocl.com						2						2	26	W4-17	45541	45103	45299.7	45400.9	44185.9	44918.2	45234.2	45368.9				45533.9	45581.9	45570	45610.2	45579.7		45573.7		6113.34	6240.41	6289.13	6348.28	6345.85		-1.01129	-0.992765	-1.00142	-1.00539	-0.970293	-0.99197	-1.00086	-1.00515	-0.0509267	-0.0527625
clo3.com						3						1	25	W4-17	59734.6	58945.6	59314.8	59469.9	57349.1	58684.5	59198.5	59417.6				59754.2	59747.5	59873.1	59810.2	59760.4		59750.5		8039.37	8191.98	8248.19	8321.55	8313.62		-1.04974	-1.03063	-1.03945	-1.04359	-1.00547	-1.02925	-1.03879	-1.04322	-0.056049	-0.0577519
hoclo.com		1				2						1	20	W4-17	45068.8	44581.7	44807.3	44914.6	43575.5	44416.5	44742.4	44881				45075.7	45106.7	45165	45130.3	45097.8		45091.4		5183.75	5283.98	5320.9	5369.08	5363.88		-0.79508	-0.78097	-0.787506	-0.790594	-0.76287	-0.780137	-0.787084	-0.790347	-0.0390964	-0.0403711
pf5.com							5			1			40	W4-17	57053.2	56045.2	56492.8	56684.7	54236	55723.9	56331.1	56612.7				57025.5	57028.2	57048.2	57053.7	57053.4		57052.3		4842.64	4986.23	5040.72	5108.13	5104.15		-1.62373	-1.58808	-1.60398	-1.61166	-1.54311	-1.58541	-1.6028	-1.61122	-0.0514633	-0.0535931
sf6.com							6				1		48	W4-17	69835.8	68833.9	69268.2		66785.2	68382.9	69078.8	69376.4				69785		69804.9	69906.8	69842.2		69829.4		6917.08	7110.81	7183.78	7275.28	7268.71		-1.98636	-1.94319	-1.96242		-1.88829	-1.93968	-1.96098	-1.9712	-0.0673785	-0.0701031
oxadiazole.com		2		2	2	1							26	W4-17	89705.1	88555.3	89085.2	89290.1	86896	88345.6	88956.1	89248.9				89715.9	89656.9	89635.8	89682.6	89707.1		89710.5		9426.4	9579.75	9635.71	9709.95	9700.85		-1.04376	-1.02992	-1.03629	-1.03939	-1.01214	-1.029	-1.03594	-1.03916	-0.0577796	-0.0590876
dioxetan2one.com		2		2		3							28	W4-17	78701	77634.3	78108.7		76119.4	77461.1	78000.9	78260.1				78673.2		78655.3	78643.2	78665.8		78668.9		7347.53	7477.26	7525.6	7587.4	7581.86		-1.11786	-1.10042	-1.10832		-1.07837	-1.09938	-1.10792	-1.11188	-0.0503212	-0.051646
dioxetane.com		4		2		2							24	W4-17	72381.4	71475.2	71886.1		70176.4	71346.4	71802.4	72024.2				72375		72387.6	72345.1	72371.4		72375.3		5185.13	5287.43	5325	5374.29	5368.73		-0.901225	-0.888151	-0.894124		-0.871449	-0.887416	-0.893832	-0.896826	-0.0365272	-0.0375375
dithiotane.com		4		2							2		24	W4-17	61504.6	60670.9	61048		59366.1	60513.2	60968.3	61186.4				61496.9		61534.2	61509.9	61527.6		61530		5126.01	5230.32	5267.35	5318.88	5310.46		-0.79814	-0.787535	-0.792557		-0.773894	-0.786899	-0.792163	-0.794738	-0.0406486	-0.0418837
borole.com		5	1	4									24	W4-17	76539.4	75486.1	75965.6	76167.2	74116.5	75378.3	75879.8	76121				76536.3	76527.9	76501.2	76476.5	76498.5		76501.5		6577.19	6680.41	6717.33	6768.05	6760.31		-0.811337	-0.802892	-0.806931	-0.808888	-0.79215	-0.802536	-0.806727	-0.808695	-0.0416078	-0.0424471
c2cl4.com				2								4	36	W4-17	48234.9	47533.2	47810.6		46154.5	47283.4	47727.2	#VALUE!				48140.6		48288.2	48255.2					6997.29	7152.89	7204.05	7284.99	7263.61		-1.27174	-1.24832	-1.25941		-1.22088	-1.24775	-1.25859	missing	-0.0672802	-0.0699096
c2f4.com				2			4						36	W4-17	60798.2	60009.7	60349.3	60492.8	58763.8	59821.1	60238.1	60442.9				60753.4	60749.6	60762	60734.3	60763.4		60767.9		6270.81	6400.88	6446.84	6511.31	6500.33		-1.4775	-1.44819	-1.46125	-1.46763	-1.41196	-1.44641	-1.46048	-1.46732	-0.0534079	-0.0551952
cis-c2f2cl2.com				2			2					2	36	W4-17	54482.8	53741	54051.6		52448.6	53527.3	53953.6	54154.9				54421.2		54487.3	54460.9	54469.9		54470.8		6626.32	6764.53	6811.86	6881.86	6866.97		-1.37446	-1.34812	-1.3602		-1.31637	-1.34697	-1.3594	-1.36555	-0.0603088	-0.0624961
trans-c2f2cl2.com				2			2					2	36	W4-17	54346.8	53608.5	53916.2		52323.7	53395.8	53819.2	#VALUE!				54282.4		54350	54323.1					6601.19	6737.17	6783.69	6852.61	6837.84		-1.37384	-1.34751	-1.35958		-1.3158	-1.34637	-1.35879	missing	-0.0601943	-0.0623714
cyclopentadiene.com		6		5									26	W4-17	90188.8	89034.4	89567.2		87495.3	88910.2	89469.9	#VALUE!				90201.1		90169.5	90135.9					7249.45	7364.5		7462.18			-0.900312	-0.890833	-0.895358		-0.8787	-0.890417	-0.895126	missing	-0.0455789	-0.0465158
formic-anhydride.com		2		2		3							28	W4-17	77831.1	76803.7	77262.4		75348	76634.4	77155.9	#VALUE!				77808.3		77779.3	77776.5					7461.34	7587.45	7634.5	7694.52	7689.25		-1.1139	-1.09664	-1.10446		-1.07485	-1.09562	-1.10407	missing	-0.0508398	-0.0521481
furan.com		4		4		1							26	W4-17	84046.5	82931.3	83441.3		81414.6	82792.9	83341.7	83599.7				84048.1		84019.5	83994.8	84003.5		84004.1		7618.26	7743.45	7788.74	7849.74	7841.45		-0.962289	-0.950203	-0.955835		-0.934828	-0.949589	-0.955553	-0.95831	-0.0486912	-0.0497812
oxetane.com		6		3		1							24	W4-17	79703.6	78768.2	79198.8	79378	77457	78651.9	79116.5	79343.7				79711.2	79698.6	79715.3	79669.3	79699.4		79704		5096.8	5191.79	5225.84	5272.44	5265.47		-0.844625	-0.834203	-0.839054	-0.841419	-0.820788	-0.833658	-0.838808	-0.841228	-0.0346929	-0.0355629
pyrrole.com		5		4	1								26	W4-17	91897.7	90670	91235.8		89001.9	90512.4	91123.1	91400				91909		91856.8	91849.7	91833.4		91829.3		7737.14	7861.75	7905.86	7967.55	7957.2		-0.935944	-0.925331	-0.930329		-0.911732	-0.924773	-0.930058	-0.93246	-0.048226	-0.0492512
silole.com		6		4					1				26	W4-17	83696.8	82590.7	83102.1		81077.1	82465.5	83012	83265.8				83710.6		83701.3	83662.2	83663.1		83662.3		6702.02	6809.16	6847.41	6900.12	6891.94		-0.85484	-0.845949	-0.850233		-0.834373	-0.845517	-0.849992	-0.852067	-0.0436424	-0.0445577
thiophene.com		4		4							1		26	W4-17	78419.3	77326.7	77827		75778.8	77174.5	77725.3	77984.6				78422.5		78416.6	78380.7	78390.3		78391.1		7714.27	7841.11	7885.52	7948.8	7937.21		-0.909886	-0.898973	-0.904163		-0.885	-0.89841	-0.90381	-0.906373	-0.051324	-0.0525294
beta-lactim.com		5		3	1	1							28	W4-17	94071	92882.3	93426.5		91229.9	92710	93310.7	93598.3				94074		94027.3	94025.4	94048.3		94051.4		7311.28	7434.3		7538.74			-1.03581	-1.02259	-1.0287		-1.00572	-1.02183	-1.02838	-1.03142	-0.0477175	-0.0488424
clf5.com							5					1	42	W4-17	68247.3	67695.1	67925.8	68063.8	66079.4	67275.2	67775.5	67982.4				68200.4	68310.7	68339.5	68370.7	68306.3		68293.8		9306.18	9496.8	9569.14	9658.63	9653.34		-1.78092	-1.74373	-1.76038	-1.76849	-1.69597	-1.74073	-1.75913	-1.768	-0.0747678	-0.0773622
clf3.com							3					1	28	W4-17	40965.3	40622.5	40767.5	40858.9	39641.2	40375.7	40683.7	40808				40939.9	41022.7	41029.3	41050.3	41002.6		40993.4		5554.27	5666.05	5709.44	5760.95	5759.96		-1.15425	-1.13003	-1.14095	-1.14622	-1.09941	-1.1283	-1.14018	-1.14592	-0.0477644	-0.0494848
pf3.com							3			1			26	W4-17	37649.6	37009.6	37295.7	37421.8	35835.2	36798.4	37193.3	37374.2				37636	37647.5	37655.6	37663.2	37657.4		37655.6		3320.77	3405.77	3440.24	3477.94	3480.36		-1.03296	-1.011	-1.02082	-1.02558	-0.983167	-1.00932	-1.02009	-1.02529	-0.0346208	-0.0359688
hoclo2.com		1				3						1	26	W4-17	63762.4	62965.7	63335.7	63499.3	61377	62713.8	63228.9	63445.4				63775.9	63792.1	63903.6	63841.8	63784.1		63772.8		7542.42	7687.25	7740.15	7810.21	7801.74		-1.06809	-1.04894	-1.05777	-1.06195	-1.02382	-1.04761	-1.05716	-1.06157	-0.0537847	-0.0554522
h2no.com		2			1	1							13	W4-17	40292.8	39838.7	40053.4	40137.6	39145.2	39755.6	40003.7	40122.2				40308.9	40288.4	40298.8	40299	40307.5		40308.6		2711.11	2767.95	2788.11	2816.21	2811.58		-0.497149	-0.489807	-0.493158	-0.494811	-0.480378	-0.489364	-0.493009	-0.494697	-0.0192287	-0.0198046
nh2oh.com		3			1	1							14	W4-17	47403.8	46916.1	47143.7	47237.1	46167.8	46836.6	47095.8	47222.5				47414.4	47404.3	47431.8	47404.3	47420.9		47423.4		2857.97	2913.41	2932.82	2960.49	2955.41		-0.52955	-0.522054	-0.525464	-0.527158	-0.512375	-0.521628	-0.525323	-0.527049	-0.0198978	-0.0204674
cyclopropane.com		6		3									18	W4-17	64378.1	63639.3	63983.1	64126.7	62653.3	63568.5	63925.5	64104.7				64392.3	64383.7	64383.1	64350.2	64385.1		64390.7		3660.55	3724.73	3747.18	3779.23	3773.3		-0.586957	-0.581059	-0.583884	-0.585248	-0.573495	-0.580827	-0.583748	-0.585155	-0.0242075	-0.0247475
cyclopropene.com		4		3									16	W4-17	55599.8	54915	55231.2	55363.9	54011.7	54846.9	55178.5	55338.1				55607.4	55601.4	55590.2	55573.2	55587.9		55590		4152.57	4219.46	4243.59	4276.25	4271.67		-0.54696	-0.541309	-0.544007	-0.545321	-0.534121	-0.541088	-0.543894	-0.545212	-0.0264493	-0.0270017
ch3ph2.com		5		1						1			14	W4-17	45011.3	44507.1	44752.2	44856.1	43815.5	44476.7	44724.7	44842.1				45043.8	45042.1	45065.1	45019.9	45025.9		45026.5		1971.34	2004.29	2015.7	2032.27	2028.98		-0.410833	-0.406672	-0.408714	-0.409669	-0.401387	-0.406577	-0.408624	-0.409605	-0.0161194	-0.0165405
nh2f.com		2			1		1						14	W4-17	36735	36365.5	36538.3	36608.6	35755.3	36285.2	36491.8	36594				36743.9	36734.4	36756.9	36737.7	36754		36756.5		2460.29	2509.76	2527.64	2551.75	2548.46		-0.544281	-0.534945	-0.539145	-0.541207	-0.523139	-0.534376	-0.538922	-0.541118	-0.0190987	-0.0197088
cclh3.com		3		1								1	14	W4-15	29985.1	29640.4	29793.7	29872.3	29107.6	29581.2	29767.6	29857.4				29976.1	30013	30002.7	29989.3	29997.9		29999.1		1772.94	1811.9	1825.38	1844.98	1841.06		-0.448551	-0.441504	-0.444868	-0.446381	-0.433274	-0.441391	-0.444659	-0.446307	-0.0181825	-0.0188813
clno.com					1	1						1	18	W4-15	41431.4	40969	41181.7	41268.6	40212.9	40838	41122.2	41246.5				41434.7	41424.2	41394.4	41460.5	41441		41437		5778.74	5873.94	5910.59	5954.76	5953.26		-0.71639	-0.704377	-0.709965	-0.712548	-0.689883	-0.703843	-0.70964	-0.712396	-0.0408006	-0.0419901
tetrahedrane.com		4		4									20	W4-17	70429.8	69476.4	69910.6	70091.3	68227.4	69381.7	69841.3	70058.1				70427.2	70414.8	70408.9	70388.3	70397.3		70398.1		5736.6	5834.11	5869.85	5916.9	5911.44		-0.712407	-0.704688	-0.708344	-0.710113	-0.694901	-0.704376	-0.708197	-0.709971	-0.0361763	-0.0369507
n-butane.com		10		4									26	W4-17	94959.3	93958.6	94428	94607.5	92621.1	93871.2	94352.2	94575.1				94986.6	94928.9	94983.8	94924.5	94924		94923.1		4695.22	4775.95		4844.5			-0.824171	-0.816237	-0.820053	-0.821817	-0.806047	-0.815959	-0.819877	-0.821679	-0.0314314	-0.0321294
c2cl2.com				2								2	22	W4-15	35449.5	34923.4	35146.3		34070.6	34796.7	35088	35222.5				35411.6		35442.9	35434.7	35433.1		35432.2		4819.46	4907.69	4938.07	4982.6	4973.44		-0.785378	-0.772028	-0.778374		-0.756536	-0.771764	-0.77793	-0.78102	-0.0421678	-0.0436125
c2clh3.com		3		2								1	18	W4-15	42850.9	42316.4	42556.6	42668	41514.9	42229.7	42512.1	42644.2				42842.3	42867.6	42865.9	42848.1	42851		42851		3503.01	3568.5	3591.04	3624.09	3617.27		-0.605049	-0.596293	-0.600472	-0.602371	-0.585814	-0.596085	-0.600222	-0.602259	-0.0285749	-0.0294771
c2clh5.com		5		2								1	20	W4-15	51850.7	51264.7	51527	51652.7	50399.9	51179.3	51483.7	51630.2				51839.1	51877.6	51873	51846	51859.5		51861.3		3066.31	3127.05	3147.51	3178.62	3171.33		-0.646055	-0.637064	-0.641344	-0.643308	-0.626297	-0.636862	-0.6411	-0.643203	-0.0265851	-0.0274657
c2clh.com		1		2								1	16	W4-15	34269.5	33794.9	34004	34103	33085.9	33713.2	33962.3	34077				34252.9	34280.1	34271.5	34258.8	34256.4		34255.5		3818.41	3884.42	3908.01	3940.46	3935.48		-0.565949	-0.557466	-0.561504	-0.563345	-0.547408	-0.55728	-0.561266	-0.563224	-0.0300119	-0.0309165
ccl2h2.com		2		1								2	20	W4-15	31163.1	30747.9	30920.4	31020.5	30037.2	30643.6	30887.5	31000				31125.7	31199.5	31183.3	31177.7	31176.2		31175.4		2771.13	2835.07	2857.39	2889.36	2883.36		-0.667972	-0.65597	-0.661668	-0.664196	-0.64215	-0.655779	-0.661296	-0.66409	-0.0303253	-0.0315768
ccl2o.com				1		1						2	24	W4-15	38102.9	37546.8	37779.5	37900.8	36605.5	37393.8	37717.9	37867.9				38056.4	38117.9	38095.4	38103.6	38102.5		38101.8		5075.39	5175.13	5210.51	5259.81	5251.7		-0.887431	-0.871159	-0.878761	-0.882227	-0.85192	-0.870642	-0.878262	-0.882021	-0.0447657	-0.0463699
ccl3h.com		1		1								3	26	W4-15	33002.4	32524.3	32711.5	32832.1	31637.8	32372.6	32672.9	32806.5				32934.3	33047.8	33026.5	33030.3	33015.7		33012.5		3945.79	4039.36	4071.91	4118.8	4109.8		-0.890405	-0.873484	-0.881494	-0.885035	-0.854084	-0.873203	-0.880966	-0.884897	-0.0432722	-0.0450976
ccl4.com				1								4	32	W4-15	35397.2	34859.3	35060.6	35200.1	33798	34653.9	35014.6	35171.4				35300.2	35449.7	35415.6	35443.8	35416.7		35411.2		5275.06	5403.46	5448.74	5512.48	5501.43		-1.11537	-1.09354	-1.10386	-1.10841	-1.06857	-1.09314	-1.10317	-1.10825	-0.0569235	-0.0593465
cf2cl2.com				1			2					2	32	W4-15	41266.9	40699.1	40924.6	41048.9	39678.2	40512.2	40853.8	41014.1				41192.9	41271.4	41254.5	41260.2	41264.9		41265.1		4884.44	4995.76	5035.19	5090.27	5081.08		-1.21637	-1.19166	-1.20294	-1.2082	-1.16218	-1.1906	-1.20222	-1.20799	-0.0498626	-0.0518449
fno.com					1	1	1						18	W4-15	45906.4	45435.1	45654.3	45736.8	44673.4	45308.4	45586.5	45714.5				45915.1	45884.4	45873.5	45917.4	45914.8		45913.8		5649.55	5737.5	5772.11	5812.17	5812.39		-0.773908	-0.76048	-0.766522	-0.769479	-0.743616	-0.759595	-0.766204	-0.769312	-0.0375714	-0.0385465
ch2clf.com		2		1			1					1	20	W4-17	34726.8	34299.7	34483.6	34575.6	33597.7	34203.6	34439.9	34553.5				34702.6	34740.3	34742.8	34721.1	34731.3		34732.7		2736.36	2797.46	2819	2849.33	2844.08		-0.721338	-0.707907	-0.714081	-0.716967	-0.691781	-0.707382	-0.713706	-0.716839	-0.0275263	-0.0285835
chf3.com		1		1			3						26	W4-15	42758.2	42216.7	42449.2	42550.5	41352.7	42096.1	42380.8	42522.9				42725.8	42731.9	42757.7	42719.5	42745.2		42749.3		3588.31	3670.96	3700.05	3741.12	3733.91		-1.04624	-1.02491	-1.0344	-1.03903	-0.998574	-1.02366	-1.03387	-1.03884	-0.0337217	-0.0349531
clcof.com				1		1	1					1	24	W4-17	41212.8	40632.6	40880.1	40996.3	39708.1	40491.8	40811.2	40962.4				41174.7	41204.2	41189.4	41191.1	41199.2		41200.1		4830.72	4922.91	4956.28	5001.18	4995.13		-0.93873	-0.920973	-0.929067	-0.932904	-0.899465	-0.920141	-0.92858	-0.932679	-0.0410103	-0.0423987
formamide.com		3		1	1	1							18	W4-15	58064.4	57320.5	57661	57799.8	56261.1	57205.1	57586.9	57771.3				58066.2	58048.3	58045.2	58041.2	58060		58062.7		4351.54	4426.18	4452.79	4489.55	4483.75		-0.675999	-0.666492	-0.670836	-0.672974	-0.654372	-0.665933	-0.670618	-0.672803	-0.0292127	-0.0299522
cyclobutadiene.com		4		4									20	W4-17	69779.4	68904.7	69313.8	69479.6	67738.2	68815	69241.9	69443.7				69800.6	69776.5	69773.4	69750	69759.5		69760.5		6270.21	6365.07	6399.45	6445.6	6439.46		-0.709443	-0.702083	-0.705624	-0.707326	-0.692671	-0.701794	-0.705466	-0.707172	-0.0386076	-0.0393699
allyl.com		5		3									17	W4-17	58634.8	57972.3	58285	58412.7	57091.3	57910.4	58231.4	58387.4				58657	58641.3	58639.4	58613.3	58631.5		58634.2		3811.49	3872.81	3894.2	3924.88	3919.08		-0.560788	-0.555239	-0.557922	-0.559213	-0.548152	-0.555046	-0.557804	-0.559105	-0.0248953	-0.0254222
cyclopropyl.com		5		3									17	W4-17	56505	55819.2	56137.2	56269	54898.3	55749.6	56083.6	56246.5				56515.6	56505	56507.3	56481.1	56501.5		56504.6		3420.12	3481.75	3503.39	3534.08	3528.57		-0.551085	-0.545429	-0.548135	-0.549445	-0.53816	-0.545201	-0.548018	-0.549351	-0.023112	-0.0236404
h2ccn.com		2		2	1								15	W4-17	48896.4	48257.6	48551.1	48667.7	47397.4	48157	48486.4	48641.2				48900.4	48876.4	48833.1	48878.5	48883.4		48883.6		4259.83	4326.69	4351.43	4383.45	4380.23		-0.544263	-0.538021	-0.540939	-0.542372	-0.530152	-0.537662	-0.540803	-0.542255	-0.027363	-0.02796
oxirene.com		2		2		1							16	W4-11	50854.4	50231.6	50519.7	50637.7	49341.9	50147.4	50463.5	50612.1				50862.6	50848.8	50864.2	50839.7	50844.8		50845.1		4865.38	4948.09	4979.01	5018.32	5014.99		-0.615302	-0.607147	-0.61093	-0.612781	-0.596678	-0.60672	-0.610761	-0.612626	-0.0311289	-0.0318604
oxirane.com		4		2		1							18	W4-11	58161.1	57473.6	57790.2	57922.4	56512.3	57389.9	57730.5	57899.2				58166.9	58159.1	58170.9	58135.8	58163.2		58167.6		3984.79	4059.06	4085.86	4122.12	4117.04		-0.648594	-0.640145	-0.644057	-0.645972	-0.629348	-0.639719	-0.643872	-0.645829	-0.0271167	-0.0278097
dioxirane.com		2		1		2							18	W4-11	53946.6	53366.1	53633.2	53742.4	52492.4	53266.7	53571.9	53720.3				53951.1	53937.9	53955.8	53935.2	53952.6		53955.2		4968	5059.26	5093.45	5136.73	5133.25		-0.719354	-0.708607	-0.713506	-0.71592	-0.694866	-0.707977	-0.713274	-0.715736	-0.0330283	-0.0339057
ketene.com		2		2		1							16	W4-11	47467.3	46851.3	47129.6	47245.7	46027.6	46772.4	47075.5	47219.2				47460.7	47453.6	47435.3	47436.3	47444		47444.8		4423.61	4492.06	4517.42	4550.17	4546.93		-0.599869	-0.591746	-0.595483	-0.597326	-0.581576	-0.591342	-0.595324	-0.597167	-0.0291161	-0.0297826
acetaldehyde.com		4		2		1							18	W4-11	56660.5	55990.2	56298	56427.8	55074.5	55909.1	56239.3	56402				56664.3	56660.2	56651.9	56632.2	56656.5		56660.3		3934.31	4002.35	4026.76	4060.12	4055.18		-0.641756	-0.633386	-0.637258	-0.639162	-0.622797	-0.632972	-0.637078	-0.639007	-0.0268866	-0.0275513
formic.com		2		1		2							18	W4-11	50576.1	49938.7	50225.6	50347	49028.9	49846.9	50165.8	50320.7				50566.9	50564.3	50574.9	50545.3	50563		50565.6		4247.82	4322.25	4349.33	4385.44	4380.85		-0.703997	-0.692991	-0.697979	-0.700449	-0.679085	-0.692395	-0.697755	-0.700246	-0.0297469	-0.0305477
methanol.com		4		1		1							14	W4-11	44848.2	44385	44601.3	44693	43729.4	44337.6	44564.3	44678.8				44858.6	44857.3	44879	44834.1	44857.9		44861.8		2317.59	2362.51	2377.97	2400.64	2395.96		-0.490059	-0.483476	-0.486512	-0.488006	-0.475096	-0.483186	-0.486388	-0.487901	-0.0170107	-0.0174875
ethanol.com		6		2		1							20	W4-11	66632.9	65922.7	66253.4	66393.2	64933.9	65850.7	66197.5	66370.4				66646.9	66643.3	66666.7	66610.1	66641.1		66646		3566.13	3632.53	3655.42	3688.91	3682.06		-0.687194	-0.678641	-0.682618	-0.684568	-0.66772	-0.67827	-0.68245	-0.684426	-0.0252091	-0.0258662
glyoxal.com		2		2		2							22	W4-11	62520.4	61714	62077.7	62229	60589.9	61592.7	61997.6	62192.6				62510.6	62499.9	62485.2	62479.4	62497.7		62500.3		5802.53	5901.28	5937.67	5985.11	5980.02		-0.856295	-0.843676	-0.849434	-0.852276	-0.82777	-0.842976	-0.849158	-0.85203	-0.0393403	-0.0403344
t-hcoh.com		2		1		1							12	W4-11	33940.5	33568.4	33741.6	33813.6	33034.2	33521.6	33708.5	33800.3				33947.6	33942.7	33955.4	33930.8	33944.1		33946.1		2464.15	2505.81	2520.86	2541.18	2538.38		-0.44036	-0.434192	-0.437031	-0.438436	-0.426366	-0.433905	-0.436925	-0.438335	-0.0176785	-0.0181404
c-hcoh.com		2		1		1							12	W4-11	34042.1	33672.8	33845.4	33916.8	33136.5	33625.1	33812.2	33903.3				34050.9	34044.4	34059.9	34034.9	34046		34047.6		2502.68	2544.92	2560.12	2580.79	2577.81		-0.440823	-0.434668	-0.437505	-0.438906	-0.426832	-0.434376	-0.437398	-0.438805	-0.0178541	-0.0183186
hcnh.com		2		1	1								11	W4-11	36917.7	36467.9	36678.7	36760.7	35824.5	36393.2	36631.2	36743.3				36929.5	36907.4	36899.4	36914.4	36918.6		36919		2971.04	3019.28	3036.5	3060.23	3056.55		-0.391808	-0.387271	-0.389393	-0.390431	-0.381414	-0.387	-0.389293	-0.390354	-0.0189813	-0.0194109
hocn.com		1		1	1	1							16	W4-11	49417.5	48759.3	49058.4	49177.1	47853.7	48650.5	48991.7	49149.6				49414.4	49389.4	49359.7	49397.6	49396.9		49396.1		4602.33	4677.61	4705.53	4741.53	4738.03		-0.636601	-0.627485	-0.63164	-0.633686	-0.616065	-0.626955	-0.631455	-0.63352	-0.0303553	-0.0310978
honc.com		1		1	1	1							16	W4-11	49384.1	48770.9	49057	49164.4	47899.1	48662.7	48987.9	49139.5				49397.5	49356.7	49342.2	49374.9	49376.7		49376.4		4760.94	4840.19	4869.39	4907.47	4903.37		-0.636449	-0.627537	-0.631634	-0.633628	-0.616272	-0.627011	-0.631438	-0.633474	-0.031078	-0.0318385
hnco.com		1		1	1	1							16	W4-11	48904.1	48216.7	48526.3	48651	47257.8	48100.5	48455.6	48621.5				48894.6	48874.2	48850.5	48878.3	48881		48880.9		4958.37	5032.58	5059.71	5095.59	5091.28		-0.634262	-0.625013	-0.629216	-0.631289	-0.61335	-0.624449	-0.629013	-0.631114	-0.0319776	-0.0327151
hcno.com		1		1	1	1							16	W4-11	53238.5	52580.9	52890.4	53003.3	51666.1	52468.2	52816.6	52975.7				53258.6	53205.5	53182.1	53231.1	53224.9		53223.1		5961.59	6047.75	6080.18	6120.9	6117.92		-0.654011	-0.644897	-0.6491	-0.65112	-0.633436	-0.64435	-0.648883	-0.650953	-0.0365486	-0.0373406
c-n2h2.com		2			2								12	W4-11	45658.5	45134.4	45385.6	45478.2	44363.7	45033.6	45325.3	45461				45684.5	45643.9	45629.9	45672.5	45673.4		45673.1		3439.36	3496.9	3517.33	3545.75	3541.1		-0.45948	-0.453803	-0.456432	-0.457712	-0.446489	-0.453424	-0.456307	-0.457632	-0.0215401	-0.0220569
hnnn.com		1			3								16	W4-11	61555.5	60774.5	61145.3	61272.7	59675.3	60612.2	61047	61245.1				61586.6	61500.9	61446	61564.5	61555.2		61552.8		6336.35	6428.68	6462.87	6507.06	6502.67		-0.657635	-0.649143	-0.653059	-0.654926	-0.638431	-0.648523	-0.652835	-0.654798	-0.0376743	-0.0384769
hnc.com		1		1	1								10	W4-11	32512.4	32067.4	32273.7	32353.4	31456.6	31996.4	32227.2	32336.4				32519.1	32496.2	32476.8	32501.9	32507.4		32507.9		2985.45	3030.48	3047.02	3068.71	3066.28		-0.371736	-0.36722	-0.369322	-0.37035	-0.361512	-0.366967	-0.369227	-0.370275	-0.0190469	-0.0194619
t-hono.com		1			1	2							18	W4-11	55514.1	54907.9	55190.5	55299.8	53996.4	54788.8	55122.2	55277.4				55526.9	55495.5	55494	55518.9	55520.3		55519.9		5663.69	5757.95	5793.51	5837.97	5834.9		-0.754342	-0.742678	-0.74797	-0.750577	-0.727887	-0.741968	-0.747738	-0.750388	-0.0366231	-0.037559
c-hono.com		1			1	2							18	W4-11	55269	54651.9	54939.6	55050.9	53722.8	54531.5	54871	55028.2				55281.9	55250	55251.2	55275.1	55274		55273.2		5636.31	5730.85	5766.31	5811.12	5807.58		-0.753225	-0.741512	-0.746826	-0.749442	-0.72664	-0.740795	-0.746594	-0.749253	-0.0364983	-0.0374355
nh2cl.com		2			1							1	14	W4-11	32384.3	32003.7	32177	32257.5	31366.8	31912.8	32139.6	32241.6				32383.3	32401.6	32398.8	32409.4	32401.4		32399.5		2300.24	2349.79	2367.59	2391.85	2388.31		-0.48733	-0.479318	-0.483096	-0.484809	-0.469736	-0.47907	-0.482868	-0.484728	-0.02101	-0.0218019
t-hooo.com		1				3							19	W4-11	53758.2	53355	53554.3	53634.5	52624.6	53251.2	53501.7	53615.8				53791.4	53778.2	53808.9	53799.7	53794.4		53793		6237.5	6344.28	6385.44	6434.93	6433.36		-0.808459	-0.795735	-0.801536	-0.804422	-0.779302	-0.794951	-0.801304	-0.804208	-0.0402443	-0.0412995
c-hooo.com		1				3							19	W4-11	52850.9	52429.2	52635.2	52719.4	51671.7	52325.1	52582.7	52700.7				52880.4	52870.1	52906.7	52889.1	52885.4		52884.3		5804.99	5912.12	5953.06	6003.08	6000.7		-0.804325	-0.791517	-0.797348	-0.800252	-0.774961	-0.790731	-0.797117	-0.800039	-0.0382737	-0.0393305
ch3f.com		3		1			1						14	W4-11	33835.4	33483.1	33645.1	33714.9	32953.6	33431	33609.3	33700.9				33838	33839.8	33855.9	33821.3	33844.4		33848.2		1787.33	1825.56	1838.8	1858.02	1854.2		-0.503223	-0.494767	-0.498595	-0.500461	-0.484206	-0.494315	-0.498387	-0.500378	-0.0156075	-0.0161216
ch2f2.com		2		1			2						20	W4-11	38305.2	37859.9	38057.1	38142.4	37157.4	37773.6	38004.9	38121.4				38291.7	38295.1	38322	38280.2	38303.8		38307.7		2686.1	2746.02	2767.19	2796.9	2791.84		-0.774771	-0.759883	-0.766541	-0.769791	-0.741409	-0.759031	-0.766173	-0.769655	-0.0246567	-0.0255272
cf4.com				1			4						32	W4-11	47033.4	46399.3	46664.3	46780.4	45380.7	46239.6	46578	46746.1				46979.7	46988.1	47004	46980.7	47009.2		47013.7		4436.74	4543.19	4580.34	4633.57	4623.57		-1.3169	-1.28914	-1.30145	-1.30746	-1.25498	-1.28747	-1.30075	-1.30722	-0.0425416	-0.0441389
sih3f.com		3					1		1				14	W4-11	27041.1	26681.4	26844.9	26919.4	26131.1	26628	26817.5	26904				27039.5	27052.6	27070.2	27043.1	27039.3		27038.3		1027.02	1052.91	1062.87	1074.89	1074.47		-0.456374	-0.448251	-0.451943	-0.453729	-0.438037	-0.447782	-0.451733	-0.453635	-0.012701	-0.0131734
sif4.com							4		1				32	W4-11	41716.2	40949.9	41266.7	41416.5	39553.1	40696.3	41144.8	41360.6				41643.8	41684.5	41713.8	41678.4	41698.5		41701.3		3335.69	3435.76	3473.93	3520.71	3518.37		-1.27678	-1.24879	-1.26119	-1.26725	-1.21334	-1.24667	-1.26029	-1.26691	-0.0380826	-0.0396653
c2h3f.com		3		2			1						18	W4-11	46486.3	45937.4	46188.6	46294.1	45154.4	45861.4	46135	46269.7				46487.5	46483.1	46490.5	46460.6	46480.5		46483.6		3456.95	3519.9	3542.16	3573.35	3568.07		-0.658741	-0.648545	-0.653198	-0.655465	-0.635805	-0.648015	-0.652953	-0.655337	-0.0257244	-0.0264337
c2h5f.com		5		2			1						20	W4-11	55537.9	54936.8	55214	55332.4	54079.5	54861.4	55159.5	55309.8				55543.7	55544.4	55557.3	55514.3	55545		55549.9		3024.48	3084.65	3105.29	3135.73	3129.32		-0.699983	-0.68955	-0.694321	-0.696646	-0.676471	-0.689022	-0.694071	-0.696527	-0.0237539	-0.0244505
fccf.com				2			2						22	W4-11	42660.7	42084.6	42339.3	42444	41278	41986.1	42273.4	42413.1				42642.3	42631.5	42616.2	42615.2	42631.9		42634.4		4621.95	4706.38	4736.7	4778.06	4771.98		-0.892492	-0.876165	-0.883504	-0.887079	-0.856193	-0.875288	-0.883115	-0.8869	-0.0359868	-0.0370513
hccf.com		1		2			1						16	W4-11	37874.4	37374.5	37599.9	37694.1	36685.2	37303.6	37552.3	37670				37868	37862.8	37853.9	37848.3	37854.1		37854.6		3746.48	3810.57	3834.16	3864.99	3861.62		-0.619503	-0.60953	-0.614066	-0.61628	-0.597217	-0.609022	-0.613847	-0.616154	-0.0270436	-0.0277581
hcof.com		1		1		1	1						18	W4-11	39973.2	39459.1	39687.2	39783.9	38702.7	39368.6	39630.8	39759.3				39958.6	39957.2	39961.1	39942.9	39960.3		39963		3743.31	3810.98	3835.87	3868.43	3864.84		-0.719029	-0.706206	-0.711966	-0.714796	-0.690243	-0.705476	-0.711667	-0.714621	-0.028461	-0.0292988
f2co.com				1		1	2						24	W4-11	44136.2	43524	43788.3	43901	42600.8	43395.3	43714	43868.9				44102.8	44102.7	44102.4	44093.3	44111.2		44113.8		4561.74	4650.56	4683.03	4725.97	4720.82		-0.989178	-0.969901	-0.978496	-0.982711	-0.946054	-0.968753	-0.97803	-0.982481	-0.0371442	-0.0383358
ch2-sing.com		2		1									6	W4-11	17028.8	16873.7	16951.5	16983.8	16657.9	16859	16937.6	16979.1				17044.1	17041.5	17038	17031	17044.1		17046.3		643.527	653.946	657.532	662.793	661.705		-0.175465	-0.173915	-0.174689	-0.175072	-0.171907	-0.173878	-0.174667	-0.175053	-0.00544173	-0.00557173
propane.com		8		3									20	W4-11'	73031.2	72273.7	72630.6	72781.5	71264	72210.9	72574.6	72758.1				73055.4	73051.7	73053.6	73007.4	73045.2		73051.3		3420.91	3480.71	3500.69	3531.47	3523.95		-0.626384	-0.620401	-0.623285	-0.624682	-0.612728	-0.620204	-0.623157	-0.624583	-0.0231156	-0.0236357
propene.com		6		3									18	W4-11'	63487.7	62778.4	63111.4	63250.1	61837.3	62713.4	63055.7	63225.2				63507.7	63498.3	63493.2	63462.9	63490.5		63494.8		3779.62	3841.89	3863.48	3894.76	3888.6		-0.5829	-0.577137	-0.579913	-0.581254	-0.569777	-0.576931	-0.579785	-0.581148	-0.02475	-0.0252813
propyne.com		4		3									16	W4-11'	54459.1	53772.4	54081.6	54210.5	52889.8	53703.7	54028.5	54183.7				54449.5	54441.2	54428.1	54415.1	54426.5		54428		4044.03	4108.24	4131.03	4162.76	4157.55		-0.541763	-0.536103	-0.53877	-0.540066	-0.529009	-0.535879	-0.538655	-0.539952	-0.0259548	-0.0264949
allene.com		4		3									16	W4-11'	54383.4	53736.8	54036.1	54160.1	52892.8	53672	53983.3	54134.3				54392.2	54382.2	54365.5	54353.6	54370.7		54373.2		4160.31	4223.62	4246.64	4277.37	4273.44		-0.541418	-0.535941	-0.538562	-0.539837	-0.529022	-0.535735	-0.538448	-0.539727	-0.0264846	-0.0270206
b2h6.com		6	2										12	W4-08	38043.6	37665	37842.2	37921	37214.9	37667.1	37827.1	37913.7				38053	38062.1	38069.5	38017.5	38049.2		38054.6		1513.79	1538.96	1547	1560.32	1556.35		-0.315526	-0.313258	-0.31442	-0.314964	-0.310397	-0.313299	-0.314386	-0.314945	-0.0101003	-0.0102927
bhf2.com		1	1				2						18	W4-08	25751.7	25352.6	25520	25596.8	24816.7	25291.3	25478.6	25578.3				25719.2	25734.3	25713.6	25701.6	25734.1		25739.7		2048.59	2092.53	2108.73	2129.85	2127.59		-0.69079	-0.676685	-0.682965	-0.686033	-0.659589	-0.675933	-0.682622	-0.685912	-0.0208439	-0.0215979
bf3.com			1				3						24	W4-08	30272.3	29760.5	29969	30064.4	29061.5	29660.8	29907.4	30038				30217.1	30235.2	30194.2	30200.8	30242.4		30249.4		2769.48	2831.69	2854.76	2884.5	2881.61		-0.962569	-0.941943	-0.95108	-0.955546	-0.916979	-0.940772	-0.950558	-0.955367	-0.0290828	-0.0301773
c2h6.com		6		2									14	W4-08	51136.3	50624.2	50867.7	50971.2	49946.9	50586.2	50830.9	50956.7				51157.3	51156.5	51155.1	51122.2	51153.5		51158.7		2158.66	2196.98	2209.57	2229.52	2224.22		-0.428747	-0.424726	-0.426674	-0.427619	-0.419592	-0.424613	-0.426591	-0.427557	-0.0148548	-0.0151944
h2cn.com		2		1	1								11	W4-08	34841.3	34411.2	34613.4	34692.4	33818.1	34345.9	34568.3	34676.2				34854.1	34833.7	34815.6	34832.9	34845.1		34846.9		2519.1	2561.58	2576.72	2597.66	2594.34		-0.382347	-0.3779	-0.379983	-0.381007	-0.372271	-0.377672	-0.379893	-0.380935	-0.016922	-0.0173255
nccn.com				2	2								18	W4-08	61107.7	60257.7	60642.8		59122.7	60096.2	60544.8	#VALUE!				61101.1		60962.6	61078.7					6969.24	7070.27	7108.85	7156.04	7153.77		-0.725625	-0.716775	-0.720853		-0.705753	-0.716179	-0.72064	missing	-0.0426426	-0.0435226
ch2nh2.com		4		1	1								13	W4-08	45652.3	45139.3	45382.2	45479.5	44406	45068.5	45333.5	45463.1				45671.2	45653.7	45658.1	45648.8	45665.9		45668.6		2346.82	2390.67	2405.37	2427.89	2422.48		-0.431606	-0.42678	-0.429048	-0.430157	-0.420514	-0.426528	-0.428943	-0.430084	-0.0161371	-0.0165467
ch3nh.com		4		1	1								13	W4-08	43642.2	43155.5	43386.6	43479.3	42473.4	43093	43340.7	43464.4				43661.5	43645.3	43644.4	43635.5	43658.1		43661.7		2091.86	2131.8	2145.11	2165.71	2160.6		-0.422447	-0.417742	-0.419956	-0.421044	-0.411708	-0.417526	-0.419864	-0.420977	-0.0149754	-0.0153672
ch3nh2.com		5		1	1								14	W4-08	52655.1	52096.9	52360.9	52468.2	51310	52026.8	52310.2	52452.5				52675.1	52660.4	52664.8	52647.5	52675.3		52679.8		2471.74	2516.72	2531.49	2554.92	2548.67		-0.463513	-0.458481	-0.460846	-0.462	-0.45197	-0.458232	-0.460732	-0.46193	-0.0167063	-0.0171211
cf2.com				1			2						18	W4-08	28174.2	27818.3	27974.9	28039.5	27255.1	27740.8	27930.5	28023.9				28161.3	28155	28173	28156.2	28170.1		28172.2		3087.4	3145.59	3167.4	3195	3192.78		-0.728611	-0.71413	-0.720603	-0.723759	-0.696291	-0.713319	-0.72027	-0.723647	-0.0264852	-0.0273477
n2h.com		1			2								11	W4-08	38239.3	37753.8	37985	38066.7	37049.5	37654.7	37926.2	38051				38260.1	38213	38193.4	38249.2	38246.4		38245.4		3214.44	3270.08	3290.34	3317.32	3313.93		-0.425676	-0.420175	-0.422713	-0.423943	-0.413163	-0.419804	-0.422594	-0.423869	-0.0205153	-0.0210234
t-n2h2.com		2			2								12	W4-08	45476.9	44950.7	45201.5	45294.3	44184	44850	45141.5	45277.9				45500	45460.3	45442.7	45488.5	45491.4		45491.4		3374.55	3431	3451.14	3478.91	3474.58		-0.458653	-0.452966	-0.455594	-0.456874	-0.44567	-0.452588	-0.45547	-0.456798	-0.0212448	-0.0217566
n2h4.com		4			2								14	W4-08	54516.4	53917.4	54200.3	54312.3	53021.7	53815.6	54138.3	54295.4				54536.9	54512.9	54522.1	54522.3	54541.2		54544.1		2850.48	2903.49	2921.26	2948.5	2941.93		-0.49984	-0.493822	-0.496595	-0.497963	-0.485938	-0.493438	-0.496462	-0.497884	-0.0188569	-0.0193531
fo2.com						2	1						19	W4-08	46671.5	46411.3	46546.3	46599.6	45856.2	46307.5	46497.1	46580.4				46707	46695.1	46709.2	46722.7	46710.9		46708.4		7010.1	7114.56	7156.31	7203.25	7204.91		-0.839511	-0.825061	-0.831608	-0.834844	-0.806671	-0.824136	-0.831302	-0.834649	-0.0447773	-0.0458899
foof.com						2	2						26	W4-08	60760.2	60407.8	60577.2	60645.8	59658.6	60253.4	60508.2	60619.3				60778.8	60768.6	60782.9	60811.3	60793.2		60789.5		8755.05	8894.4	8949.55	9012.71	9013.74		-1.15489	-1.13401	-1.14338	-1.148	-1.10761	-1.13261	-1.1429	-1.14775	-0.0576821	-0.059211
alf3.com							3	1					24	W4-08	31191.7	30649.8	30863.3	30970	29621.7	30453.3	30771.9	30926.8				31117.3	31161	31193.3	31151.1	31169.3		31172		2613.57	2686.71	2715.89	2748.8	2749.87		-0.952055	-0.931405	-0.940526	-0.945011	-0.905112	-0.9298	-0.939853	-0.944747	-0.0282705	-0.0294092
si2h6.com		6							2				14	W4-08	38012.6	37558.7	37778	37873.8	37003.7	37570.9	37782.1	37870.4				38039	38045.3	38075.7	38033.5	38008.5		38003.6		970.908	989.186	995.381	1004.71	1002.59		-0.337166	-0.334145	-0.335698	-0.336402	-0.330451	-0.334238	-0.335719	-0.336383	-0.0105584	-0.0108359
p4.com										4			20	W4-08	51002.3	49815.9	50382.9	50625.1	48043.5	49669.4	50315.6	50602.4				51057.7	51058.6	51116.5	51084.6	51051.2		51044		7268.52	7437.78	7505.34	7581.47	7583.97		-0.663862	-0.654379	-0.658986	-0.661072	-0.641864	-0.653765	-0.658651	-0.660955	-0.0516287	-0.0531537
so2.com						2					1		18	W4 paper	42473.8	41832.8	42128.4	42250.2	40707.9	41667.9	42045.2	42217				42480	42468.2	42522.3	42494.2	42485.7		42483.6		5349.47	5439.51	5475.63	5515.95	5517.67		-0.73028	-0.717542	-0.723383	-0.726175	-0.700857	-0.716594	-0.722952	-0.725918	-0.0383936	-0.0394804
so3.com						3					1		24	W4-08	57869.5	56903.7	57345.8	57528	55243.3	56668	57225.3	57479.7				57872	57854.2	57935.9	57888.6	57877.8		57874.9		6834.24	6962.1	7012.06	7070.65	7070.22		-0.988267	-0.970421	-0.97856	-0.982468	-0.946927	-0.969046	-0.977961	-0.982099	-0.0491001	-0.0505488
ocs.com				1		1					1		16	W4 paper	35441.5	34905.4	35141.7	35242.8	34130.4	34810.4	35086.6	35220.2				35422.9	35423.8	35415.6	35415.3	35429.2		35431.2		4909.42	4981.29	5008.46	5042.32	5040.08		-0.608275	-0.5988	-0.60316	-0.605254	-0.587053	-0.598305	-0.602896	-0.60509	-0.0349568	-0.0358537
cs2.com				1							2		16	W4-08	30648.1	30142.3	30368.3	30465.5	29360.3	30046	30316.6	30446.3				30637.2	30639.5	30656.2	30638.7	30649.2		30650.6		5333.15	5408.55	5437.16	5472.57	5470.47		-0.559672	-0.551405	-0.555318	-0.557112	-0.54117	-0.551017	-0.555009	-0.556985	-0.0390828	-0.0401037
s2o.com						1					2		18	W4-08	36888.6	36258.1	36556.2	36683.6	35178.8	36108.8	36486.2	36655.7				36911	36911.7	36936.6	36935.4	36921		36917.7		5671.7	5774.78	5816.33	5862.29	5864.7		-0.678069	-0.666448	-0.671902	-0.674437	-0.651515	-0.665686	-0.67147	-0.674225	-0.0420572	-0.0433112
s3.com											3		18	W4-08	30498.8	29876.9	30177.1	30310.3	28861.1	29751.6	30126.2	30290.4				30534.3	30548.8	30544.1	30571.9	30547.3		30542.3		5706.2	5826.98	5875.74	5929.52	5932.5		-0.622191	-0.61168	-0.616744	-0.619023	-0.59858	-0.611141	-0.616339	-0.618869	-0.0444098	-0.0458523
s4-c2v.com											4		24	W4-08	45230.4	44385.5	44792.6	44971.2	42938.4	44193.1	44717.4	44943.6				45276.9	45291.1	45309.8	45341.3	45297.5		45288.7		9559.59	9754.12	9831.83	9919.28	9922.28		-0.850389	-0.836302	-0.843086	-0.846129	-0.818413	-0.835469	-0.842512	-0.845919	-0.0681039	-0.0701799
ccl2.com				1								2	18	W4-08	21773.9	21440.1	21583.5	21663.4	20829.1	21338.6	21550.3	21646.9				21754.2	21806.3	21792	21802.3	21798.1		21797		3559.99	3634.55	3661.91	3697.85	3693.76		-0.625191	-0.613561	-0.619126	-0.621562	-0.600195	-0.613382	-0.618753	-0.621474	-0.0339196	-0.0352195
alcl3.com								1				3	24	W4-08	16840.5	16264	16490.6	16619.6	15308.8	16128.7	16457.7	16601.2				16760.3	16850.6	16858.4	16849.2	16825.7		16820.9		2319.38	2408.66	2442.83	2484.47	2482.6		-0.775281	-0.758596	-0.766505	-0.769908	-0.739672	-0.758383	-0.765962	-0.769799	-0.0348517	-0.0366082
clcn.com				1	1							1	16	W4 paper	35500.4	34995.9	35219.4	35316.2	34254.8	34882.3	35163	35292.2				35485.4	35489.6	35440.8	35496.9	35494.3		35493.4		4208.07	4278.08	4303.31	4337.52	4332.67		-0.599403	-0.589983	-0.594409	-0.596434	-0.578903	-0.589663	-0.594137	-0.596318	-0.0322123	-0.03318
oclo.com						2						1	19	W4-08	42141	41645.5	41877.2	41980.1	40604.4	41468.5	41803.7	41944				42152.9	42164.2	42237.5	42202.7	42163.5		42155.9		5838.87	5947.33	5987.75	6039.41	6034.8		-0.781741	-0.767592	-0.774156	-0.777223	-0.749333	-0.766705	-0.773694	-0.776965	-0.0420814	-0.0433935
cloo.com						2						1	19	W4-08	40731.1	40480.3	40611.1	40668.2	39933.9	40380.6	40568.7	40651.3				40766.7	40770.4	40778.1	40792.5	40780.6		40778.2		6578.18	6684.95	6726.27	6775.6	6774.37		-0.775316	-0.762283	-0.768387	-0.771245	-0.746278	-0.761748	-0.768067	-0.771075	-0.0454499	-0.0467544
cl2o.com						1						2	20	W4-08	27493	27186.2	27322.6	27399.4	26498.9	27040.6	27275.6	27372.2				27485	27536.9	27522.7	27555.2	27523.6		27517.5		3697.73	3784.1	3817.34	3857.43	3856.03		-0.741213	-0.72692	-0.733664	-0.736691	-0.709863	-0.726407	-0.733189	-0.736509	-0.035979	-0.0374398
bn3pi.com			1		1								8	W4-08	15227.6	14940.3	15068.3	15116.1	14531.2	14883.6	15032.7	15104.5				15220.7	15201.4	15197.3	15210.1	15216.8		15217.8		2165.85	2197.06	2208.32	2223.56	2221.43		-0.266198	-0.262973	-0.264476	-0.265214	-0.258802	-0.262771	-0.264406	-0.265168	-0.0144044	-0.0147128
cf.com				1			1						11	W4-08	15267.3	15078	15163.3	15197.5	14780.1	15039.6	15139.4	15188.9				15264.9	15258.7	15270.6	15258.1	15266.4		15267.7		1699.7	1729.58	1741.16	1754.95	1754.63		-0.418621	-0.410907	-0.414385	-0.41609	-0.401401	-0.410518	-0.414232	-0.416031	-0.0152082	-0.0156843
ch2c.com		2		2									10	W4-08	29986.7	29612.4	29785.5	29858.1	29113	29571.2	29755.5	29843.7				29991.5	29988	29979	29974.8	29981.8		29982.7		2324.73	2361.59	2375.07	2392.89	2390.76		-0.332382	-0.328989	-0.330617	-0.33142	-0.324665	-0.328861	-0.330564	-0.33136	-0.0156114	-0.0159444
ch2ch.com		3		2									11	W4-08	34054.6	33658.8	33844.9	33921	33122.4	33617.8	33812.2	33906				34066.3	34057.3	34058.8	34043.5	34052.8		34054.2		2291.69	2329.45	2342.86	2361.51	2358.47		-0.350917	-0.347426	-0.349112	-0.349932	-0.342933	-0.347299	-0.349048	-0.349869	-0.0154609	-0.015798
c2h4.com		4		2									12	W4 paper	41692.8	41234.8	41451.7	41541.2	40628.7	41195.4	41416	41525.7				41709.7	41701.5	41699.7	41678.5	41697.5		41700.5		2511.63	2552.16	2566.31	2586.57	2582.78		-0.385719	-0.381945	-0.383772	-0.384652	-0.377135	-0.381825	-0.383693	-0.384587	-0.0164631	-0.0168128
ch2nh.com		3		1	1								12	W4-08	43274.7	42775.5	43010.6	43103.7	42082.9	42705.1	42961.2	43086.4				43290.3	43270.4	43258.9	43265.9	43282.3		43284.8		2876.57	2923.63	2939.93	2963.59	2958.89		-0.420773	-0.41601	-0.418243	-0.419332	-0.409929	-0.415759	-0.418134	-0.419255	-0.0185508	-0.0189751
hco.com		1		1		1							11	W4-08	29132	28775.3	28938.1	29004.6	28272.3	28721.8	28902.9	28989.2				29131.9	29123.6	29121.8	29118.4	29124.3		29125		2836.56	2883.5	2901.48	2923.36	2922.4		-0.418451	-0.412353	-0.415145	-0.416525	-0.404669	-0.412035	-0.41503	-0.416414	-0.0193753	-0.0198613
h2co.com		2		1		1							12	W4 paper	35145.3	34732.6	34922.2	35001.9	34162.2	34680.4	34883.5	34985.7				35147.8	35144.7	35141.6	35125.2	35145.6		35148.9		2676.96	2723.21	2740.15	2762.48	2759.88		-0.44585	-0.439496	-0.44241	-0.443851	-0.431505	-0.439185	-0.442279	-0.443736	-0.0186481	-0.0191309
co2.com				1		2							16	W4 paper	40695.1	40099.3	40362.8	40472.5	39279.9	40005.5	40304.9	40444.4				40676.5	40668.7	40651.4	40661.1	40662.8		40662.5		4699.32	4771.09	4798.18	4832.01	4829.71		-0.658976	-0.648159	-0.653042	-0.655458	-0.634666	-0.647555	-0.652825	-0.655247	-0.0318041	-0.0325927
hno.com		1			1	1							12	W4 paper	38274.3	37857.2	38055	38129.4	37243.8	37777.1	38007.6	38115.6				38290.5	38262.5	38251.8	38281.8	38284.5		38284.6		3407.12	3466.68	3488.79	3517.24	3514.53		-0.487953	-0.480779	-0.484053	-0.485661	-0.471714	-0.48035	-0.483914	-0.485554	-0.0224	-0.0229882
no2.com					1	2							17	W4 paper	51436.8	50865	51131.9	51227.7	50027	50740.8	51060.1	51204.7				51449.6	51399	51376.2	51440.1	51431		51428.8		6580.66	6674.82	6711.34	6754.76	6753.85		-0.735765	-0.724257	-0.729477	-0.732023	-0.709801	-0.723524	-0.72923	-0.731832	-0.0408011	-0.0417365
n2o.com					2	1							16	W4 paper	54166.7	53484.1	53807.1	53915.1	52540.5	53339.5	53718.9	53890.9				54191.5	54108.5	54050.7	54170.4	54160.1		54157.5		6396.08	6487.62	6522.53	6565.33	6563.17		-0.686086	-0.676058	-0.680645	-0.682835	-0.663588	-0.675376	-0.680395	-0.68268	-0.0389533	-0.0398145
o3.com						3							18	W4 paper	57323.2	56916.1	57111.2	57185	56223.6	56814.6	57055.2	57166.8				57343.3	57317.2	57340.5	57341.5	57341.4		57340.9		8726.69	8843.83	8888.83	8943.27	8941.21		-0.824702	-0.811961	-0.817742	-0.820599	-0.795701	-0.811187	-0.817495	-0.820388	-0.0515859	-0.0526883
hoo.com		1				2							13	W4-08	31784.4	31486.6	31629	31687.8	30982.3	31429.9	31596.7	31677.1				31798.6	31792.9	31828.4	31795.2	31803		31804.1		2719.59	2779.67	2801.85	2830.68	2827.67		-0.520499	-0.511885	-0.515796	-0.517744	-0.50085	-0.511419	-0.515653	-0.517609	-0.0202742	-0.020927
hooh.com		2				2							14	W4-08	40876.1	40509.8	40679.1	40751.8	39915.4	40451.1	40645.9	40740.3				40880.5	40882	40927.8	40877.8	40888		40889.5		3024.23	3084.51	3106.53	3135.68	3132.16		-0.561924	-0.552997	-0.55703	-0.559042	-0.541553	-0.552522	-0.556885	-0.558904	-0.0216622	-0.022316
f2o.com						1	2						20	W4-08	38310.5	38058.7	38177.5	38225.4	37525.7	37954.7	38128.2	38208.6				38319	38311	38336.6	38334.7	38334.3		38333.9		4610.31	4703.95	4740.33	4783.44	4782.68		-0.864758	-0.847967	-0.855479	-0.859163	-0.826921	-0.846901	-0.855085	-0.859	-0.0348559	-0.0359869
hocl.com		1				1						1	14	W4 paper	25312.9	25040.9	25163.3	25225.9	24533.1	24964.3	25135.1	25209.7				25308.9	25337.9	25348.1	25338.2	25326.4		25323.9		2268.1	2319.6	2338.9	2363.32	2361.36		-0.517226	-0.507725	-0.51216	-0.514203	-0.496265	-0.5074	-0.511902	-0.514079	-0.0218704	-0.0227334
ssh.com		1									2		13	W4-08	19862.6	19495.2	19675.5	19755.8	18913.6	19443.9	19652.7	19744.1				19890	19899.6	19915.9	19901.1	19887.3		19884.4		2069.4	2133.97	2158.05	2188.79	2186.08		-0.412653	-0.40586	-0.409146	-0.410626	-0.397562	-0.405648	-0.408927	-0.410532	-0.0217025	-0.0225915
b2.com			2										6	W4-08	12233.4	12157.5	12189.1	12203	12057.1	12146.7	12183	12199.3				12226.7	12227.9	12226.5	12226.2	12224.9		12224.6		3329.91	3370.69	3386.97	3405.32	3405.92		-0.197926	-0.197038	-0.197536	-0.197785	-0.195769	-0.19702	-0.197543	-0.197782	-0.0183752	-0.0186387
bh.com		1	1										4	W4-08	6989.23	6936.06	6963.26	6975.97	6863.99	6933.55	6959.51	6974.43				6995.62	6998.72	6995.46	6990.41	6997.77		6999.05		140.119	141.907	142.526	143.425	143.247		-0.102939	-0.102425	-0.102726	-0.102877	-0.101691	-0.102429	-0.102727	-0.102877	-0.00223992	-0.00228694
bh3.com		3	1										6	W4-08	15714	15545.7	15624.7	15660.9	15345.1	15543.3	15616	15657.6				15718.7	15725.8	15719.7	15702.6	15722.5		15726		264.772	270.533	272.163	275.425	274.06		-0.142691	-0.141653	-0.14219	-0.142448	-0.140334	-0.141658	-0.142169	-0.14244	-0.00280788	-0.002873
bn.com			1		1								8	W4-08	33603.5	33347.5	33477	33522.8	32916.5	33285.7	33439.1	33511				33631	33604.9	33614.3	33621.7	33623.5		33623.5		6745.51	6793.19	6809.61	6833.67	6828.73		-0.349925	-0.346842	-0.348351	-0.349082	-0.342572	-0.346617	-0.348271	-0.349034	-0.0352709	-0.0356543
bf.com			1				1						10	W4-08	12171.1	11985.2	12063.8	12098.5	11729.7	11953.3	12042.6	12090.1				12157.4	12160.6	12152.4	12148.9	12164.4		12167		1346.36	1370.76	1380.32	1391.48	1391.45		-0.37773	-0.370604	-0.37381	-0.375373	-0.361911	-0.370231	-0.373645	-0.37532	-0.0126902	-0.0130976
nh.com		1			1								6	W4-08	11539.5	11420	11479.2	11499.5	11240.4	11397.6	11462.9	11496.9				11549.6	11535.8	11537.4	11540.6	11550.1		11551.7		399.414	406.691	409.1	412.868	411.904		-0.1783	-0.176111	-0.177123	-0.177644	-0.173392	-0.176049	-0.177123	-0.177632	-0.00475446	-0.00491493
nh2.com		2			1								7	W4-08	21915.7	21690.4	21799.4	21841.1	21360	21655.4	21775.3	21835.8				21929.1	21915.8	21918.4	21918	21930.4		21932.4		849.341	864.757	869.672	877.844	875.393		-0.225578	-0.222907	-0.224146	-0.224764	-0.2195	-0.222787	-0.22411	-0.224739	-0.00680448	-0.00700203
hcn.com		1		1	1								10	W4-08	34212.4	33757.6	33967.9	34049.6	33131.4	33682	33921.7	34031.8				34218.2	34195.8	34171.9	34207.1	34204.1		34203.1		3118.24	3166.95	3185.27	3208.29	3206.6		-0.379482	-0.374921	-0.377041	-0.378078	-0.369143	-0.374647	-0.376948	-0.377999	-0.019652	-0.0200837
hof.com		1				1	1						14	W4-08	30706.9	30470.6	30580.5	30627.4	30033	30408.7	30549.3	30616.1				30711.2	30711.4	30743	30716.8	30720.7		30721.1		2742.74	2798.44	2819.73	2845.72	2844.52		-0.578932	-0.568219	-0.57302	-0.575387	-0.554733	-0.567589	-0.572795	-0.575271	-0.0213924	-0.0220932
alh.com		1						1					4	W4-08	6468.15	6420.06	6444.23	6455.02	6355.36	6422.01	6446.29	6455.56				6473	6474.31	6481.32	6475.19	6470.06		6469.1		23.5344	23.2202	22.9142	22.9535	22.5579		-0.0858621	-0.0854843	-0.0857321	-0.0858419	-0.0849538	-0.0855152	-0.0857437	-0.0858435	-0.00160686	-0.00163858
alh3.com		3						1					6	W4-08	14811.3	14666.3	14734.1	14765.7	14498	14674.8	14740.4	14766.6				14814.7	14822.2	14832.2	14818.4	14807.5		14805.5		58.839	59.8893	59.9285	60.7811	59.9741		-0.123876	-0.123057	-0.123503	-0.123708	-0.122054	-0.123118	-0.123534	-0.123711	-0.00176772	-0.00180566
alf.com							1	1					10	W4-08	12164.5	11978.6	12053.8	12091.5	11604.1	11910.2	12022.7	12077				12143.3	12159	12182.7	12156.5	12162		12162.8		1085.58	1112.92	1123.79	1136.13	1136.45		-0.362998	-0.355985	-0.359135	-0.36068	-0.346918	-0.355451	-0.358909	-0.360591	-0.0114001	-0.0118152
alcl.com								1				1	10	W4-08	7211.76	7004.45	7089.59	7134.77	6658.99	6958.38	7076.16	7128.94				7190.91	7215.63	7224.84	7216.32	7211.54		7210.47		965.373	1001.87	1015.9	1032.86	1032.22		-0.303303	-0.297567	-0.300338	-0.301523	-0.290978	-0.297506	-0.300148	-0.301488	-0.0134929	-0.0141312
sih.com		1							1				5	W4-08	7368.77	7298.71	7335.24	7350.22	7203.49	7300.97	7336.18	7349.78				7378.71	7377.02	7387.74	7378.07	7371.07		7369.75		135.076	135.436	135.658	135.742	135.917		-0.115558	-0.114763	-0.115206	-0.115408	-0.113747	-0.114792	-0.115211	-0.115405	-0.00368278	-0.0037815
sih4.com		4							1				8	W4-08	22411.1	22189.3	22299	22347.6	21926.5	22201.4	22303.9	22346.4				22429.6	22434.4	22446	22425.9	22412.8		22410.3		276.025	278.754	279.507	281.071	280.384		-0.184096	-0.182609	-0.183386	-0.183741	-0.18083	-0.182683	-0.183409	-0.183734	-0.004325	-0.00443451
sio.com						1			1				10	W4-08	22965.9	22640.4	22786.5	22846.5	22073.4	22552.6	22742.5	22829.6				22960.3	22953.8	22979.1	22968.4	22966		22965.2		2832.28	2870.14	2886.69	2902.28	2905.96		-0.374464	-0.368875	-0.371449	-0.372696	-0.361341	-0.36839	-0.371252	-0.372575	-0.0199135	-0.0203727
sif.com							1		1				11	W4-08	12792.4	12587.3	12676.3	12717.1	12193.9	12517.3	12642.1	12701.8				12782.2	12790.2	12805.1	12790.6	12795.2		12795.8		1185.14	1211.5	1222.44	1233.88	1235.18		-0.391452	-0.384034	-0.387386	-0.389018	-0.374534	-0.383489	-0.387145	-0.388925	-0.0134214	-0.013896
cs.com				1							1		10	W4 paper	19946.7	19654.2	19789.3	19845.6	19205.9	19599.5	19757.9	19835.4				19950.1	19946.4	19949.8	19946.5	19956.6		19958.2		3292.07	3335.61	3352.93	3372.58	3373.09		-0.349836	-0.345101	-0.347368	-0.348418	-0.33921	-0.344892	-0.347209	-0.348353	-0.0236462	-0.0242245
h2.com		2											2	W4-08	8957.46	8916.39	8939.51	8950.26	8857.2	8915.93	8938.62	8950.35				8967.02	8969.5	8968.2	8965.63	8968.69		8969.2		0	0	0	0	0		-0.0408132	-0.0406261	-0.0407314	-0.0407804	-0.0403564	-0.040624	-0.0407274	-0.0407808	0	0
oh.com		1				1							7	W4-08	12567.7	12449.5	12504.8	12528.1	12269.7	12439.3	12495.9	12526.2				12570.5	12569.8	12590.3	12563.1	12573.7		12575.5		568.915	580.623	584.631	590.563	589.295		-0.245102	-0.240935	-0.242817	-0.243764	-0.235747	-0.240785	-0.242779	-0.243712	-0.00653357	-0.00677647
hf.com		1					1						8	W4 paper	13752.1	13644.1	13692.5	13716.5	13462.2	13642.3	13685.3	13712.5				13750.2	13759.5	13802.6	13736.4	13755		13758.3		722.679	737.765	742.593	750.573	748.213		-0.313841	-0.307341	-0.310232	-0.311654	-0.299388	-0.307089	-0.310113	-0.311613	-0.00824696	-0.00857312
h2o.com		2				1							8	W4 paper	24153	23937.7	24037.4	24081.9	23625.8	23924.7	24025.5	24077.4				24156	24161.5	24190.6	24145.4	24158.7		24160.9		1189.45	1211.54	1218.87	1230.3	1227.41		-0.297889	-0.293279	-0.295364	-0.296407	-0.28749	-0.293116	-0.295312	-0.296344	-0.00936091	-0.00965115
ch.com		1		1									5	W4 paper	9017.32	8935.46	8977.22	8992.93	8816.7	8925.01	8967.19	8990.45				9026.91	9021.07	9021.4	9017.39	9026.84		9028.47		300.531	305.017	306.633	308.825	308.514		-0.138962	-0.137745	-0.138355	-0.138663	-0.13618	-0.137728	-0.138352	-0.138654	-0.00387893	-0.00398189
ch2-trip.com		2		1									6	W4-08	11930.6	11809.4	11867.9	11891.9	11645	11799	11858.9	11888				11937.5	11934.8	11936.1	11930.2	11933.5		11934		327.597	334.556	336.61	340.463	339.001		-0.152236	-0.15084	-0.151526	-0.151872	-0.149067	-0.150823	-0.151527	-0.151857	-0.00400224	-0.00411647
ch3.com		3		1									7	W4 paper	21473.1	21270.6	21369.2	21410.7	21004.7	21257.1	21354.4	21405.5				21486.6	21484.8	21481.8	21470.1	21485.5		21488.1		642.69	654.81	658.613	665.1	663.039		-0.195715	-0.193948	-0.194817	-0.195242	-0.191713	-0.193917	-0.194792	-0.195221	-0.00543791	-0.00557566
ch4.com		4		1									8	W4 paper	29599.5	29334.3	29463	29517.8	28990.6	29319.4	29444.7	29511.9				29616.2	29615.9	29612	29593.9	29616.9		29620.9		980.726	998.093	1003.4	1012.84	1009.58		-0.232742	-0.230689	-0.231695	-0.232181	-0.2281	-0.230651	-0.231654	-0.232157	-0.00697812	-0.00713977
cch.com		1		2									9	W4-08	25886.1	25554.9	25711.2	25773.3	25070.1	25506	25681.2	25757.4				25897.2	25884.4	25894	25889.7	25876.7		25874.1		2663.63	2703.96	2719.66	2738.21	2737.93		-0.313698	-0.310502	-0.312053	-0.312808	-0.306245	-0.310339	-0.312	-0.312741	-0.0171556	-0.0175044
c2h2.com		2		2									10	W4 paper	33103.1	32680.3	32877.5	32959.3	32108.9	32635.5	32846.2	32941.9				33112.2	33105.7	33104.3	33096.8	33091.8		33090.5		2832.38	2876.5	2893.36	2913.96	2913		-0.346581	-0.342968	-0.344705	-0.34555	-0.338316	-0.342823	-0.344646	-0.345476	-0.0179245	-0.0182905
nh3.com		3			1								8	W4 paper	31505.3	31194	31341.8	31402.5	30744	31150.9	31313.9	31395.3				31517.6	31511.2	31513.1	31507.7	31522.8		31525.2		1316.96	1339.93	1347.14	1359.44	1355.53		-0.269271	-0.266208	-0.267624	-0.268329	-0.262257	-0.266052	-0.267571	-0.268296	-0.0089351	-0.00916709
c2.com				2									8	W4-08	37584.5	37386.9	37495.1	37533.7	37033.3	37340.5	37466.6	37521.6				37623.8	37602.7	37613.8	37616.6	37607.8		37605.9		6629.09	6697.47	6724.93	6755.52	6756.9		-0.367	-0.364412	-0.365744	-0.366393	-0.360753	-0.36426	-0.365699	-0.366343	-0.0352236	-0.0357002
n2.com					2								10	W4 paper	34274.6	33783.6	34013.2	34093.1	33101.5	33678.8	33952	34077.9				34286.5	34236.2	34192.7	34277.1	34274.9		34274		3209.73	3264.44	3284.62	3310.9	3308.11		-0.407611	-0.402085	-0.404616	-0.405837	-0.395175	-0.401688	-0.404486	-0.405766	-0.0204938	-0.0209977
co.com				1		1							10	W4 paper	24156.3	23813.2	23967.6	24030.9	23349.4	23761.1	23934.9	24016.3				24151.3	24144.1	24127.6	24141.6	24143.7		24143.7		2714.69	2757.24	2773.94	2793.37	2793.39		-0.39578	-0.389744	-0.392498	-0.393863	-0.382238	-0.389433	-0.392394	-0.393756	-0.01882	-0.019286
cn.com				1	1								9	W4-08	29273.3	28927.1	29093.6	29152.4	28399.7	28848.4	29048.5	29137.4				29291.7	29257.8	29247.7	29286.5	29276.7		29274.5		3562.38	3615.73	3636.08	3661.03	3659.76		-0.356978	-0.352912	-0.354832	-0.355765	-0.347584	-0.352623	-0.354743	-0.355699	-0.0216756	-0.0221285
no.com					1	1							11	W4 paper	30575.6	30205.6	30381	30442.6	29676.5	30131.5	30335.7	30429.9				30589.7	30553	30536.3	30578.7	30577.5		30576.9		3200.09	3256.52	3278.08	3304.44	3303.17		-0.452875	-0.445915	-0.449088	-0.450637	-0.437235	-0.445514	-0.448958	-0.450536	-0.0214567	-0.0220307
o2.com						2							12	W4 paper	29345.8	29103.9	29217.3	29261.4	28716.6	29055.2	29189.9	29251.3				29352.1	29340.4	29356.6	29350.3	29347.2		29346.4		3113.64	3179.66	3204.94	3235.72	3234.36		-0.509388	-0.501028	-0.504807	-0.506688	-0.490527	-0.500599	-0.504687	-0.506556	-0.0220696	-0.0227495
of.com						1	1						13	W4-08	20132.2	19979.6	20054.5	20083.1	19662.8	19924.8	20026	20074.4				20143.6	20134.4	20158	20146.4	20150.2		20150.7		2305.7	2355.71	2375.18	2398.17	2397.83		-0.53075	-0.520418	-0.525061	-0.527344	-0.507482	-0.519821	-0.524847	-0.527239	-0.0194011	-0.020076
f2.com							2						14	W4 paper	21659.5	21569.4	21613.8	21631.7	21312.8	21507.9	21587.9	21621				21666.8	21663.7	21681.4	21683.2	21672.6		21670.6		2558.15	2614.19	2636.4	2661.77	2662.24		-0.601051	-0.588626	-0.594168	-0.596875	-0.573208	-0.587857	-0.593877	-0.596782	-0.0215642	-0.0223344
ph3.com		3								1			8	W4 paper	23219.8	22972.2	23099.9	23152.7	22646.1	22980.1	23098.4	23148.4				23251.8	23247.4	23277.4	23239.1	23226.8		23224.3		683.97	692.904	695.869	700.489	699.321		-0.213667	-0.21152	-0.212607	-0.213093	-0.208924	-0.211569	-0.212593	-0.213071	-0.00774413	-0.00797327
hs.com		1									1		7	W4-08	8756.93	8658.84	8708.08	8729.56	8520.82	8657.71	8704.92	8725.95				8766.69	8768.01	8779.54	8761.1	8758.88		8758.39		365.617	373.389	375.903	379.988	378.83		-0.200976	-0.197969	-0.199426	-0.200081	-0.194517	-0.197975	-0.199354	-0.200044	-0.00780268	-0.0081355
h2s.com		2									1		8	W4 paper	16644.2	16469.8	16557.1	16595	16227.5	16471.2	16553.2	16589.2				16661	16663	16688.2	16650.8	16645.5		16644.4		754.515	769.111	773.155	781.502	777.863		-0.236913	-0.233559	-0.235189	-0.235919	-0.229631	-0.233576	-0.235113	-0.235871	-0.00957462	-0.00993854
hcl.com		1										1	8	W4 paper	8741.23	8653.07	8694.14	8716.43	8506.98	8641.78	8689.42	8709.74				8743.01	8756.32	8761.74	8746.12	8741.53		8740.62		495.427	506.856	510.571	516.56	514.895		-0.253881	-0.248846	-0.251279	-0.252299	-0.243402	-0.248922	-0.251126	-0.252261	-0.00985208	-0.010343
so.com						1					1		12	W4 paper	22419.8	22156	22281.7	22335	21654.8	22073.1	22241.4	22318.5				22431.2	22430.5	22445.3	22441.8	22439.1		22438.3		2846.33	2901.4	2923.38	2948.15	2948.97		-0.451067	-0.443678	-0.447113	-0.448754	-0.434202	-0.443207	-0.446875	-0.448615	-0.023047	-0.0237849
clo.com						1						1	13	W4-08	17008.7	16816.3	16912.6	16959.2	16371.8	16733.1	16880.3	16942.7				17027.1	17042.8	17054.7	17055.4	17040.4		17037.5		2107.37	2162.25	2182.88	2208.84	2206.89		-0.47939	-0.470251	-0.474567	-0.476538	-0.459079	-0.469895	-0.474291	-0.476412	-0.021138	-0.0220165
clf.com							1					1	14	W4 paper	14655.6	14510.7	14573.9	14611	14150.7	14422.2	14542.5	14593.3				14649	14677.5	14663.8	14685.6	14672.9		14670.4		1754.55	1795.37	1811.7	1830.03	1830.72		-0.53201	-0.52071	-0.525913	-0.528314	-0.507166	-0.520189	-0.525552	-0.528203	-0.0205432	-0.0214255
p2.com										2			10	W4-08	23529.6	23086	23301.8	23392.8	22394	23014.5	23265	23378.5				23558.5	23555.8	23566.8	23563.1	23556.1		23554.4		3275.52	3327.8	3351.38	3372.18	3378.82		-0.322948	-0.318888	-0.320883	-0.321789	-0.313515	-0.318589	-0.320701	-0.321717	-0.0241798	-0.0247949
s2.com											2		12	W4-08	16103	15771	15930.4	16000.9	15244.3	15705.6	15902	15989				16120.1	16127.2	16116.2	16135.6	16125.3		16123.1		2558.4	2627.68	2655.65	2686.49	2688.21		-0.395523	-0.388891	-0.392082	-0.393518	-0.380844	-0.388615	-0.391837	-0.393422	-0.0239305	-0.024841
cl2.com		0	0	0	0	0	0	0	0	0	0	2	14	W4 paper	9829.8	9622.16	9716.9	9770.91	9205.04	9543.04	9693.24	9756.97				9829.64	9867.58	9843.85	9871.99	9856.69		9853.67		1492.79	1548.85	1571.18	1596.45	1597.17		-0.472894	-0.462682	-0.467605	-0.469688	-0.451224	-0.462575	-0.467234	-0.469609	-0.0219912	-0.0231243
																																								0	0	0	0	0	0	0	0	0	0
																																								-0.0710932	-0.0708219	-0.0709989	-0.0710917	-0.0704166	-0.0708378	-0.0710168	-0.0710989	-0.00160149	-0.00164036
																																								-0.0978762	-0.0970325	-0.0974519	-0.0976883	-0.0960084	-0.0970624	-0.0974941	-0.0976908	-0.0025096	-0.00259213
																																								-0.125722	-0.124078	-0.12482	-0.125249	-0.122177	-0.124118	-0.124895	-0.125248	-0.0029346	-0.00306191
																																								-0.187839	-0.184211	-0.185841	-0.186682	-0.179842	-0.184107	-0.185844	-0.186639	-0.0039414	-0.00413096
																																								-0.251182	-0.245174	-0.247844	-0.249157	-0.23805	-0.24493	-0.247758	-0.249135	-0.00495419	-0.00521161
																																								-0.056391	-0.0562323	-0.05637	-0.0564307	-0.0559967	-0.0562544	-0.0563722	-0.0564298	-0.00149963	-0.00153278
																																								-0.0819839	-0.0815075	-0.0817844	-0.0819183	-0.0809251	-0.0815262	-0.0817853	-0.0819166	-0.00306733	-0.00316441
																																								-0.10787	-0.10685	-0.107356	-0.107602	-0.10574	-0.106864	-0.107349	-0.107598	-0.00462773	-0.00481617
																																								-0.161076	-0.158517	-0.159749	-0.160306	-0.155693	-0.158528	-0.159691	-0.160285	-0.0061368	-0.00643421
																																								-0.214053	-0.20942	-0.211666	-0.212584	-0.204641	-0.209547	-0.211534	-0.212576	-0.00759475	-0.00803358
[truncated: 110 more columns]

## Sheet: haCVnZ
																		Schwenke coefficients from energy minimization against F12 data								1.19	1.79	0.89	1.19	1.565		-0.215677	2.02603				0.849	1.164	1.58									raw data in /work/comartin/W4-17/nZaPa-MOLPRO@W4-17
															REFERENCE											28.6587	22.461	42.1519	33.1813	19.9737		20.1442					Ranasinghe-Petersson(2013) extrap.											Triples (T)
															awCV5Z	AV6Z+d	AV6Z+d	AV7Z+d	4ZaPha	5ZaPha	6ZaPha	7ZaPha				AV{5,6}Z+d	AV{6,7}Z+d	{4,5}ZaPha	{5,6}ZaPha	{6,7}ZaPha				4ZaPa	5ZaPa	6ZaPha	{4,5}ZaPa	{5,6}ZaPa		awCV5Z	AV6Z+d	AV6Z+d	AV7Z+d					MOLPRO	MOLPRO
		H	B	C	N	O	F	Al	Si	P	S	Cl	Nval		CCSD(F12*)	CCSD	CCSD	CCSD	CCSD	CCSD	CCSD	CCSD												(T)	(T)	(T)	(T)			CCSD(F12*)	CCSD	CCSD	CCSD	4ZaPha	5ZaPha	6ZaPha	7ZaPha	4ZaPa	5ZaPa
cyclobutene.com		6		4									22	W4-17	77498	76559.1	76994.3		75296.5	76460.9	76917.3	77139.2				77512.3		77497.1	77460.4	77486.5		77490.4		5429.15	5518.84	5550.52	5594.98	5587.39		-0.744612	-0.736959	-0.740619		-0.72711	-0.736631	-0.740437	-0.742235	-0.0347755	-0.0355142
t-butadiene.com		6		4									22	W4-17	75842.1	74937	75359.7		73741.2	74846.9	75284.9	#VALUE!				75862.7		75831	75806					5543.63	5630.49	5661.3	5704.24	5697.17		-0.737067	-0.729568	-0.733171		-0.720023	-0.729277	-0.733	missing	-0.035297	-0.0360229
cyclobutane.com		8		4									24	W4-17	86752.1	85777.3	86230.2		84448.4	85677.9	86150.5	86386.1				86769.2		86772.2	86712.9	86754.7		86852.2		4972.14	5058.67		5132.13			-0.786776	-0.77896	-0.782701		-0.768809	-0.778627	-0.782507	-0.784367	-0.0326932	-0.0334175
n-pentane.com		12		5									32	W4-17	116877	115635	#VALUE!		113973	115523	116121	#VALUE!						116902	116832					5971.99						-1.02191	-1.01203	impossibe		-0.999339	-1.01167	-1.01655	missing	-0.0397584
benzene.com		6		6									30	W4-17		100267	#VALUE!		98456.5	100112	100777	#VALUE!						101586	101568					9100.07	9239.89		9358.59				-1.03905	numerical issue		-1.02465	-1.03852	-1.04414	missing	-0.0565206	-0.0576528
acetic.com		4		2		2							24	W4-11	72080	71192.2	71594.1	71763.2	69938	71066.5	71512	71726.3				72072.3	72066	72070.9	72042.1	72061.6		72064.3		5460.72	5556.81	5591.45	5638.39	5631.78		-0.899852	-0.886862	-0.892793	-0.895717	-0.870363	-0.886141	-0.892509	-0.895468	-0.0377829	-0.0387649
hclo4.com		1				4						1	32	W4-17	79499.1	78349.4	78882.3	79108.5	76189.6	78027	78733	79042.6				79516.5	79513.4	79662.3	79573.1	79527		79517.5		8907.65	9094.48	9161.48	9253.11	9239.46		-1.32764	-1.30325	-1.31445	-1.31976	-1.27116	-1.30149	-1.31364	-1.31928	-0.0639466	-0.065995
c2f6.com				2			6						50	W4-17	78056.1	77047.5	77467.5		75453.3	76788.6	77326.7	77590.7				77967.2		77977.1	77967	78003.7		78009.4		7589.22	7761.25	7820.96	7907.31	7890.45		-2.05849	-2.01616	-2.03494		-1.9641	-2.01358	-2.03386	-2.04372	-0.0693234	-0.0718168
c2cl6.com				2								6	50	W4-17	62251.8	61404.8	61710		59691.6	61071	61630	61879.7				62073.3		62298.7	62295.3	62270.4		62264.9		9234.75	9449.88	9520.06	9632.53	9601.75		-1.76371	-1.73037	-1.74607		-1.69184	-1.72967	-1.745	-1.75278	-0.0926643	-0.0964426
n2o4.com					2	4							34	W4-17	109523	108331	108882		106544	108043	108722	109025				109537		109377	109530	109500		109493		14581.9	14784.2	14861.9	14955.9	14952.3		-1.50183	-1.47859	-1.48911		-1.44917	-1.47694	-1.48854	-1.49381	-0.088075	-0.0900093
cloocl.com						2						2	26	W4-17	45541	45103	45299.7	45400.9	44185.9	44918.2	45234.2	45368.9				45533.9	45581.9	45570	45610.2	45579.7		45573.7		6113.34	6240.41	6289.13	6348.28	6345.85		-1.01129	-0.992765	-1.00142	-1.00539	-0.970293	-0.99197	-1.00086	-1.00515	-0.0509267	-0.0527625
clo3.com						3						1	25	W4-17	59734.6	58945.6	59314.8	59469.9	57349.1	58684.5	59198.5	59417.6				59754.2	59747.5	59873.1	59810.2	59760.4		59750.5		8039.37	8191.98	8248.19	8321.55	8313.62		-1.04974	-1.03063	-1.03945	-1.04359	-1.00547	-1.02925	-1.03879	-1.04322	-0.056049	-0.0577519
hoclo.com		1				2						1	20	W4-17	45068.8	44581.7	44807.3	44914.6	43575.5	44416.5	44742.4	44881				45075.7	45106.7	45165	45130.3	45097.8		45091.4		5183.75	5283.98	5320.9	5369.08	5363.88		-0.79508	-0.78097	-0.787506	-0.790594	-0.76287	-0.780137	-0.787084	-0.790347	-0.0390964	-0.0403711
pf5.com							5			1			40	W4-17	57053.2	56045.2	56492.8	56684.7	54236	55723.9	56331.1	56612.7				57025.5	57028.2	57048.2	57053.7	57053.4		57052.3		4842.64	4986.23	5040.72	5108.13	5104.15		-1.62373	-1.58808	-1.60398	-1.61166	-1.54311	-1.58541	-1.6028	-1.61122	-0.0514633	-0.0535931
sf6.com							6				1		48	W4-17	69835.8	68833.9	69268.2		66785.2	68382.9	69078.8	69376.4				69785		69804.9	69906.8	69842.2		69829.4		6917.08	7110.81	7183.78	7275.28	7268.71		-1.98636	-1.94319	-1.96242		-1.88829	-1.93968	-1.96098	-1.9712	-0.0673785	-0.0701031
oxadiazole.com		2		2	2	1							26	W4-17	89705.1	88555.3	89085.2	89290.1	86896	88345.6	88956.1	89248.9				89715.9	89656.9	89635.8	89682.6	89707.1		89710.5		9426.4	9579.75	9635.71	9709.95	9700.85		-1.04376	-1.02992	-1.03629	-1.03939	-1.01214	-1.029	-1.03594	-1.03916	-0.0577796	-0.0590876
dioxetan2one.com		2		2		3							28	W4-17	78701	77634.3	78108.7		76119.4	77461.1	78000.9	78260.1				78673.2		78655.3	78643.2	78665.8		78668.9		7347.53	7477.26	7525.6	7587.4	7581.86		-1.11786	-1.10042	-1.10832		-1.07837	-1.09938	-1.10792	-1.11188	-0.0503212	-0.051646
dioxetane.com		4		2		2							24	W4-17	72381.4	71475.2	71886.1		70176.4	71346.4	71802.4	72024.2				72375		72387.6	72345.1	72371.4		72375.3		5185.13	5287.43	5325	5374.29	5368.73		-0.901225	-0.888151	-0.894124		-0.871449	-0.887416	-0.893832	-0.896826	-0.0365272	-0.0375375
dithiotane.com		4		2							2		24	W4-17	61504.6	60670.9	61048		59366.1	60513.2	60968.3	61186.4				61496.9		61534.2	61509.9	61527.6		61530		5126.01	5230.32	5267.35	5318.88	5310.46		-0.79814	-0.787535	-0.792557		-0.773894	-0.786899	-0.792163	-0.794738	-0.0406486	-0.0418837
borole.com		5	1	4									24	W4-17	76539.4	75486.1	75965.6	76167.2	74116.5	75378.3	75879.8	76121				76536.3	76527.9	76501.2	76476.5	76498.5		76501.5		6577.19	6680.41	6717.33	6768.05	6760.31		-0.811337	-0.802892	-0.806931	-0.808888	-0.79215	-0.802536	-0.806727	-0.808695	-0.0416078	-0.0424471
c2cl4.com				2								4	36	W4-17	48234.9	47533.2	47810.6		46154.5	47283.4	47727.2	#VALUE!				48140.6		48288.2	48255.2					6997.29	7152.89	7204.05	7284.99	7263.61		-1.27174	-1.24832	-1.25941		-1.22088	-1.24775	-1.25859	missing	-0.0672802	-0.0699096
c2f4.com				2			4						36	W4-17	60798.2	60009.7	60349.3	60492.8	58763.8	59821.1	60238.1	60442.9				60753.4	60749.6	60762	60734.3	60763.4		60767.9		6270.81	6400.88	6446.84	6511.31	6500.33		-1.4775	-1.44819	-1.46125	-1.46763	-1.41196	-1.44641	-1.46048	-1.46732	-0.0534079	-0.0551952
cis-c2f2cl2.com				2			2					2	36	W4-17	54482.8	53741	54051.6		52448.6	53527.3	53953.6	54154.9				54421.2		54487.3	54460.9	54469.9		54470.8		6626.32	6764.53	6811.86	6881.86	6866.97		-1.37446	-1.34812	-1.3602		-1.31637	-1.34697	-1.3594	-1.36555	-0.0603088	-0.0624961
trans-c2f2cl2.com				2			2					2	36	W4-17	54346.8	53608.5	53916.2		52323.7	53395.8	53819.2	#VALUE!				54282.4		54350	54323.1					6601.19	6737.17	6783.69	6852.61	6837.84		-1.37384	-1.34751	-1.35958		-1.3158	-1.34637	-1.35879	missing	-0.0601943	-0.0623714
cyclopentadiene.com		6		5									26	W4-17	90188.8	89034.4	89567.2		87495.3	88910.2	89469.9	#VALUE!				90201.1		90169.5	90135.9					7249.45	7364.5		7462.18			-0.900312	-0.890833	-0.895358		-0.8787	-0.890417	-0.895126	missing	-0.0455789	-0.0465158
formic-anhydride.com		2		2		3							28	W4-17	77831.1	76803.7	77262.4		75348	76634.4	77155.9	#VALUE!				77808.3		77779.3	77776.5					7461.34	7587.45	7634.5	7694.52	7689.25		-1.1139	-1.09664	-1.10446		-1.07485	-1.09562	-1.10407	missing	-0.0508398	-0.0521481
furan.com		4		4		1							26	W4-17	84046.5	82931.3	83441.3		81414.6	82792.9	83341.7	83599.7				84048.1		84019.5	83994.8	84003.5		84004.1		7618.26	7743.45	7788.74	7849.74	7841.45		-0.962289	-0.950203	-0.955835		-0.934828	-0.949589	-0.955553	-0.95831	-0.0486912	-0.0497812
oxetane.com		6		3		1							24	W4-17	79703.6	78768.2	79198.8	79378	77457	78651.9	79116.5	79343.7				79711.2	79698.6	79715.3	79669.3	79699.4		79704		5096.8	5191.79	5225.84	5272.44	5265.47		-0.844625	-0.834203	-0.839054	-0.841419	-0.820788	-0.833658	-0.838808	-0.841228	-0.0346929	-0.0355629
pyrrole.com		5		4	1								26	W4-17	91897.7	90670	91235.8		89001.9	90512.4	91123.1	91400				91909		91856.8	91849.7	91833.4		91829.3		7737.14	7861.75	7905.86	7967.55	7957.2		-0.935944	-0.925331	-0.930329		-0.911732	-0.924773	-0.930058	-0.93246	-0.048226	-0.0492512
silole.com		6		4					1				26	W4-17	83696.8	82590.7	83102.1		81077.1	82465.5	83012	83265.8				83710.6		83701.3	83662.2	83663.1		83662.3		6702.02	6809.16	6847.41	6900.12	6891.94		-0.85484	-0.845949	-0.850233		-0.834373	-0.845517	-0.849992	-0.852067	-0.0436424	-0.0445577
thiophene.com		4		4							1		26	W4-17	78419.3	77326.7	77827		75778.8	77174.5	77725.3	77984.6				78422.5		78416.6	78380.7	78390.3		78391.1		7714.27	7841.11	7885.52	7948.8	7937.21		-0.909886	-0.898973	-0.904163		-0.885	-0.89841	-0.90381	-0.906373	-0.051324	-0.0525294
beta-lactim.com		5		3	1	1							28	W4-17	94071	92882.3	93426.5		91229.9	92710	93310.7	93598.3				94074		94027.3	94025.4	94048.3		94051.4		7311.28	7434.3		7538.74			-1.03581	-1.02259	-1.0287		-1.00572	-1.02183	-1.02838	-1.03142	-0.0477175	-0.0488424
clf5.com							5					1	42	W4-17	68247.3	67695.1	67925.8	68063.8	66079.4	67275.2	67775.5	67982.4				68200.4	68310.7	68339.5	68370.7	68306.3		68293.8		9306.18	9496.8	9569.14	9658.63	9653.34		-1.78092	-1.74373	-1.76038	-1.76849	-1.69597	-1.74073	-1.75913	-1.768	-0.0747678	-0.0773622
clf3.com							3					1	28	W4-17	40965.3	40622.5	40767.5	40858.9	39641.2	40375.7	40683.7	40808				40939.9	41022.7	41029.3	41050.3	41002.6		40993.4		5554.27	5666.05	5709.44	5760.95	5759.96		-1.15425	-1.13003	-1.14095	-1.14622	-1.09941	-1.1283	-1.14018	-1.14592	-0.0477644	-0.0494848
pf3.com							3			1			26	W4-17	37649.6	37009.6	37295.7	37421.8	35835.2	36798.4	37193.3	37374.2				37636	37647.5	37655.6	37663.2	37657.4		37655.6		3320.77	3405.77	3440.24	3477.94	3480.36		-1.03296	-1.011	-1.02082	-1.02558	-0.983167	-1.00932	-1.02009	-1.02529	-0.0346208	-0.0359688
hoclo2.com		1				3						1	26	W4-17	63762.4	62965.7	63335.7	63499.3	61377	62713.8	63228.9	63445.4				63775.9	63792.1	63903.6	63841.8	63784.1		63772.8		7542.42	7687.25	7740.15	7810.21	7801.74		-1.06809	-1.04894	-1.05777	-1.06195	-1.02382	-1.04761	-1.05716	-1.06157	-0.0537847	-0.0554522
h2no.com		2			1	1							13	W4-17	40292.8	39838.7	40053.4	40137.6	39145.2	39755.6	40003.7	40122.2				40308.9	40288.4	40298.8	40299	40307.5		40308.6		2711.11	2767.95	2788.11	2816.21	2811.58		-0.497149	-0.489807	-0.493158	-0.494811	-0.480378	-0.489364	-0.493009	-0.494697	-0.0192287	-0.0198046
nh2oh.com		3			1	1							14	W4-17	47403.8	46916.1	47143.7	47237.1	46167.8	46836.6	47095.8	47222.5				47414.4	47404.3	47431.8	47404.3	47420.9		47423.4		2857.97	2913.41	2932.82	2960.49	2955.41		-0.52955	-0.522054	-0.525464	-0.527158	-0.512375	-0.521628	-0.525323	-0.527049	-0.0198978	-0.0204674
cyclopropane.com		6		3									18	W4-17	64378.1	63639.3	63983.1	64126.7	62653.3	63568.5	63925.5	64104.7				64392.3	64383.7	64383.1	64350.2	64385.1		64390.7		3660.55	3724.73	3747.18	3779.23	3773.3		-0.586957	-0.581059	-0.583884	-0.585248	-0.573495	-0.580827	-0.583748	-0.585155	-0.0242075	-0.0247475
cyclopropene.com		4		3									16	W4-17	55599.8	54915	55231.2	55363.9	54011.7	54846.9	55178.5	55338.1				55607.4	55601.4	55590.2	55573.2	55587.9		55590		4152.57	4219.46	4243.59	4276.25	4271.67		-0.54696	-0.541309	-0.544007	-0.545321	-0.534121	-0.541088	-0.543894	-0.545212	-0.0264493	-0.0270017
ch3ph2.com		5		1						1			14	W4-17	45011.3	44507.1	44752.2	44856.1	43815.5	44476.7	44724.7	44842.1				45043.8	45042.1	45065.1	45019.9	45025.9		45026.5		1971.34	2004.29	2015.7	2032.27	2028.98		-0.410833	-0.406672	-0.408714	-0.409669	-0.401387	-0.406577	-0.408624	-0.409605	-0.0161194	-0.0165405
nh2f.com		2			1		1						14	W4-17	36735	36365.5	36538.3	36608.6	35755.3	36285.2	36491.8	36594				36743.9	36734.4	36756.9	36737.7	36754		36756.5		2460.29	2509.76	2527.64	2551.75	2548.46		-0.544281	-0.534945	-0.539145	-0.541207	-0.523139	-0.534376	-0.538922	-0.541118	-0.0190987	-0.0197088
cclh3.com		3		1								1	14	W4-15	29985.1	29640.4	29793.7	29872.3	29107.6	29581.2	29767.6	29857.4				29976.1	30013	30002.7	29989.3	29997.9		29999.1		1772.94	1811.9	1825.38	1844.98	1841.06		-0.448551	-0.441504	-0.444868	-0.446381	-0.433274	-0.441391	-0.444659	-0.446307	-0.0181825	-0.0188813
clno.com					1	1						1	18	W4-15	41431.4	40969	41181.7	41268.6	40212.9	40838	41122.2	41246.5				41434.7	41424.2	41394.4	41460.5	41441		41437		5778.74	5873.94	5910.59	5954.76	5953.26		-0.71639	-0.704377	-0.709965	-0.712548	-0.689883	-0.703843	-0.70964	-0.712396	-0.0408006	-0.0419901
tetrahedrane.com		4		4									20	W4-17	70429.8	69476.4	69910.6	70091.3	68227.4	69381.7	69841.3	70058.1				70427.2	70414.8	70408.9	70388.3	70397.3		70398.1		5736.6	5834.11	5869.85	5916.9	5911.44		-0.712407	-0.704688	-0.708344	-0.710113	-0.694901	-0.704376	-0.708197	-0.709971	-0.0361763	-0.0369507
n-butane.com		10		4									26	W4-17	94959.3	93958.6	94428	94607.5	92621.1	93871.2	94352.2	94575.1				94986.6	94928.9	94983.8	94924.5	94924		94923.1		4695.22	4775.95		4844.5			-0.824171	-0.816237	-0.820053	-0.821817	-0.806047	-0.815959	-0.819877	-0.821679	-0.0314314	-0.0321294
c2cl2.com				2								2	22	W4-15	35449.5	34923.4	35146.3		34070.6	34796.7	35088	35222.5				35411.6		35442.9	35434.7	35433.1		35432.2		4819.46	4907.69	4938.07	4982.6	4973.44		-0.785378	-0.772028	-0.778374		-0.756536	-0.771764	-0.77793	-0.78102	-0.0421678	-0.0436125
c2clh3.com		3		2								1	18	W4-15	42850.9	42316.4	42556.6	42668	41514.9	42229.7	42512.1	42644.2				42842.3	42867.6	42865.9	42848.1	42851		42851		3503.01	3568.5	3591.04	3624.09	3617.27		-0.605049	-0.596293	-0.600472	-0.602371	-0.585814	-0.596085	-0.600222	-0.602259	-0.0285749	-0.0294771
c2clh5.com		5		2								1	20	W4-15	51850.7	51264.7	51527	51652.7	50399.9	51179.3	51483.7	51630.2				51839.1	51877.6	51873	51846	51859.5		51861.3		3066.31	3127.05	3147.51	3178.62	3171.33		-0.646055	-0.637064	-0.641344	-0.643308	-0.626297	-0.636862	-0.6411	-0.643203	-0.0265851	-0.0274657
c2clh.com		1		2								1	16	W4-15	34269.5	33794.9	34004	34103	33085.9	33713.2	33962.3	34077				34252.9	34280.1	34271.5	34258.8	34256.4		34255.5		3818.41	3884.42	3908.01	3940.46	3935.48		-0.565949	-0.557466	-0.561504	-0.563345	-0.547408	-0.55728	-0.561266	-0.563224	-0.0300119	-0.0309165
ccl2h2.com		2		1								2	20	W4-15	31163.1	30747.9	30920.4	31020.5	30037.2	30643.6	30887.5	31000				31125.7	31199.5	31183.3	31177.7	31176.2		31175.4		2771.13	2835.07	2857.39	2889.36	2883.36		-0.667972	-0.65597	-0.661668	-0.664196	-0.64215	-0.655779	-0.661296	-0.66409	-0.0303253	-0.0315768
ccl2o.com				1		1						2	24	W4-15	38102.9	37546.8	37779.5	37900.8	36605.5	37393.8	37717.9	37867.9				38056.4	38117.9	38095.4	38103.6	38102.5		38101.8		5075.39	5175.13	5210.51	5259.81	5251.7		-0.887431	-0.871159	-0.878761	-0.882227	-0.85192	-0.870642	-0.878262	-0.882021	-0.0447657	-0.0463699
ccl3h.com		1		1								3	26	W4-15	33002.4	32524.3	32711.5	32832.1	31637.8	32372.6	32672.9	32806.5				32934.3	33047.8	33026.5	33030.3	33015.7		33012.5		3945.79	4039.36	4071.91	4118.8	4109.8		-0.890405	-0.873484	-0.881494	-0.885035	-0.854084	-0.873203	-0.880966	-0.884897	-0.0432722	-0.0450976
ccl4.com				1								4	32	W4-15	35397.2	34859.3	35060.6	35200.1	33798	34653.9	35014.6	35171.4				35300.2	35449.7	35415.6	35443.8	35416.7		35411.2		5275.06	5403.46	5448.74	5512.48	5501.43		-1.11537	-1.09354	-1.10386	-1.10841	-1.06857	-1.09314	-1.10317	-1.10825	-0.0569235	-0.0593465
cf2cl2.com				1			2					2	32	W4-15	41266.9	40699.1	40924.6	41048.9	39678.2	40512.2	40853.8	41014.1				41192.9	41271.4	41254.5	41260.2	41264.9		41265.1		4884.44	4995.76	5035.19	5090.27	5081.08		-1.21637	-1.19166	-1.20294	-1.2082	-1.16218	-1.1906	-1.20222	-1.20799	-0.0498626	-0.0518449
fno.com					1	1	1						18	W4-15	45906.4	45435.1	45654.3	45736.8	44673.4	45308.4	45586.5	45714.5				45915.1	45884.4	45873.5	45917.4	45914.8		45913.8		5649.55	5737.5	5772.11	5812.17	5812.39		-0.773908	-0.76048	-0.766522	-0.769479	-0.743616	-0.759595	-0.766204	-0.769312	-0.0375714	-0.0385465
ch2clf.com		2		1			1					1	20	W4-17	34726.8	34299.7	34483.6	34575.6	33597.7	34203.6	34439.9	34553.5				34702.6	34740.3	34742.8	34721.1	34731.3		34732.7		2736.36	2797.46	2819	2849.33	2844.08		-0.721338	-0.707907	-0.714081	-0.716967	-0.691781	-0.707382	-0.713706	-0.716839	-0.0275263	-0.0285835
chf3.com		1		1			3						26	W4-15	42758.2	42216.7	42449.2	42550.5	41352.7	42096.1	42380.8	42522.9				42725.8	42731.9	42757.7	42719.5	42745.2		42749.3		3588.31	3670.96	3700.05	3741.12	3733.91		-1.04624	-1.02491	-1.0344	-1.03903	-0.998574	-1.02366	-1.03387	-1.03884	-0.0337217	-0.0349531
clcof.com				1		1	1					1	24	W4-17	41212.8	40632.6	40880.1	40996.3	39708.1	40491.8	40811.2	40962.4				41174.7	41204.2	41189.4	41191.1	41199.2		41200.1		4830.72	4922.91	4956.28	5001.18	4995.13		-0.93873	-0.920973	-0.929067	-0.932904	-0.899465	-0.920141	-0.92858	-0.932679	-0.0410103	-0.0423987
formamide.com		3		1	1	1							18	W4-15	58064.4	57320.5	57661	57799.8	56261.1	57205.1	57586.9	57771.3				58066.2	58048.3	58045.2	58041.2	58060		58062.7		4351.54	4426.18	4452.79	4489.55	4483.75		-0.675999	-0.666492	-0.670836	-0.672974	-0.654372	-0.665933	-0.670618	-0.672803	-0.0292127	-0.0299522
cyclobutadiene.com		4		4									20	W4-17	69779.4	68904.7	69313.8	69479.6	67738.2	68815	69241.9	69443.7				69800.6	69776.5	69773.4	69750	69759.5		69760.5		6270.21	6365.07	6399.45	6445.6	6439.46		-0.709443	-0.702083	-0.705624	-0.707326	-0.692671	-0.701794	-0.705466	-0.707172	-0.0386076	-0.0393699
allyl.com		5		3									17	W4-17	58634.8	57972.3	58285	58412.7	57091.3	57910.4	58231.4	58387.4				58657	58641.3	58639.4	58613.3	58631.5		58634.2		3811.49	3872.81	3894.2	3924.88	3919.08		-0.560788	-0.555239	-0.557922	-0.559213	-0.548152	-0.555046	-0.557804	-0.559105	-0.0248953	-0.0254222
cyclopropyl.com		5		3									17	W4-17	56505	55819.2	56137.2	56269	54898.3	55749.6	56083.6	56246.5				56515.6	56505	56507.3	56481.1	56501.5		56504.6		3420.12	3481.75	3503.39	3534.08	3528.57		-0.551085	-0.545429	-0.548135	-0.549445	-0.53816	-0.545201	-0.548018	-0.549351	-0.023112	-0.0236404
h2ccn.com		2		2	1								15	W4-17	48896.4	48257.6	48551.1	48667.7	47397.4	48157	48486.4	48641.2				48900.4	48876.4	48833.1	48878.5	48883.4		48883.6		4259.83	4326.69	4351.43	4383.45	4380.23		-0.544263	-0.538021	-0.540939	-0.542372	-0.530152	-0.537662	-0.540803	-0.542255	-0.027363	-0.02796
oxirene.com		2		2		1							16	W4-11	50854.4	50231.6	50519.7	50637.7	49341.9	50147.4	50463.5	50612.1				50862.6	50848.8	50864.2	50839.7	50844.8		50845.1		4865.38	4948.09	4979.01	5018.32	5014.99		-0.615302	-0.607147	-0.61093	-0.612781	-0.596678	-0.60672	-0.610761	-0.612626	-0.0311289	-0.0318604
oxirane.com		4		2		1							18	W4-11	58161.1	57473.6	57790.2	57922.4	56512.3	57389.9	57730.5	57899.2				58166.9	58159.1	58170.9	58135.8	58163.2		58167.6		3984.79	4059.06	4085.86	4122.12	4117.04		-0.648594	-0.640145	-0.644057	-0.645972	-0.629348	-0.639719	-0.643872	-0.645829	-0.0271167	-0.0278097
dioxirane.com		2		1		2							18	W4-11	53946.6	53366.1	53633.2	53742.4	52492.4	53266.7	53571.9	53720.3				53951.1	53937.9	53955.8	53935.2	53952.6		53955.2		4968	5059.26	5093.45	5136.73	5133.25		-0.719354	-0.708607	-0.713506	-0.71592	-0.694866	-0.707977	-0.713274	-0.715736	-0.0330283	-0.0339057
ketene.com		2		2		1							16	W4-11	47467.3	46851.3	47129.6	47245.7	46027.6	46772.4	47075.5	47219.2				47460.7	47453.6	47435.3	47436.3	47444		47444.8		4423.61	4492.06	4517.42	4550.17	4546.93		-0.599869	-0.591746	-0.595483	-0.597326	-0.581576	-0.591342	-0.595324	-0.597167	-0.0291161	-0.0297826
acetaldehyde.com		4		2		1							18	W4-11	56660.5	55990.2	56298	56427.8	55074.5	55909.1	56239.3	56402				56664.3	56660.2	56651.9	56632.2	56656.5		56660.3		3934.31	4002.35	4026.76	4060.12	4055.18		-0.641756	-0.633386	-0.637258	-0.639162	-0.622797	-0.632972	-0.637078	-0.639007	-0.0268866	-0.0275513
formic.com		2		1		2							18	W4-11	50576.1	49938.7	50225.6	50347	49028.9	49846.9	50165.8	50320.7				50566.9	50564.3	50574.9	50545.3	50563		50565.6		4247.82	4322.25	4349.33	4385.44	4380.85		-0.703997	-0.692991	-0.697979	-0.700449	-0.679085	-0.692395	-0.697755	-0.700246	-0.0297469	-0.0305477
methanol.com		4		1		1							14	W4-11	44848.2	44385	44601.3	44693	43729.4	44337.6	44564.3	44678.8				44858.6	44857.3	44879	44834.1	44857.9		44861.8		2317.59	2362.51	2377.97	2400.64	2395.96		-0.490059	-0.483476	-0.486512	-0.488006	-0.475096	-0.483186	-0.486388	-0.487901	-0.0170107	-0.0174875
ethanol.com		6		2		1							20	W4-11	66632.9	65922.7	66253.4	66393.2	64933.9	65850.7	66197.5	66370.4				66646.9	66643.3	66666.7	66610.1	66641.1		66646		3566.13	3632.53	3655.42	3688.91	3682.06		-0.687194	-0.678641	-0.682618	-0.684568	-0.66772	-0.67827	-0.68245	-0.684426	-0.0252091	-0.0258662
glyoxal.com		2		2		2							22	W4-11	62520.4	61714	62077.7	62229	60589.9	61592.7	61997.6	62192.6				62510.6	62499.9	62485.2	62479.4	62497.7		62500.3		5802.53	5901.28	5937.67	5985.11	5980.02		-0.856295	-0.843676	-0.849434	-0.852276	-0.82777	-0.842976	-0.849158	-0.85203	-0.0393403	-0.0403344
t-hcoh.com		2		1		1							12	W4-11	33940.5	33568.4	33741.6	33813.6	33034.2	33521.6	33708.5	33800.3				33947.6	33942.7	33955.4	33930.8	33944.1		33946.1		2464.15	2505.81	2520.86	2541.18	2538.38		-0.44036	-0.434192	-0.437031	-0.438436	-0.426366	-0.433905	-0.436925	-0.438335	-0.0176785	-0.0181404
c-hcoh.com		2		1		1							12	W4-11	34042.1	33672.8	33845.4	33916.8	33136.5	33625.1	33812.2	33903.3				34050.9	34044.4	34059.9	34034.9	34046		34047.6		2502.68	2544.92	2560.12	2580.79	2577.81		-0.440823	-0.434668	-0.437505	-0.438906	-0.426832	-0.434376	-0.437398	-0.438805	-0.0178541	-0.0183186
hcnh.com		2		1	1								11	W4-11	36917.7	36467.9	36678.7	36760.7	35824.5	36393.2	36631.2	36743.3				36929.5	36907.4	36899.4	36914.4	36918.6		36919		2971.04	3019.28	3036.5	3060.23	3056.55		-0.391808	-0.387271	-0.389393	-0.390431	-0.381414	-0.387	-0.389293	-0.390354	-0.0189813	-0.0194109
hocn.com		1		1	1	1							16	W4-11	49417.5	48759.3	49058.4	49177.1	47853.7	48650.5	48991.7	49149.6				49414.4	49389.4	49359.7	49397.6	49396.9		49396.1		4602.33	4677.61	4705.53	4741.53	4738.03		-0.636601	-0.627485	-0.63164	-0.633686	-0.616065	-0.626955	-0.631455	-0.63352	-0.0303553	-0.0310978
honc.com		1		1	1	1							16	W4-11	49384.1	48770.9	49057	49164.4	47899.1	48662.7	48987.9	49139.5				49397.5	49356.7	49342.2	49374.9	49376.7		49376.4		4760.94	4840.19	4869.39	4907.47	4903.37		-0.636449	-0.627537	-0.631634	-0.633628	-0.616272	-0.627011	-0.631438	-0.633474	-0.031078	-0.0318385
hnco.com		1		1	1	1							16	W4-11	48904.1	48216.7	48526.3	48651	47257.8	48100.5	48455.6	48621.5				48894.6	48874.2	48850.5	48878.3	48881		48880.9		4958.37	5032.58	5059.71	5095.59	5091.28		-0.634262	-0.625013	-0.629216	-0.631289	-0.61335	-0.624449	-0.629013	-0.631114	-0.0319776	-0.0327151
hcno.com		1		1	1	1							16	W4-11	53238.5	52580.9	52890.4	53003.3	51666.1	52468.2	52816.6	52975.7				53258.6	53205.5	53182.1	53231.1	53224.9		53223.1		5961.59	6047.75	6080.18	6120.9	6117.92		-0.654011	-0.644897	-0.6491	-0.65112	-0.633436	-0.64435	-0.648883	-0.650953	-0.0365486	-0.0373406
c-n2h2.com		2			2								12	W4-11	45658.5	45134.4	45385.6	45478.2	44363.7	45033.6	45325.3	45461				45684.5	45643.9	45629.9	45672.5	45673.4		45673.1		3439.36	3496.9	3517.33	3545.75	3541.1		-0.45948	-0.453803	-0.456432	-0.457712	-0.446489	-0.453424	-0.456307	-0.457632	-0.0215401	-0.0220569
hnnn.com		1			3								16	W4-11	61555.5	60774.5	61145.3	61272.7	59675.3	60612.2	61047	61245.1				61586.6	61500.9	61446	61564.5	61555.2		61552.8		6336.35	6428.68	6462.87	6507.06	6502.67		-0.657635	-0.649143	-0.653059	-0.654926	-0.638431	-0.648523	-0.652835	-0.654798	-0.0376743	-0.0384769
hnc.com		1		1	1								10	W4-11	32512.4	32067.4	32273.7	32353.4	31456.6	31996.4	32227.2	32336.4				32519.1	32496.2	32476.8	32501.9	32507.4		32507.9		2985.45	3030.48	3047.02	3068.71	3066.28		-0.371736	-0.36722	-0.369322	-0.37035	-0.361512	-0.366967	-0.369227	-0.370275	-0.0190469	-0.0194619
t-hono.com		1			1	2							18	W4-11	55514.1	54907.9	55190.5	55299.8	53996.4	54788.8	55122.2	55277.4				55526.9	55495.5	55494	55518.9	55520.3		55519.9		5663.69	5757.95	5793.51	5837.97	5834.9		-0.754342	-0.742678	-0.74797	-0.750577	-0.727887	-0.741968	-0.747738	-0.750388	-0.0366231	-0.037559
c-hono.com		1			1	2							18	W4-11	55269	54651.9	54939.6	55050.9	53722.8	54531.5	54871	55028.2				55281.9	55250	55251.2	55275.1	55274		55273.2		5636.31	5730.85	5766.31	5811.12	5807.58		-0.753225	-0.741512	-0.746826	-0.749442	-0.72664	-0.740795	-0.746594	-0.749253	-0.0364983	-0.0374355
nh2cl.com		2			1							1	14	W4-11	32384.3	32003.7	32177	32257.5	31366.8	31912.8	32139.6	32241.6				32383.3	32401.6	32398.8	32409.4	32401.4		32399.5		2300.24	2349.79	2367.59	2391.85	2388.31		-0.48733	-0.479318	-0.483096	-0.484809	-0.469736	-0.47907	-0.482868	-0.484728	-0.02101	-0.0218019
[truncated: 125 more rows]
[truncated: 103 more columns]

[truncated: 8 more sheets: haVn+1Z+d_SP REAL, haVn+1Z+d_truncated REAL, ano-pVnZ, REAL aug-ano-pVnZ (2), LSQ fit table, LSQ fits sheet CCSD, Sheet1, nZaPa_T partial-waves]
