# Supplementary material for: Basis Set Extrapolation from the Vanishing Counterpoise Correction Condition
Source: J Phys Chem A. 2024 Aug 21;128(35):7462–70. doi: 10.1021/acs.jpca.4c03012 (PMC11382269; doi:10.1021/acs.jpca.4c03012)
Supplement: Supplementary file 1 — jp4c03012_si_001.zip [file jp4c03012_si_001.zip › 24 systems G16 through 7Z and TABLE 1 source.xlsx]

## Sheet: summary and TABLE 1 source
							349.755
	Schwenke parameters A_L						RMS(BSSE) or RMSD(TAE), kcal/mol				TAE with BSSE parameter and conversely				cross RMSD
		{T,Q}	{Q,5}	{5,6}	{6,7}		{T,Q}	{Q,5}	{5,6}	{6,7}	{T,Q}	{Q,5}	{5,6}	{6,7}
CCSD raw	V nZ+d	0.759303	0.924496	1.1619	1.3906	TAE RAW	0.204528	0.080348	0.0462659	0.0397021	0.232095	0.102895	0.0688404	0.0888558	TAEraw with A_BSSE
CCSD CP	V nZ+d	0.751474	0.921697	1.14031	1.47206	TAE CP	0.232559	0.0579589	0.0409067	0.0442238	0.259164	0.0985655	0.0668279	0.0865727	TAEcp with A_BSSE
CCSD BSSE	V nZ+d	0.721938	0.869208	1.05956	1.71869	BSSE	0.0759702	0.055982	0.0289586	0.0334574	0.0848971	0.0600442	0.0336441	0.0396635	BSSE with A_RAW
	Schwenke	0.699881	0.9004	1.23755
	VarandasIJQC	0.635	0.849	1.142
CCSD raw	nZaPa	0.705159	0.887303	1.12	1.45196	TAE RAW	0.182956	0.0797961	0.052863	0.0366977	0.182959	0.118664	0.0543426	0.0578415	TAEraw with A_BSSE
CCSD CP	nZaPa	0.709639	0.868806	1.1302	1.49914	TAE CP	0.235384	0.09386	0.043067	0.0353043	0.235886	0.130169	0.0442938	0.0569585	TAEcp with A_BSSE
CCSD BSSE	nZaPa	0.70552	0.805409	1.148	1.66898	BSSE	0.115971	0.0475227	0.0195813	0.00827025	0.115972	0.0568249	0.0199926	0.015853	BSSE with A_RAW
CCSD raw	haVNZ	0.647034	0.892044	1.22807	1.4527	TAE RAW	0.127603	0.0952964	0.0409794	0.0409151	0.356239	0.095297	0.0699809	0.0748831	TAEraw with A_BSSE
CCSD CP	haVNZ	0.676617	0.906032	1.18914	1.54132	TAE CP	0.153377	0.0563795	0.0430945	0.0308601	0.36147	0.0586887	0.0726447	0.0673643	TAEcp with A_BSSE
CCSD BSSE	haVNZ	0.773683	0.892441	1.0714	1.79864	BSSE	0.10552	0.0593623	0.0143358	0.0249693	0.147761	0.0593624	0.0272423	0.0316309	BSSE with A_RAW
	Varandas	0.665	0.912	1.295	[1.592]
	Schwenke	0.7	0.93	1.266	[1.621]
	Opus280	N/A	0.932	1.283	1.602
(T) RAW	V nZ+d	0.754732	0.833681	1.09007	1.46897	TAE RAW	0.0318875	0.0126935	0.00456237	0.00379939	0.0377905	0.015471	0.00879926	0.00913257	TAEraw with A_BSSE
(T) CP	V nZ+d	0.763758	0.832857	1.10991	1.41081	TAE CP	0.0378805	0.00977679	0.00409386	0.00257764	0.042614	0.011975	0.00832996	0.00899409	TAEcp with A_BSSE
BSSE (T)	V nZ+d	0.714983	0.791686	1.00071	1.69228	BSSE	0.0153721	0.00696327	0.00216407	0.00298034	0.0160393	0.00723295	0.00273586	0.00335721	BSSE with A_RAW
	Schwenke	0.695135	0.741321	1.1018
(T) RAW	nZaPa	0.677875	0.840773	1.09742	1.56181	TAE RAW	0.01994	0.00701638	0.00301483	0.00123838	0.0550647	0.0131123	0.00469931	0.00297009	TAEraw with A_BSSE
(T) CP	nZaPa	0.703399	0.829008	1.10918	1.58275	TAE CP	0.0217643	0.00691451	0.00298011	0.00113526	0.055151	0.0129915	0.00469792	0.00296307	TAEcp with A_BSSE
BSSE (T)	nZaPa	0.562271	0.908391	1.04259	1.46602	BSSE	0.00406282	0.0026817	0.00148134	0.000518961	0.0110693	0.00321745	0.00161526	0.000706003	BSSE with A_RAW
RP(2013)eq12	nZaPa	0.604	0.891	1.199	1.517
RP(2013)opt	nZaPa	0.6	0.849	1.164	1.58
(T) RAW	haVNZ	0.758196	0.8233	1.16554	1.55802	(T) RAW	0.0302554	0.0086972	0.00297018	0.0032173	0.0493381	0.018943	0.013554	0.00635851	TAEraw with A_BSSE
(T) CP	haVNZ	0.727212	0.804804	1.20919	1.52587	(T) CP	0.0316778	0.00742735	0.0029332	0.00262501	0.0547112	0.0184834	0.0133377	0.00609011	TAEcp with A_BSSE
BSSE (T)	haVNZ	0.86363	0.932201	0.940904	1.76251	BSSE (T)	0.0136141	0.0046845	0.000963339	0.00137679	0.0145306	0.0052878	0.00266736	0.0015764	BSSE with A_RAW
	Schwenke	0.700111	0.810473	1.24796
BSSE HF	haVNZ	0.471786	0.144452	0.178448	0.212229	BSSE HF	0.0130117	0.0029798	0.000638758	0.000146208
BSSE HF	V nZ+d	0.40074	0.15229	0.349149	1.17655		0.0124936	0.00343186	0.000985169	0.00124505
BSSE HF	nZaPa	0.156639	0.329178	0.6145	-0.003183		0.00766976	0.00101471	0.00104394	0.000798668	4.35009	9.06913	7.41399	3.9906		6.9498	6.2548	5.29818	#NUM!
		3.95473	9.27534	10.3534	11.3042

## Sheet: nZaPa
								0.705159	0.887303	1.12	1.45196
								63.9899	27.9091	18.4891	12.8352	63.9909	41.5032	19.0066	20.2303
CCSD(F12*)/awCV5Z	RAW	3ZaPa	4ZaPa	5ZaPa	6ZaPa	7ZaPa		{3,4}	{4,5}	{5,6}	{6,7}
7211.76	AlCl	1463.34	552.787	253.38	135.588	82.826		-89.3003	-12.2853	3.66054	6.21785	-89.6288	12.2345	0.361932	-5.23227
12164.5	AlF	1271.35	560.424	254.279	141.842	87.5437		59.1103	-17.365	15.9124	8.7049	58.8538	7.70659	12.7638	-3.07862	3ZaPa	SCF	EcorrMP2	EcorrCCSD	Ecorr(T)	4ZaPa	SCF	EcorrMP2	EcorrCCSD	Ecorr(T)	5ZaPa	SCF	EcorrMP2	EcorrCCSD	Ecorr(T)	6ZaPa	SCF	EcorrMP2	EcorrCCSD	Ecorr(T)	7ZaPa	SCF	EcorrMP2	EcorrCCSD	Ecorr(T)
12233.4	B2	506.587	176.344	86.7104	50.4532	34.0804		-56.5304	7.17836	9.84509	10.3076	-56.6496	14.5188	8.82975	6.75448	alclBqA.log	-241.875	-0.0412861	-0.0554852	-0.001417	alclBqA.log	-241.877	-0.0431034	-0.0560846	-0.0015098	alclBqA.log	-241.877	-0.0438738	-0.0562954	-0.0015375	alclBqA.log	-241.877	-0.0442626	-0.0563948	-0.0015494	alclBqA.log	-241.877	-0.0444877	-0.0564434	-0.0015555
12171.1	BF	1029.64	441.382	217.738	128.477	81.0051		26.567	19.2972	28.5059	12.077	26.3547	37.6125	26.0063	1.77471	alclBqB.log	-459.481	-0.168396	-0.190594	-0.0063781	alclBqB.log	-459.483	-0.184728	-0.205231	-0.0076585	alclBqB.log	-459.484	-0.191375	-0.209808	-0.0080666	alclBqB.log	-459.484	-0.19464	-0.211697	-0.008227	alclBqB.log	-459.484	-0.196495	-0.212684	-0.0082994
15227.6	BN(3Pi)	1780.36	696.467	344.013	194.924	123.133		-67.8534	31.2789	27.9437	18.8967	-68.2444	60.1429	23.7687	3.3171	alcl.log	-701.514	-0.24476	-0.270813	-0.0115967	alcl.log	-701.517	-0.267438	-0.290978	-0.0134929	alcl.log	-701.518	-0.276799	-0.297506	-0.0141312	alcl.log	-701.518	-0.281376	-0.300148	-0.0143835	alcl.log	-701.518	-0.283949	-0.301488	-0.0144959
33603.5	BN	1760.12	687.039	317.817	164.404	92.5478		-69.6518	-9.79542	-7.41858	-11.7846	-70.0389	20.4418	-11.7147	-27.3784	alfBqA.log	-241.875	-0.0414312	-0.0555173	-0.0014163	alfBqA.log	-241.877	-0.043193	-0.0561048	-0.0015112	alfBqA.log	-241.877	-0.0439316	-0.0563071	-0.0015383	alfBqA.log	-241.877	-0.0443022	-0.0564038	-0.00155	alfBqA.log	-241.877	-0.0445125	-0.0564489	-0.0015559
37584.5	C2	1484.88	551.233	244.057	117.946	62.9023		-107.135	-28.5022	-23.2969	-17.02	-107.472	-3.34618	-26.8284	-28.9655	alfBqB.log	-99.4102	-0.208412	-0.219354	-0.0042241	alfBqB.log	-99.4112	-0.229073	-0.238603	-0.0049799	alfBqB.log	-99.4114	-0.237193	-0.24516	-0.005226	alfBqB.log	-99.4114	-0.240907	-0.24786	-0.0053179	alfBqB.log	-99.4114	-0.242865	-0.249195	-0.0053585
15267.3	CF	1150.46	487.251	227.723	127.949	78.436		19.5838	-2.55798	16.2035	6.54422	19.3446	18.696	13.4095	-4.20098	alf.log	-341.483	-0.314869	-0.323078	-0.0101294	alf.log	-341.487	-0.341284	-0.346918	-0.0114001	alf.log	-341.488	-0.352171	-0.355451	-0.0118152	alf.log	-341.488	-0.35717	-0.358909	-0.0119793	alf.log	-341.488	-0.359801	-0.360591	-0.0120502
9829.8	Cl2	1479.59	624.776	286.785	136.577	72.8411		21.9988	-13.1154	-31.6569	-19.7004	21.6905	14.5642	-35.8633	-33.532	al.log	-241.875	-0.0406382	-0.0552245	-0.0013795	al.log	-241.877	-0.0427788	-0.0559967	-0.0014998	al.log	-241.877	-0.0436835	-0.0562544	-0.0015329	al.log	-241.877	-0.0441365	-0.0563722	-0.0015469	al.log	-241.877	-0.0444033	-0.0564298	-0.0015539
14655.6	ClF	1142.24	504.817	233.393	113.121	62.2906		55.3345	-7.44253	-21.5838	-11.5132	55.1046	14.7856	-24.9519	-22.5442	b2Bq.log	-24.5284	-0.0497553	-0.0695289	-0.0014967	b2Bq.log	-24.529	-0.0520384	-0.0705859	-0.001613	b2Bq.log	-24.5291	-0.052919	-0.0709114	-0.0016457	b2Bq.log	-24.5291	-0.0533465	-0.0710557	-0.0016591	b2Bq.log	-24.5291	-0.0535787	-0.0711226	-0.0016651
17008.7	ClO	1433.01	636.994	275.651	128.472	66.031		75.6786	-44.9695	-36.3697	-24.6304	75.3914	-15.3776	-40.4913	-38.181	b2.log	-49.0889	-0.166228	-0.19161	-0.0175438	b2.log	-49.0905	-0.173135	-0.195769	-0.0183766	b2.log	-49.0908	-0.175737	-0.19702	-0.0186401	b2.log	-49.0909	-0.176972	-0.197543	-0.0187459	b2.log	-49.0909	-0.177618	-0.197782	-0.0187943
29273.3	CN	2184.67	873.613	424.919	224.846	135.893		-50.8886	26.7917	0.764223	6.73638	-51.3615	63.5372	-4.83855	-12.5678	bfBqA.log	-99.4102	-0.209458	-0.220384	-0.0042779	bfBqA.log	-99.4112	-0.229643	-0.239071	-0.0050037	bfBqA.log	-99.4114	-0.237482	-0.245354	-0.005236	bfBqA.log	-99.4114	-0.241079	-0.247964	-0.0053229	bfBqA.log	-99.4114	-0.242971	-0.249255	-0.0053612
24156.3	CO	1883.04	806.961	395.227	221.469	140.043		48.1502	29.8934	26.8594	21.8171	47.7621	63.6121	21.9936	4.1466	bfBqB.log	-24.5284	-0.0499527	-0.0696063	-0.0015019	bfBqB.log	-24.529	-0.052116	-0.070607	-0.0016135	bfBqB.log	-24.5291	-0.0529688	-0.0709271	-0.0016461	bfBqB.log	-24.5291	-0.053382	-0.0710668	-0.0016594	bfBqB.log	-24.5291	-0.0536036	-0.0711301	-0.0016654
19946.7	CS	1816.65	740.85	347.244	188.784	111.331		-17.7595	-2.00341	11.3075	-1.12747	-18.1476	30.2307	6.87004	-17.9359	bf.log	-124.165	-0.326228	-0.338074	-0.0114428	bf.log	-124.168	-0.352843	-0.361911	-0.0126901	bf.log	-124.168	-0.363545	-0.370231	-0.0130976	bf.log	-124.169	-0.368451	-0.373645	-0.0132575	bf.log	-124.169	-0.37104	-0.37532	-0.0133272
21659.5	F2	752.778	346.64	151.637	71.5727	38.5857		60.2484	-21.3899	-18.0994	-9.31031	60.1019	-5.42021	-20.3415	-16.469	b.log	-24.5283	-0.0489053	-0.0690893	-0.0014576	b.log	-24.529	-0.0515987	-0.0704166	-0.0016015	b.log	-24.5291	-0.0526764	-0.0708378	-0.0016403	b.log	-24.5291	-0.0531978	-0.0710168	-0.0016561	b.log	-24.5291	-0.0534812	-0.0710989	-0.0016633
34274.6	N2	2870.42	1173.11	595.716	322.514	196.667		-23.7623	83.3924	16.5274	13.942	-24.3746	130.678	8.87673	-13.3687	bn3piBqA.log	-24.5284	-0.0499916	-0.0696557	-0.0015038	bn3piBqA.log	-24.529	-0.0521486	-0.070624	-0.001615	bn3piBqA.log	-24.5291	-0.0529832	-0.0709314	-0.0016467	bn3piBqA.log	-24.5291	-0.0533879	-0.0710681	-0.0016596	bn3piBqA.log	-24.5291	-0.0536067	-0.0711306	-0.0016655
30575.6	NO	2150.03	899.066	444.139	239.94	145.676		16.9393	40.4813	11.2371	8.8074	16.488	77.7372	5.51874	-11.6494	bn3piBqB.log	-54.4002	-0.101217	-0.117144	-0.0025869	bn3piBqB.log	-54.4008	-0.108285	-0.122553	-0.0029654	bn3piBqB.log	-54.4009	-0.110921	-0.124281	-0.0030768	bn3piBqB.log	-54.4009	-0.112122	-0.124976	-0.003115	bn3piBqB.log	-54.4009	-0.112727	-0.125299	-0.0031322
29345.8	O2	1433.82	629.228	290.601	155.865	94.5221		61.8612	-9.86441	4.96146	5.45401	61.5709	17.8673	1.18838	-7.85842	bn3pi.log	-79.0134	-0.230772	-0.246563	-0.01345	bn3pi.log	-79.0156	-0.245956	-0.258802	-0.0144045	bn3pi.log	-79.016	-0.25192	-0.262771	-0.0147129	bn3pi.log	-79.0161	-0.254711	-0.264406	-0.014825	bn3pi.log	-79.0161	-0.256141	-0.265168	-0.0148752
20132.2	OF	1043.63	469.397	207.366	106.21	57.7942		64.4708	-25.1346	-7.08432	-12.5043	64.2637	-3.67572	-9.91705	-23.0113	bnBqA.log	-24.5284	-0.0500604	-0.0696885	-0.0015063	bnBqA.log	-24.529	-0.0521817	-0.070637	-0.0016158	bnBqA.log	-24.5291	-0.0530005	-0.0709371	-0.0016471	bnBqA.log	-24.5291	-0.0533992	-0.0710714	-0.0016598	bnBqA.log	-24.5291	-0.0536138	-0.0711326	-0.0016656
23529.6	P2	2880.3	1135.67	515.13	264.622	151.11		-94.5663	-35.4791	-15.9475	-13.7061	-95.1957	15.3399	-22.9627	-38.3401	bnBqB.log	-54.4003	-0.101289	-0.117202	-0.0025917	bnBqB.log	-54.4008	-0.108323	-0.122579	-0.0029671	bnBqB.log	-54.4009	-0.110942	-0.124293	-0.0030776	bnBqB.log	-54.4009	-0.112134	-0.124982	-0.0031154	bnBqB.log	-54.4009	-0.112734	-0.125303	-0.0031324
16103	S2	2056.84	858.754	397.418	201.055	114.033		13.9098	-11.926	-18.8731	-12.3195	13.4776	25.8547	-24.372	-31.2046	bn.log	-78.9092	-0.343718	-0.330382	-0.0341755	bn.log	-78.9115	-0.360288	-0.342572	-0.0352708	bn.log	-78.9119	-0.366853	-0.346617	-0.0356542	bn.log	-78.912	-0.369928	-0.348271	-0.0357898	bn.log	-78.912	-0.371497	-0.349034	-0.0358487
12792.4	SiF	1393.19	598.492	275.14	150.325	90.6501		38.1054	-11.7707	10.5322	4.0039	37.8187	14.71	7.03687	-8.94654	c2bq.log	-37.6879	-0.0738682	-0.0935761	-0.0022927	c2bq.log	-37.6886	-0.0782081	-0.0963601	-0.0025364	c2bq.log	-37.6887	-0.0798322	-0.0972155	-0.0026042	c2bq.log	-37.6887	-0.0805914	-0.0975772	-0.0026301	c2bq.log	-37.6887	-0.0809811	-0.0977409	-0.0026413
22965.9	SiO	2005.03	892.494	413.293	223.47	136.316		107.977	-11.9032	10.8671	9.77264	107.576	27.3406	5.55135	-9.141	c2.log	-75.4036	-0.357437	-0.349988	-0.0337418	c2.log	-75.4062	-0.372743	-0.360753	-0.0352235	c2.log	-75.4066	-0.378735	-0.36426	-0.0356994	c2.log	-75.4067	-0.381519	-0.365698	-0.035887	c2.log	-75.4067	-0.382933	-0.366343	-0.0359629
22419.8	SO	1691.96	764.948	346.673	178.314	101.257		111.254	-24.463	-10.2477	-10.6279	110.919	9.79131	-14.9623	-27.3506	cfBqA.log	-37.6879	-0.0736796	-0.0934709	-0.0022813	cfBqA.log	-37.6886	-0.0780912	-0.0962952	-0.0025318	cfBqA.log	-37.6887	-0.0797706	-0.0971873	-0.0026022	cfBqA.log	-37.6887	-0.0805487	-0.0975598	-0.0026289	cfBqA.log	-37.6887	-0.0809578	-0.0977322	-0.0026406
																cfBqB.log	-99.4102	-0.209445	-0.220347	-0.0042743	cfBqB.log	-99.4112	-0.229579	-0.239003	-0.005001	cfBqB.log	-99.4114	-0.237489	-0.245356	-0.0052357	cfBqB.log	-99.4114	-0.241094	-0.247973	-0.0053231	cfBqB.log	-99.4114	-0.242979	-0.24926	-0.0053613
																cf.log	-137.23	-0.362259	-0.375294	-0.0137506	cf.log	-137.233	-0.391615	-0.401401	-0.0152084	cf.log	-137.233	-0.403415	-0.410518	-0.0156845	cf.log	-137.233	-0.408779	-0.414232	-0.0158691	cf.log	-137.233	-0.411581	-0.416031	-0.0159488
								0.709639	0.868806	1.1302	1.49914					cl2.log	-919.003	-0.38357	-0.416841	-0.018607	cl2.log	-919.009	-0.421702	-0.451224	-0.0219911	cl2.log	-919.01	-0.437369	-0.462575	-0.0231242	cl2.log	-919.011	-0.445014	-0.467234	-0.0235748	cl2.log	-919.011	-0.449301	-0.469609	-0.0237764
								82.3269	32.828	15.0629	12.3479	82.5024	45.5272	15.492	19.9215	clBq.log	-459.481	-0.16841	-0.190581	-0.0063654	clBq.log	-459.483	-0.184725	-0.205205	-0.0076535	clBq.log	-459.484	-0.191376	-0.209795	-0.0080633	clBq.log	-459.484	-0.194637	-0.211684	-0.0082247	clBq.log	-459.484	-0.196492	-0.212673	-0.0082981
	CP	3ZaPa	4ZaPa	5ZaPa	6ZaPa	7ZaPa		{3,4}	{4,5}	{5,6}	{6,7}					clfBqA.log	-459.481	-0.168853	-0.19098	-0.0064046	clfBqA.log	-459.483	-0.185014	-0.20541	-0.0076706	clfBqA.log	-459.484	-0.191545	-0.209888	-0.0080714	clfBqA.log	-459.484	-0.194754	-0.21174	-0.0082291	clfBqA.log	-459.484	-0.196571	-0.21271	-0.0083007
	AlCl	1783.23	701.547	319.617	176.256	109.426		-66.0556	-12.2057	14.2297	9.23863	-61.6006	12.0076	11.6775	-2.1117	clfBqB.log	-99.4102	-0.208436	-0.219356	-0.0042218	clfBqB.log	-99.4112	-0.229098	-0.238612	-0.0049809	clfBqB.log	-99.4114	-0.237196	-0.245154	-0.0052254	clfBqB.log	-99.4114	-0.240925	-0.247867	-0.0053184	clfBqB.log	-99.4114	-0.242871	-0.249197	-0.0053586
	AlF	1584.38	705.716	316.28	171.12	104.882		82.1801	-22.064	7.05901	5.58291	85.7989	2.62518	4.47477	-5.66678	clf.log	-558.914	-0.451652	-0.469189	-0.0178561	clf.log	-558.919	-0.493167	-0.507166	-0.0205432	clf.log	-558.92	-0.510038	-0.520189	-0.0214255	clf.log	-558.92	-0.517992	-0.525552	-0.0217749	clf.log	-558.92	-0.522264	-0.528203	-0.0219283
	B2	699.549	250.658	119.017	67.5283	44.4835		-67.8928	4.64665	9.33564	9.936	-66.044	12.9923	8.41901	6.02209	cl.log	-459.481	-0.16715	-0.189397	-0.0062092	cl.log	-459.483	-0.183971	-0.204641	-0.0075959	cl.log	-459.484	-0.190932	-0.209547	-0.0080348	cl.log	-459.484	-0.194344	-0.211534	-0.0082092	cl.log	-459.484	-0.196289	-0.212576	-0.0082887
	BF	1617.92	707.298	330.372	184.685	114.321		61.0852	2.89684	20.029	8.83645	64.8357	26.7929	17.4354	-3.11401	cloBqA.log	-459.481	-0.169284	-0.191375	-0.0064354	cloBqA.log	-459.483	-0.185224	-0.205554	-0.0076835	cloBqA.log	-459.484	-0.191679	-0.209967	-0.0080791	cloBqA.log	-459.484	-0.194847	-0.211792	-0.0082337	cloBqA.log	-459.484	-0.196627	-0.212738	-0.0083031
	BN(3Pi)	2111.05	824.64	400.308	224.026	141.284		-88.2437	31.6455	24.7917	17.2421	-82.9455	58.547	21.6534	3.18934	cloBqB.log	-74.8113	-0.152687	-0.168557	-0.0034135	cloBqB.log	-74.8122	-0.166245	-0.180406	-0.0039731	cloBqB.log	-74.8124	-0.171504	-0.184345	-0.0041466	cloBqB.log	-74.8124	-0.173928	-0.185963	-0.0042101	cloBqB.log	-74.8124	-0.175135	-0.186715	-0.004237
	BN	2110.86	823.618	377.909	195.525	111.927		-89.858	-9.32606	-10.6047	-13.3977	-84.5563	18.9307	-13.8516	-27.5958	c.log	-37.6878	-0.0726278	-0.0927527	-0.0022149	c.log	-37.6885	-0.0775552	-0.0960084	-0.0025103	c.log	-37.6887	-0.0794826	-0.0970624	-0.0025928	c.log	-37.6887	-0.0803779	-0.0974941	-0.0026241	c.log	-37.6887	-0.0808436	-0.0976908	-0.0026377
	C2	1846.31	705.612	311.26	154.423	84.8936		-103.871	-31.3557	-22.8337	-19.341	-99.1732	-6.35481	-25.6258	-31.1498	clo.log	-534.306	-0.396862	-0.4275	-0.0185188	clo.log	-534.31	-0.432157	-0.459079	-0.0211379	clo.log	-534.311	-0.446591	-0.469895	-0.0220167	clo.log	-534.311	-0.453398	-0.474291	-0.0223565	clo.log	-534.311	-0.457002	-0.476412	-0.022504
	CF	1774.86	759.378	348.697	189.534	114.891		38.749	-8.105	9.64783	2.98987	42.9314	17.9311	6.81431	-9.68746	cnBqA.log	-37.6879	-0.0739292	-0.0936127	-0.0022934	cnBqA.log	-37.6886	-0.0782549	-0.0963798	-0.0025375	cnBqA.log	-37.6887	-0.07986	-0.0972277	-0.0026049	cnBqA.log	-37.6887	-0.0806088	-0.0975841	-0.0026304	cnBqA.log	-37.6887	-0.080992	-0.0977453	-0.0026415
	Cl2	1999.17	872.168	395.688	202.112	115.375		72.4034	-18.2799	-16.6689	-14.6548	77.045	11.9276	-20.1151	-29.386	cnBqB.log	-54.4002	-0.101537	-0.117386	-0.0026009	cnBqB.log	-54.4008	-0.108434	-0.122649	-0.0029708	cnBqB.log	-54.4009	-0.110996	-0.124321	-0.003079	cnBqB.log	-54.4009	-0.112172	-0.125001	-0.0031163	cnBqB.log	-54.4009	-0.112761	-0.125316	-0.003133
	ClF	1738.66	796.982	357.33	182.321	105.11		128.731	-24.6416	-15.4742	-10.6403	132.609	3.23116	-18.5898	-23.7538	cn.log	-92.2219	-0.326643	-0.332381	-0.0203101	cn.log	-92.2246	-0.345668	-0.347584	-0.0216751	cn.log	-92.225	-0.353181	-0.352623	-0.0221281	cn.log	-92.2251	-0.356733	-0.354743	-0.022297	cn.log	-92.2251	-0.358503	-0.355699	-0.0223713
	ClO	2179.11	960.983	420.175	211.235	118.178		96.5519	-49.6815	-24.9087	-21.3278	101.569	-15.3957	-28.6283	-37.1325	coBqA.log	-37.6879	-0.0740007	-0.0936643	-0.0022964	coBqA.log	-37.6886	-0.0782688	-0.0963869	-0.0025377	coBqA.log	-37.6887	-0.0798676	-0.0972308	-0.0026049	coBqA.log	-37.6887	-0.0806095	-0.0975845	-0.0026304	coBqA.log	-37.6887	-0.0809929	-0.0977457	-0.0026414
	CN	2632.83	1058.74	505.818	267.973	162.669		-58.298	25.4352	-0.839464	4.80351	-51.8149	60.489	-5.07372	-13.0812	coBqB.log	-74.8113	-0.154005	-0.16978	-0.0034739	coBqB.log	-74.8122	-0.166917	-0.180916	-0.0039964	coBqB.log	-74.8124	-0.1719	-0.184603	-0.0041579	coBqB.log	-74.8124	-0.174154	-0.186095	-0.0042153	coBqB.log	-74.8124	-0.175289	-0.1868	-0.0042399
	CO	2663.72	1125.59	541.002	296.485	187.406		34.0833	33.104	20.1319	23.8814	40.4182	70.1656	15.7788	5.35557	co.log	-112.787	-0.358881	-0.361372	-0.0174109	co.log	-112.79	-0.383333	-0.382238	-0.01882	co.log	-112.79	-0.39317	-0.389433	-0.019286	co.log	-112.79	-0.397699	-0.392394	-0.0194648	co.log	-112.79	-0.399972	-0.393756	-0.0195404
	CS	2466.29	929.796	473.135	258.884	156.279		-160.563	76.3851	16.7368	2.46087	-154.234	105.336	12.9226	-14.9653	csBqA.log	-37.6879	-0.0735845	-0.0934186	-0.0022798	csBqA.log	-37.6886	-0.0780022	-0.0962484	-0.0025295	csBqA.log	-37.6887	-0.0797224	-0.0971662	-0.0026012	csBqA.log	-37.6887	-0.0805204	-0.0975484	-0.0026284	csBqA.log	-37.6887	-0.0809355	-0.0977235	-0.0026403
	F2	1261.43	592.145	258.39	126.222	70.2778		117.192	-31.5789	-23.1541	-13.5903	119.949	-10.4197	-25.5071	-23.0917	csBqB.log	-397.505	-0.127787	-0.149147	-0.0053699	csBqB.log	-397.507	-0.13708	-0.156314	-0.0062187	csBqB.log	-397.507	-0.141583	-0.158997	-0.0064803	csBqB.log	-397.507	-0.143504	-0.159956	-0.0065754	csBqB.log	-397.507	-0.144579	-0.160458	-0.0066197
	N2	3390.4	1397.41	691.582	375.539	229.588		-16.8853	78.3525	18.346	10.7876	-8.67703	123.1	12.7196	-14.0005	cs.log	-435.358	-0.306354	-0.322213	-0.021875	cs.log	-435.361	-0.327616	-0.33921	-0.0236461	cs.log	-435.362	-0.336368	-0.344892	-0.0242245	cs.log	-435.362	-0.340548	-0.347209	-0.0244506	cs.log	-435.362	-0.342819	-0.348353	-0.0245533
	NO	2929.73	1220.53	588.224	315.549	193.675		7.61469	38.8729	7.37126	10.9682	14.6542	78.9594	2.51693	-9.73073	f2Bq.log	-99.4102	-0.208475	-0.219379	-0.0042212	f2Bq.log	-99.4112	-0.229107	-0.238609	-0.0049825	f2Bq.log	-99.4114	-0.237227	-0.245173	-0.0052261	f2Bq.log	-99.4114	-0.240951	-0.247882	-0.005319	f2Bq.log	-99.4114	-0.24289	-0.249207	-0.005359
	O2	2385.46	1004.97	464.951	246.64	151.981		25.3157	-4.21897	-0.0959203	10.0727	31.0014	30.0167	-3.98243	-6.00413	f2.log	-198.77	-0.528368	-0.531699	-0.0192589	f2.log	-198.773	-0.573502	-0.573208	-0.0215641	f2.log	-198.773	-0.591697	-0.587857	-0.0223343	f2.log	-198.773	-0.599974	-0.593877	-0.0226366	f2.log	-198.773	-0.60425	-0.596782	-0.0227672
	OF	1716.74	758.533	335.013	171.46	97.6069		78.5539	-32.9443	-13.3872	-13.1095	82.5004	-6.09428	-16.2988	-25.6527	f.log	-99.4101	-0.207323	-0.218221	-0.0041541	f.log	-99.4112	-0.22844	-0.23805	-0.0049544	f.log	-99.4114	-0.236873	-0.24493	-0.0052119	f.log	-99.4114	-0.240747	-0.247758	-0.0053124	f.log	-99.4114	-0.242764	-0.249135	-0.0053554
	P2	3137.52	1236.06	564.468	292.495	169.107		-113.291	-19.0154	-14.889	-15.8704	-105.459	23.5618	-19.7309	-36.8266	n2Bq.log	-54.4002	-0.101577	-0.117388	-0.002601	n2Bq.log	-54.4008	-0.108502	-0.122688	-0.0029731	n2Bq.log	-54.4009	-0.111025	-0.124336	-0.0030795	n2Bq.log	-54.4009	-0.1122	-0.125016	-0.003117	n2Bq.log	-54.4009	-0.112776	-0.125323	-0.0031333
	S2	2738.49	1129.06	522.738	271.901	159.991		-13.0542	-4.0365	-11.596	-7.77821	-6.42563	34.4026	-16.0616	-26.7849	n2.log	-108.989	-0.378043	-0.375495	-0.0190132	n2.log	-108.992	-0.40159	-0.395174	-0.0204938	n2.log	-108.993	-0.410782	-0.401688	-0.0209977	n2.log	-108.993	-0.415187	-0.404486	-0.0211796	n2.log	-108.993	-0.417392	-0.405766	-0.0212596
	SiF	1786.55	778.9	349.981	186.604	112.532		63.8318	-22.6663	1.95558	1.48629	67.9819	4.526	-0.952954	-11.0941	n.log	-54.4002	-0.100102	-0.116204	-0.0024984	n.log	-54.4008	-0.107735	-0.122177	-0.0029368	n.log	-54.4009	-0.11063	-0.124118	-0.0030642	n.log	-54.4009	-0.111959	-0.124895	-0.0031092	n.log	-54.4009	-0.112617	-0.125248	-0.0031288
	SiO	2494.48	1089.25	494.192	265.17	162.631		92.0474	-22.8015	6.32906	8.91148	97.835	14.9238	2.25187	-8.50354	noBqA.log	-54.4002	-0.10135	-0.117203	-0.0025889	noBqA.log	-54.4008	-0.108386	-0.122608	-0.0029682	noBqA.log	-54.4009	-0.110977	-0.124309	-0.0030778	noBqA.log	-54.4009	-0.112164	-0.124997	-0.0031159	noBqA.log	-54.4009	-0.112755	-0.125313	-0.0031327
	SO	2568.94	1115.73	502.544	263.931	155.95		84.4823	-30.199	-5.74905	-5.92957	90.4675	8.6756	-9.99698	-24.269	noBqB.log	-74.8113	-0.153919	-0.169688	-0.0034621	noBqB.log	-74.8122	-0.166866	-0.180875	-0.003993	noBqB.log	-74.8124	-0.171855	-0.184573	-0.0041557	noBqB.log	-74.8124	-0.174138	-0.186086	-0.0042146	noBqB.log	-74.8124	-0.175276	-0.186793	-0.0042395
																no.log	-129.297	-0.414586	-0.412855	-0.0197528	no.log	-129.3	-0.442801	-0.437235	-0.0214569	no.log	-129.301	-0.453993	-0.445514	-0.0220309	no.log	-129.301	-0.459198	-0.448958	-0.0222455	no.log	-129.301	-0.461786	-0.450536	-0.0223375
																o2Bq.log	-74.8112	-0.153513	-0.169303	-0.0034439	o2Bq.log	-74.8122	-0.166644	-0.180698	-0.0039858	o2Bq.log	-74.8124	-0.171751	-0.184504	-0.0041527	o2Bq.log	-74.8124	-0.174078	-0.186051	-0.0042133	o2Bq.log	-74.8124	-0.175235	-0.18677	-0.0042387
								0.70552	0.805409	1.148	1.66898					o2.log	-149.664	-0.479461	-0.461446	-0.0200887	o2.log	-149.667	-0.512378	-0.490527	-0.0220703	o2.log	-149.667	-0.525562	-0.500599	-0.0227502	o2.log	-149.667	-0.531552	-0.504687	-0.0230083	o2.log	-149.667	-0.534503	-0.506556	-0.0231176
								40.5616	16.6213	6.84867	2.89256	40.5618	19.8748	6.99251	5.54466	ofBqA.log	-74.8112	-0.152751	-0.168589	-0.0034148	ofBqA.log	-74.8122	-0.166321	-0.180456	-0.0039754	ofBqA.log	-74.8124	-0.171559	-0.184379	-0.0041476	ofBqA.log	-74.8124	-0.173969	-0.185986	-0.0042109	ofBqA.log	-74.8124	-0.175164	-0.186729	-0.0042374
	BSSE(CCSD(T))	3ZaPa	4ZaPa	5ZaPa	6ZaPa	7ZaPa		{3,4}	{4,5}	{5,6}	{6,7}					ofBqB.log	-99.4102	-0.208925	-0.219833	-0.0042415	ofBqB.log	-99.4112	-0.229279	-0.238753	-0.0049885	ofBqB.log	-99.4114	-0.237323	-0.24524	-0.0052294	ofBqB.log	-99.4114	-0.240999	-0.247913	-0.0053203	ofBqB.log	-99.4114	-0.242921	-0.249226	-0.0053598
	AlCl	319.884	148.76	66.2374	40.6686	26.6003		28.0282	-0.22687	11.3156	3.12057	28.09	-6.98499	12.0316	6.17362	of.log	-174.201	-0.459712	-0.472329	-0.0173822	of.log	-174.204	-0.498439	-0.507482	-0.0194014	of.log	-174.204	-0.51404	-0.519821	-0.0200762	of.log	-174.204	-0.521128	-0.524847	-0.0203366	of.log	-174.204	-0.524746	-0.527239	-0.0204481
	AlF	313.037	145.292	62.0016	29.2779	17.3385		26.9451	-5.08141	-8.28899	-2.58816	27.0056	-11.9024	-7.37261	0.00288012	o.log	-74.8111	-0.151269	-0.167135	-0.0033285	o.log	-74.8122	-0.165529	-0.179842	-0.0039425	o.log	-74.8124	-0.171124	-0.184107	-0.0041321	o.log	-74.8124	-0.173715	-0.185844	-0.0042036	o.log	-74.8124	-0.174992	-0.186639	-0.0042332
	B2	192.962	74.3141	32.3067	17.0751	10.4031		-9.39443	-1.5265	-0.410744	-0.732387	-9.35163	-4.96667	0.0157947	0.715547	p2Bq.log	-340.717	-0.0853394	-0.102818	-0.004095	p2Bq.log	-340.718	-0.0905805	-0.105969	-0.0046726	p2Bq.log	-340.719	-0.0926424	-0.106976	-0.0048355	p2Bq.log	-340.719	-0.0936801	-0.107413	-0.0048982	p2Bq.log	-340.719	-0.094247	-0.107639	-0.0049283
	BF	588.28	265.915	112.634	56.2074	33.3162		38.4809	-10.8195	-8.57089	-4.88872	38.5972	-23.3724	-6.99073	0.0790299	p2.log	-681.495	-0.282335	-0.298549	-0.0223075	p2.log	-681.498	-0.302031	-0.313515	-0.0241798	p2.log	-681.499	-0.31034	-0.318589	-0.0247949	p2.log	-681.5	-0.314468	-0.320701	-0.0250444	p2.log	-681.5	-0.316688	-0.321717	-0.0251607
	BN(3Pi)	330.682	128.173	56.2952	29.1023	18.1505		-14.7012	-1.59588	-2.11523	-0.12776	-14.6281	-7.48228	-1.35373	2.24895	p.log	-340.717	-0.0844648	-0.102232	-0.0039675	p.log	-340.718	-0.0901249	-0.10574	-0.0046286	p.log	-340.719	-0.092373	-0.106864	-0.004817	p.log	-340.719	-0.0935146	-0.107349	-0.0048881	p.log	-340.719	-0.0941321	-0.107598	-0.004922
	BN	350.742	136.579	60.0921	31.1215	19.3796		-14.5175	-1.51107	-2.13692	-0.217378	-14.4402	-7.77492	-1.32564	2.3308	s2bq.log	-397.505	-0.12687	-0.148406	-0.0053118	s2bq.log	-397.507	-0.137051	-0.156309	-0.0062	s2bq.log	-397.507	-0.14123	-0.158813	-0.0064652	s2bq.log	-397.507	-0.143291	-0.159853	-0.0065676	s2bq.log	-397.507	-0.14443	-0.16039	-0.0066149
	C2	361.431	154.378	67.2031	36.4767	21.9914		8.29885	-3.00864	1.20259	-2.18437	8.37354	-10.1478	2.06305	0.959177	s2.log	-795.088	-0.341425	-0.357706	-0.0211946	s2.log	-795.092	-0.369155	-0.380844	-0.0239316	s2.log	-795.093	-0.38072	-0.388615	-0.0248422	s2.log	-795.094	-0.386398	-0.391837	-0.0252015	s2.log	-795.094	-0.389476	-0.393422	-0.0253645
	CF	624.405	272.127	120.974	61.5846	36.4547		23.5869	-0.764872	-6.59519	-5.48648	23.7139	-13.1434	-4.93206	-0.0329109	sifBqA.log	-288.853	-0.0621176	-0.0795278	-0.0028125	sifBqA.log	-288.854	-0.0654307	-0.0811143	-0.0030995	sifBqA.log	-288.854	-0.066757	-0.081614	-0.0031786	sifBqA.log	-288.855	-0.0674354	-0.0818351	-0.0032105	sifBqA.log	-288.855	-0.0678087	-0.0819485	-0.0032261
	Cl2	519.584	247.392	108.903	65.5351	42.5342		55.3546	-2.63653	15.7483	4.14606	55.4528	-13.978	16.9627	9.13763	sifBqB.log	-99.4102	-0.208625	-0.219565	-0.0042336	sifBqB.log	-99.4112	-0.229173	-0.238682	-0.0049844	sifBqB.log	-99.4114	-0.237232	-0.245183	-0.0052273	sifBqB.log	-99.4114	-0.240932	-0.247873	-0.0053188	sifBqB.log	-99.4114	-0.24288	-0.249203	-0.0053589
	ClF	596.422	292.165	123.937	69.2003	42.8195		77.5047	-11.5544	6.36208	-1.20962	77.6145	-25.3313	7.89491	4.51544	sif.log	-388.423	-0.337153	-0.349239	-0.0119488	sif.log	-388.428	-0.365572	-0.374534	-0.0134217	sif.log	-388.429	-0.37721	-0.383489	-0.0138963	sif.log	-388.429	-0.382603	-0.387145	-0.0140847	sif.log	-388.429	-0.385439	-0.388925	-0.0141667
	ClO	746.104	323.988	144.524	82.7639	52.1472		26.1774	-0.0181603	11.863	1.04848	26.3297	-14.7153	13.5925	7.69279	si.log	-288.853	-0.0612473	-0.0790796	-0.0027266	si.log	-288.854	-0.0649439	-0.0809251	-0.0030678	si.log	-288.854	-0.0664684	-0.0815262	-0.0031649	si.log	-288.855	-0.0672504	-0.0817853	-0.0032028	si.log	-288.855	-0.0676817	-0.0819166	-0.0032212
	CN	448.167	185.127	80.8983	43.1268	26.7759		-0.453399	-3.0482	-0.235169	-0.513358	-0.358509	-11.5839	0.822572	3.03503	sioBqA.log	-288.853	-0.0623502	-0.0796519	-0.0028331	sioBqA.log	-288.854	-0.0655294	-0.081152	-0.0031053	sioBqA.log	-288.854	-0.0668174	-0.0816349	-0.0031813	sioBqA.log	-288.855	-0.0674737	-0.0818466	-0.0032121	sioBqA.log	-288.855	-0.0678334	-0.0819557	-0.0032271
	CO	780.671	318.633	145.775	75.0164	47.3626		-7.34382	6.55352	-6.21476	1.20897	-7.17714	-7.60259	-4.23326	7.21028	sioBqB.log	-74.8113	-0.152892	-0.168792	-0.0034299	sioBqB.log	-74.8122	-0.166358	-0.180512	-0.0039792	sioBqB.log	-74.8124	-0.171532	-0.184367	-0.0041483	sioBqB.log	-74.8124	-0.173942	-0.185973	-0.0042109	sioBqB.log	-74.8124	-0.175144	-0.18672	-0.0042373
	CS	649.645	188.946	125.891	70.1002	44.9484		-136.087	75.1055	6.05253	2.97056	-135.921	69.9417	7.61486	8.42889	sio.log	-363.849	-0.341149	-0.341719	-0.0183964	sio.log	-363.853	-0.364511	-0.361341	-0.0199135	sio.log	-363.854	-0.3743	-0.36839	-0.0203726	sio.log	-363.855	-0.378879	-0.371252	-0.0205574	sio.log	-363.855	-0.381202	-0.372575	-0.0206358
	F2	508.654	245.504	106.752	54.6492	31.6921		59.8466	-4.9995	-5.16559	-6.62272	59.9416	-16.3625	-3.70651	-1.64068	s.log	-397.505	-0.125098	-0.146853	-0.0051377	s.log	-397.507	-0.136089	-0.155693	-0.0061382	s.log	-397.507	-0.140661	-0.158527	-0.0064357	s.log	-397.507	-0.142932	-0.159691	-0.0065516	s.log	-397.507	-0.144182	-0.160285	-0.0066051
	N2	519.979	224.303	95.8665	53.0251	32.9212		15.6976	-7.57741	3.84291	-0.631779	15.8042	-18.0956	5.04263	3.73108	soBqA.log	-397.505	-0.127741	-0.149126	-0.0053643	soBqA.log	-397.507	-0.137536	-0.156608	-0.0062224	soBqA.log	-397.507	-0.141514	-0.158954	-0.0064755	soBqA.log	-397.507	-0.143479	-0.159939	-0.0065732	soBqA.log	-397.507	-0.144557	-0.160445	-0.0066183
	NO	779.705	321.464	144.085	75.609	47.9991		-1.8338	1.22217	-3.00182	1.91871	-1.66849	-13.3042	-1.08424	7.91049	soBqB.log	-74.8113	-0.15299	-0.168858	-0.0034315	soBqB.log	-74.8122	-0.166391	-0.180526	-0.0039791	soBqB.log	-74.8124	-0.171574	-0.184391	-0.0041492	soBqB.log	-74.8124	-0.173967	-0.185986	-0.0042113	soBqB.log	-74.8124	-0.175161	-0.186728	-0.0042376
	O2	951.642	375.741	174.351	90.7747	57.4585		-30.5695	12.1494	-5.17082	1.85429	-30.3617	-4.34326	-2.83039	9.08444	so.log	-472.398	-0.407329	-0.408431	-0.0207264	so.log	-472.403	-0.437228	-0.434202	-0.023048	so.log	-472.404	-0.449575	-0.443207	-0.0237859	so.log	-472.404	-0.455359	-0.446875	-0.0240735	so.log	-472.404	-0.458346	-0.448615	-0.0241988
	OF	673.107	289.136	127.646	65.2498	39.8127		18.2367	-2.41856	-6.38179	-2.64134	18.3752	-15.6436	-4.63446	2.87891
	P2	257.224	100.388	49.3379	27.8733	17.9969		-10.2637	8.22194	3.23181	1.51347	-10.2071	4.04125	3.83289	3.6568	BSSE	HF	MP2-HF	CCSD-HF	(T)	BSSE	HF	MP2-HF	CCSD-HF	(T)	BSSE	HF	MP2-HF	CCSD-HF	(T)	BSSE	HF	MP2-HF	CCSD-HF	(T)	BSSE	HF	MP2-HF	CCSD-HF	(T)
	S2	681.644	270.305	125.32	70.8464	45.958		-19.9032	8.54787	8.31049	4.4197	-19.7548	-3.32557	9.83595	9.82088	AlCl	41.4807	415.795	319.884	45.2996	AlCl	10.7323	237.603	148.76	15.9339	AlCl	2.6337	138.927	66.2374	7.98888	AlCl	1.11932	92.7061	40.6686	4.45533	AlCl	0.395054	63.8013	26.6003	2.69954
	SiF	393.364	180.408	74.8408	36.2792	21.8816		30.1632	-10.184	-7.98982	-2.14758	30.2401	-18.8293	-6.90996	0.976907	AlF	31.7141	412.963	313.037	23.4399	AlF	5.68439	229.746	145.292	8.09861	AlF	1.36074	124.64	62.0016	4.27975	AlF	0.482844	71.4829	29.2779	1.88748	AlF	0.0877898	46.0677	17.3385	1.11932
	SiO	489.45	196.759	80.8983	41.7002	26.315		-9.74063	-12.4168	-3.29948	0.63746	-9.63505	-21.9052	-2.20179	3.97628	B2	19.3138	373.107	192.962	17.1629	B2	4.65286	193.006	74.3141	5.04792	B2	1.49243	106.489	32.3067	2.37033	B2	0.26337	65.2717	17.0751	1.31685	B2	0.0877898	42.7975	10.4031	0.790109
	SO	876.977	350.786	155.871	85.617	54.6931		-20.4516	-1.1157	4.96537	3.08157	-20.2618	-17.0782	6.93273	9.79256	BF	25.4591	698.566	588.28	36.8937	BF	5.50881	377.452	265.915	13.4538	BF	1.25101	197.922	112.634	6.56229	BF	0.26337	113.249	56.2074	3.02875	BF	0.0658424	72.4266	33.3162	1.73385
																BN(3Pi)	20.2795	483.173	330.682	29.5632	BN(3Pi)	4.43339	241.378	128.173	9.23988	BN(3Pi)	1.20711	131.224	56.2952	4.17002	BN(3Pi)	0.219475	77.5404	29.1023	2.04111	BN(3Pi)	0.0877898	51.6204	18.1505	1.22906
																BN	21.0037	514.075	350.742	31.1654	BN	4.52118	256.917	136.579	9.78857	BN	1.22906	139.498	60.0921	4.43339	BN	0.219475	82.5663	31.1215	2.1728	BN	0.0877898	54.8248	19.3796	1.2949
								0.703399	0.829008	1.10918	1.58275					C2	15.8461	544.473	361.431	34.1502	C2	4.60897	286.59	154.378	11.4566	C2	0.570634	153.457	67.2031	5.00402	C2	0.26337	93.7157	36.4767	2.6337	C2	0.0438949	60.3555	21.9914	1.58022
								7.61218	2.41838	1.04231	0.397061	19.2893	4.54386	1.64312	1.03635	CF	27.3246	696.59	624.405	40.954	CF	4.67481	367.51	272.127	14.9462	CF	0.877898	198.427	120.974	7.28656	CF	0.26337	113.49	61.5846	3.40186	CF	0.0438949	72.2291	36.4547	1.93138
(T)REF	(T)CP	3ZaPa	4ZaPa	5ZaPa	6ZaPa	7ZaPa		{3,4}	{4,5}	{5,6}	{6,7}					Cl2	46.0019	553.164	519.584	68.5639	Cl2	8.91067	331.055	247.392	25.2835	Cl2	2.10696	194.63	108.903	12.5101	Cl2	0.877898	129.007	65.5351	6.80371	Cl2	0.307264	88.7994	42.5342	4.12612
1029.88	AlCl	150.23	64.8108	28.3122	14.2878	8.6034	AlCl	4.72684	-1.94543	-1.26779	-0.393579	16.782	-4.84281	-0.33388	0.269996	ClF	32.7895	618.084	596.422	57.7438	ClF	5.57465	373.392	292.165	22.2108	ClF	1.36074	205.428	123.937	10.9957	ClF	0.482844	129.029	69.2003	5.68439	ClF	0.153632	85.3976	42.8195	3.33601
1135.6	AlF	126.94	50.1017	22.7771	11.8911	7.30411	AlF	-3.94616	0.124771	-0.18331	0.0440004	6.89787	-2.04435	0.541601	0.579473	ClO	51.8399	779.508	746.104	68.3005	ClO	6.27697	432.014	323.988	25.9419	ClO	1.68995	247.216	144.524	12.9051	ClO	0.702319	157.166	82.7639	6.80371	ClO	0.285317	105.567	52.1472	3.99444
3406.62	B2	196.017	76.4035	35.6032	19.3182	11.856	B2	-7.73264	1.77937	1.25518	0.0453056	9.14824	-1.4595	2.33962	0.916409	CN	16.9215	600.504	448.167	39.7249	CN	4.60897	306.891	185.127	13.4318	CN	0.768161	163.092	80.8983	5.90387	CN	0.219475	97.337	43.1268	2.94096	CN	0.0658424	64.1085	26.7759	1.7558
1391.25	BF	111.476	44.9528	20.5472	10.9781	6.69836	BF	-1.83925	0.314793	0.364294	-0.0754261	7.54899	-1.6226	1.00151	0.424177	CO	50.8084	901.711	780.671	49.7988	CO	5.24544	461.27	318.633	17.8433	CO	1.09737	254.876	145.775	8.31809	CO	0.307264	147.224	75.0164	3.95054	CO	0.109737	97.9954	47.3626	2.28254
2220.94	BN(3Pi)	137.246	55.5578	24.3485	13.0895	7.95376	BN(3Pi)	-1.90178	-1.52424	0.60118	-0.17479	9.62678	-4.00174	1.35094	0.424735	CS	54.9784	800.292	649.645	65.2059	CS	8.71314	315.604	188.946	21.8816	CS	2.65564	255.073	125.891	11.6322	CS	1.55827	156.793	70.1002	6.16724	CS	0.153632	107.126	44.9484	3.77496
6827.32	BN	194.907	82.3161	34.6463	18.2296	11.1844	BN	3.12011	-4.87246	0.0205202	0.0337238	19.0098	-8.65665	1.11373	0.856148	F2	25.1518	505.669	508.654	29.4535	F2	3.95054	292.735	245.504	12.3345	F2	0.790109	155.564	106.752	6.23308	F2	0.17558	89.1945	54.6492	2.89706	F2	0.0438949	55.3515	31.6921	1.58022
6751.66	C2	318.423	122.893	54.658	27.2236	16.5352	C2	-14.643	-1.90912	-3.20592	-0.381892	12.9519	-7.32582	-1.37902	0.865836	N2	14.2658	647.538	519.979	45.0362	N2	3.33601	336.542	224.303	15.9339	N2	0.790109	173.385	95.8665	6.71592	N2	0.131685	105.479	53.0251	3.4238	N2	0.0438949	69.7051	32.9212	1.97527
1754.12	CF	134.042	54.5702	24.6997	13.1114	8.04155	CF	-1.33019	-0.0632079	0.257973	0.0172125	9.88553	-2.43443	1.02965	0.60905	NO	45.2118	855.468	779.705	49.1843	NO	4.80649	436.425	321.464	17.975	NO	1.09737	236.528	144.085	8.16446	NO	0.219475	137.808	75.609	3.8847	NO	0.109737	92.6622	47.9991	2.23864
1594	Cl2	235.755	101.722	45.6902	23.3477	13.9981	Cl2	7.4433	-0.760646	-1.43411	-0.800038	26.3592	-5.20864	0.0537064	0.291404	O2	61.8479	985.09	951.642	50.6547	O2	4.08223	489.384	375.741	19.0065	O2	1.05348	275.309	174.351	9.04235	O2	0.219475	159.558	90.7747	4.25781	O2	0.131685	106.84	57.4585	2.41422
1828.53	ClF	184.051	74.2922	33.4918	17.141	10.3592	ClF	-2.9124	-0.331977	-0.995043	-0.374652	12.5777	-3.57084	0.0937844	0.417027	OF	41.4807	676.86	673.107	38.1227	OF	3.97249	357.766	289.136	14.7048	OF	0.987636	194.191	127.646	7.24266	OF	0.219475	111.076	65.2498	3.33601	OF	0.0877898	72.3169	39.8127	1.88748
2203.97	ClO	232.849	97.1263	42.1918	21.5831	13.1553	ClO	1.65879	-3.34934	-1.27554	-0.18385	20.8132	-7.71022	0.0968183	0.799985	P2	25.898	383.905	257.224	55.966	P2	8.34003	199.985	100.388	19.3138	P2	1.7119	118.253	49.3379	8.12056	P2	0.570634	72.6461	27.8733	4.43339	P2	-1.00958	50.4353	17.9969	2.76538
3658.03	CN	234.926	96.3932	43.039	22.7156	13.6952	CN	-1.05029	-1.19215	0.173414	-0.581852	18.5006	-5.42759	1.52677	0.471159	S2	89.0189	778.257	681.644	76.4211	S2	10.9737	422.489	270.305	27.1271	S2	3.24822	249.85	125.32	12.949	S2	1.79969	157.802	70.8464	7.02319	S2	0.0438949	108.728	45.958	4.3017
2791.62	CO	187.006	77.3341	34.7779	18.0979	10.9869	CO	0.191269	-0.501425	-0.403288	-0.268016	15.669	-3.87967	0.707462	0.562095	SiF	26.9076	476.787	393.364	36.3011	SiF	5.68439	267.583	180.408	13.5416	SiF	1.22906	142.022	74.8408	6.38671	SiF	0.417002	81.1837	36.2792	3.09459	SiF	0.0877898	53.2884	21.8816	1.84359
3372.29	CS	184.995	80.7008	37.157	19.8405	12.0272	CS	7.34028	1.05892	0.633375	-0.339302	22.0592	-2.39773	1.78651	0.572794	SiO	50.1061	598.354	489.45	45.6288	SiO	6.62813	310.469	196.759	16.285	SiO	1.55827	166.23	80.8983	7.15487	SiO	0.526739	98.8953	41.7002	3.64328	SiO	0.131685	66.6983	26.315	2.19475
2661.46	F2	258.063	103.421	47.4109	25.1781	15.3896	F2	-5.35408	0.97823	0.518022	-0.103317	16.4703	-3.46802	1.99854	1.03937	SO	72.7558	957.875	876.977	72.3388	SO	7.13292	506.789	350.786	26.5125	SO	2.21669	286.041	155.871	12.4881	SO	1.22906	175.404	85.617	6.43061	SO	0.592581	119.219	54.6931	3.86275
3306.43	N2	230.185	97.6662	42.9951	22.8254	13.8708	N2	4.45262	-2.32773	0.453556	-0.30206	23.1548	-6.6677	1.79669	0.743264
3301.76	NO	245.381	102.35	45.9448	24.4144	15.0208	NO	1.74149	-0.815364	0.533247	0.153239	21.9273	-5.29298	1.96699	1.2498
3233.77	O2	285.857	120.461	54.4648	29.2033	18.2076	O2	4.1214	-0.246409	1.18376	0.804181	27.4635	-5.48539	2.86597	2.08778	raw	HF	MP2-HF	CCSD-HF	(T)	raw	HF	MP2-HF	CCSD-HF	(T)	raw	HF	MP2-HF	CCSD-HF	(T)	raw	HF	MP2-HF	CCSD-HF	(T)	raw	HF	MP2-HF	CCSD-HF	(T)
2397.02	OF	224.307	91.5472	41.5729	22.1713	13.6338	OF	-1.83615	0.143726	0.651549	0.120918	16.9001	-3.8234	1.94353	1.11756	AlCl	34487.6	8114.37	5748.41	879.654	AlCl	34522.1	8930.16	6658.97	965.074	AlCl	34542.3	9258.23	6958.38	1001.57	AlCl	34556.5	9414.58	7076.17	1015.6	AlCl	34557.5	9493.68	7128.93	1021.28
3378.68	P2	224.285	103.553	51.2517	27.7021	17.0576	P2	18.629	7.89393	1.58136	0.209932	35.6679	3.74212	3.14957	1.45254	AlF	43448.4	14684.6	10893.2	1008.66	AlF	43761.5	15377.5	11604.1	1085.5	AlF	43830.6	15717.7	11910.2	1112.82	AlF	43869	15865	12022.7	1123.71	AlF	43874.4	15941.4	12077	1128.3
2687.48	S2	290.993	129.459	60.1931	32.2101	19.9195	S2	15.8369	2.77088	1.17196	0.466577	38.6338	-2.7277	3.03539	1.90134	B2	7062.96	15015.9	11726.9	3210.61	B2	7142.23	15349.5	12057.1	3330.22	B2	7160.05	15447.6	12146.7	3371.02	B2	7164.51	15489.7	12183	3387.31	B2	7165.01	15507.2	12199.4	3394.77
1234.36	SiF	122.045	49.3116	22.9746	12.0009	7.47969	SiF	-1.84939	1.14106	-0.170947	0.323792	8.41542	-0.949659	0.559809	0.851578	BF	49699.6	15363.2	11141.5	1279.78	BF	49972.6	15978.6	11729.7	1346.3	BF	50029.7	16240.2	11953.4	1370.71	BF	50044.3	16352.3	12042.6	1380.28	BF	50046.2	16415.6	12090.1	1384.56
2904.21	SiO	195.609	72.2862	34.4487	17.9003	11.2283	SiO	-14.459	3.08121	-0.454754	0.668154	2.94537	0.0775468	0.647227	1.44702	BN(3Pi)	18623.3	17945.2	13447.3	2083.69	BN(3Pi)	18835.2	19011.5	14531.2	2165.38	BN(3Pi)	18870.8	19448.5	14883.6	2196.59	BN(3Pi)	18881.6	19654.8	15032.7	2207.85	BN(3Pi)	18882.8	19762.1	15104.5	2212.98
2947.66	SO	256.856	101.665	46.6208	24.6294	15.3676	SO	-7.49582	0.988685	0.237116	0.708433	14.406	-3.38091	1.70155	1.78963	BN	-4236.87	42734	31843.4	6632.41	BN	-4013.73	44104.4	32916.5	6745	BN	-3980.9	44673.4	33285.7	6792.67	BN	-3972.14	44942.1	33439.1	6809.09	BN	-3970.89	45079.8	33511	6816.13
																C2	6131.37	46568.3	36099.6	6433.24	C2	6382.76	47764.8	37033.3	6628.77	C2	6419.81	48233.9	37340.5	6697	C2	6428.3	48452	37466.6	6724.44	C2	6428.74	48557.8	37521.6	6735.13
																CF	29031.8	18064.5	14116.9	1620.07	CF	29194.4	18791.3	14780.1	1699.55	CF	29237.2	19107.4	15039.6	1729.42	CF	29247.3	19237.8	15139.4	1741	CF	29247.8	19308	15188.9	1746.07
								0.677875	0.840773	1.09742	1.56181					Cl2	9037.13	10813.7	8350.22	1358.24	Cl2	9267.29	11799.1	9205.03	1492.27	Cl2	9357.04	12181.9	9543.02	1548.31	Cl2	9375.06	12362.2	9693.23	1570.65	Cl2	9378.68	12449.1	9756.96	1580
								6.9741	2.45401	1.05445	0.433129	19.2592	4.58609	1.64361	1.03881	ClF	4994.14	16939	13513.3	1644.48	ClF	5278.39	17723.9	14150.8	1754.24	ClF	5366.81	18048	14422.2	1795.04	ClF	5386.83	18194.7	14542.5	1811.39	ClF	5390.8	18262.7	14593.3	1818.17
	(T)raw	3ZaPa	4ZaPa	5ZaPa	6ZaPa	7ZaPa		{3,4}	{4,5}	{5,6}	{6,7}					ClO	2987.84	17216.3	15575.7	1971.12	ClO	3186.33	18141.1	16371.8	2106.85	ClO	3293.55	18553.2	16733.1	2161.78	ClO	3312.57	18729.9	16880.3	2182.39	ClO	3315.73	18813.6	16942.7	2190.82
	AlCl	195.53	80.7447	36.3011	18.7431	11.3029	AlCl	2.93467	-1.06587	-0.525375	-0.317232	16.2043	-4.07109	0.437432	0.395508	CN	29375.5	33780.1	27088.7	3423.1	CN	29686.1	35198.9	28399.7	3561.63	CN	29729.2	35789.3	28848.4	3614.99	CN	29738.5	36080.8	29048.5	3635.31	CN	29738.8	36222.6	29137.4	3644.33
	AlF	150.38	58.2003	27.0568	13.7786	8.42344	AlF	-4.28579	0.87227	-0.793192	0.059652	6.37054	-1.23361	-0.0650692	0.572657	CO	63166.6	29625.6	22273.3	2604.61	CO	63436.9	30781.1	23349.4	2714.29	CO	63491.5	31289	23761.1	2756.84	CO	63507.6	31517.9	23934.9	2773.52	CO	63508.4	31634.4	24016.3	2780.63
	B2	213.18	81.4514	37.9735	20.635	12.6461	B2	-7.84415	1.41845	1.60735	0.169007	7.38425	-1.52147	2.55812	0.93431	CS	36215	23841.1	18130.1	3187.3	CS	36347.5	25014	19205.9	3291.59	CS	36417	25508.4	19599.5	3335.14	CS	36428.8	25730.7	19757.9	3352.45	CS	36429.2	25852.7	19835.4	3360.27
	BF	148.369	58.4066	27.1095	14.0069	8.43221	BF	-2.57685	0.795775	-0.372253	-0.274347	7.82322	-1.32049	0.346241	0.259683	F2	-11097.7	24959	20906.7	2403.4	F2	-10925.1	25595.4	21312.9	2558.04	F2	-10878.4	25887.3	21507.9	2614.05	F2	-10870.5	26003.3	21587.9	2636.29	F2	-10869.7	26056.6	21620.9	2646.07
	BN(3Pi)	166.809	64.7977	28.5185	15.1306	9.18282	BN(3Pi)	-4.35357	-1.98399	0.438343	-0.106467	7.43944	-4.43714	1.17248	0.463306	N2	41359.9	39031.2	31404.1	3076.24	N2	41784.6	40848.6	33101.4	3208.76	N2	41854.1	41595.1	33678.8	3263.43	N2	41862.3	41978.4	33952	3283.6	N2	41862.3	42173.7	34077.9	3292.56
	BN	226.072	92.1047	39.0796	20.4024	12.4793	BN	1.29162	-5.50238	-0.094514	0.10504	16.7788	-9.08786	0.929672	0.864035	NO	18857.3	35821.6	28425.6	3056.38	NO	19131	37209	29676.5	3199.41	NO	19200.2	37802.1	30131.5	3255.82	NO	19208.4	38084	30335.7	3277.35	NO	19208.6	38227.5	30429.9	3286.74
	C2	352.573	134.349	59.662	29.8573	18.1154	C2	-13.5791	-3.13299	-2.85096	-0.223189	11.6484	-8.18324	-1.2166	0.901637	O2	9112.98	38830	27912	2947.92	O2	9279.52	39795.2	28716.6	3113.31	O2	9357.23	40232.9	29055.2	3179.31	O2	9364.78	40410.1	29189.9	3204.57	O2	9365.42	40497.3	29251.3	3215.57
	CF	174.996	69.5164	31.9862	16.5133	9.97293	CF	-1.98553	0.431898	-0.467102	-0.241859	10.2084	-2.10584	0.381372	0.38468	OF	-4472.28	22193.2	19088.6	2172.71	OF	-4341.58	22928.3	19662.8	2305.47	OF	-4283.86	23273.7	19924.8	2355.45	OF	-4277.54	23410.4	20026	2374.85	OF	-4276.9	23481.6	20074.4	2383.38
	Cl2	304.319	127.006	58.2003	30.1514	18.1242	Cl2	6.80915	0.350669	-0.630017	-0.660022	27.3074	-4.30185	0.908067	0.492137	P2	13425.8	24889.5	20649.3	3154.4	P2	13488.9	26727.9	22394	3275.13	P2	13591.4	27564.6	23014.5	3327.43	P2	13605.8	27969.6	23265	3350.98	P2	13613.3	28185.8	23378.5	3361.63
	ClF	241.795	96.503	44.4875	22.8254	13.6952	ClF	-1.98696	0.754307	-0.94716	-0.56435	14.8094	-2.76291	0.240703	0.310282	S2	17163.8	20022.6	14046.2	2396.49	S2	17243.5	21284.1	15244.3	2558.02	S2	17347.8	21815.4	15705.6	2627.29	S2	17360.5	22064.8	15902	2655.27	S2	17361.6	22191.3	15989	2667.56
	ClO	301.15	123.068	55.0969	28.3868	17.1497	ClO	2.35105	-2.05149	-0.925369	-0.400488	22.9381	-6.64762	0.539301	0.675981	SiF	35251.7	15052.2	11399.2	1112.32	SiF	35647.5	15843.3	12193.9	1185.05	SiF	35734.9	16212.3	12517.3	1211.39	SiF	35751.8	16373.9	12642.1	1222.36	SiF	35757.1	16459.1	12701.8	1226.88
	CN	274.651	109.825	48.9428	25.6566	15.451	CN	-1.90595	-2.2453	0.101725	-0.488165	17.1486	-6.36208	1.37865	0.489488	SiO	40699.9	28231.7	20960.9	2708.6	SiO	41014.6	29418	22073.4	2831.92	SiO	41154	30003.8	22552.6	2869.76	SiO	41181.7	30268.6	22742.5	2886.31	SiO	41192.7	30403.4	22829.6	2892.98
	CO	236.804	95.1774	43.096	22.0484	13.2694	CO	-0.828026	-0.692521	-1.0497	-0.441686	15.5447	-4.21419	0.104462	0.399306	SO	18126.7	28742.9	20727.8	2690.8	SO	18422.4	29763.1	21654.8	2845.99	SO	18557.5	30241.5	22073.1	2901.04	SO	18580	30443.9	22241.4	2923.03	SO	18586.9	30544.7	22318.5	2932.29
	CS	250.201	102.582	48.7892	26.0077	15.8022	CS	2.51545	3.56133	1.00685	-0.137006	19.5808	-0.0760969	2.2561	0.840647	CP					CP					CP					CP					CP
	F2	287.516	115.755	53.644	28.0752	16.9698	F2	-0.677081	1.42249	0.0154296	-0.374791	19.1792	-2.7774	1.41752	0.689064	AlCl	34446.1	7698.58	5428.53	834.355	AlCl	34511.4	8692.55	6510.21	949.14	AlCl	34539.7	9119.3	6892.14	993.583	AlCl	34555.4	9321.88	7035.5	1011.14	AlCl	34557.1	9429.88	7102.33	1018.58
	N2	275.221	113.6	49.711	26.2492	15.8461	N2	4.04115	-4.00518	0.501622	-0.401611	22.7252	-8.32527	1.78817	0.594964	AlF	43416.7	14271.6	10580.1	985.221	AlF	43755.8	15147.7	11458.8	1077.4	AlF	43829.3	15593	11848.2	1108.54	AlF	43868.5	15793.5	11993.4	1121.82	AlF	43874.3	15895.3	12059.6	1127.18
	NO	294.566	120.325	54.1093	28.2991	17.2595	NO	2.21121	-1.5629	-0.0256482	0.0177492	22.3542	-6.04031	1.38968	1.0753	B2	7043.64	14642.8	11533.9	3193.44	B2	7137.58	15156.5	11982.8	3325.17	B2	7158.56	15341.1	12114.4	3368.65	B2	7164.24	15424.4	12165.9	3385.99	B2	7164.92	15464.4	12189	3393.98
	O2	336.512	139.467	63.5072	33.4611	20.6218	O2	5.89592	-0.358056	0.487867	0.56932	28.6751	-5.49438	2.13547	1.79927	BF	49674.1	14664.7	10553.2	1242.88	BF	49967.1	15601.2	11463.8	1332.85	BF	50028.4	16042.3	11840.7	1364.14	BF	50044	16239	11986.4	1377.25	BF	50046.1	16343.2	12056.8	1382.82
	OF	262.43	106.252	48.8155	25.5073	15.5212	OF	0.38279	0.524498	-0.0716031	-0.0751552	18.4377	-3.35928	1.20652	0.881473	BN(3Pi)	18603	17462.1	13116.6	2054.13	BN(3Pi)	18830.8	18770.1	14403	2156.14	BN(3Pi)	18869.6	19317.3	14827.3	2192.42	BN(3Pi)	18881.4	19577.2	15003.6	2205.81	BN(3Pi)	18882.7	19710.5	15086.4	2211.76
	P2	280.252	122.866	59.3723	32.1355	19.8229	P2	16.1787	5.98825	2.2452	0.5931	34.3732	1.69487	3.73876	1.77259	BN	-4257.87	42219.9	31492.7	6601.25	BN	-4018.25	43847.4	32779.9	6735.21	BN	-3982.13	44533.9	33225.6	6788.24	BN	-3972.36	44859.6	33408	6806.92	BN	-3970.98	45025	33491.6	6814.84
	S2	367.414	156.586	73.1421	39.2333	24.2212	S2	13.6718	2.98447	2.02098	0.775202	38.0443	-2.65792	3.8804	2.2133	C2	6115.53	46023.9	35738.2	6399.09	C2	6378.15	47478.2	36878.9	6617.31	C2	6419.24	48080.5	37273.3	6692	C2	6428.04	48358.3	37430.1	6721.8	C2	6428.7	48497.5	37499.6	6733.55
	SiF	158.347	62.8531	29.3613	15.0955	9.32328	SiF	-1.87946	1.2023	-0.560198	0.30822	9.16	-1.06237	0.222083	0.861172	CF	29004.5	17367.9	13492.5	1579.12	CF	29189.7	18423.8	14508	1684.6	CF	29236.4	18909	14918.6	1722.13	CF	29247.1	19124.3	15077.8	1737.6	CF	29247.8	19235.7	15152.4	1744.14
	SiO	241.238	88.5712	41.6036	21.5436	13.4231	SiO	-14.9177	2.11456	-0.470641	0.740281	2.73125	-1.06132	0.629366	1.5182	Cl2	8991.13	10260.5	7830.63	1289.68	Cl2	9258.38	11468	8957.64	1466.99	Cl2	9354.93	11987.3	9434.12	1535.8	Cl2	9374.18	12233.2	9627.69	1563.84	Cl2	9378.37	12360.3	9714.43	1575.87
	SO	329.194	128.178	59.1089	31.06	19.2304	SO	-8.08671	1.03786	0.278608	0.75463	15.1517	-3.63247	1.81669	1.88787	ClF	4961.36	16320.9	12916.9	1586.74	ClF	5272.81	17350.5	13858.6	1732.03	ClF	5365.45	17842.5	14298.2	1784.04	ClF	5386.35	18065.7	14473.3	1805.71	ClF	5390.65	18177.3	14550.5	1814.84
								0.562271	0.908391	1.04259	1.46602					ClO	2936	16436.8	14829.6	1902.82	ClO	3180.06	17709.1	16047.8	2080.9	ClO	3291.86	18306	16588.6	2148.88	ClO	3311.87	18572.8	16797.5	2175.59	ClO	3315.45	18708	16890.6	2186.82
								1.42099	0.937938	0.518106	0.181509	3.87155	1.12532	0.564944	0.246928	CN	29358.5	33179.6	26640.5	3383.38	CN	29681.5	34892	28214.6	3548.2	CN	29728.4	35626.2	28767.5	3609.08	CN	29738.3	35983.5	29005.3	3632.37	CN	29738.8	36158.5	29110.7	3642.58
	BSSE(T)	3ZaPa	4ZaPa	5ZaPa	6ZaPa	7ZaPa		{3,4}	{4,5}	{5,6}	{6,7}					CO	63115.8	28723.9	21492.6	2554.82	CO	63431.6	30319.8	23030.7	2696.44	CO	63490.4	31034.1	23615.3	2748.52	CO	63507.3	31370.7	23859.9	2769.57	CO	63508.3	31536.4	23968.9	2778.35
	AlCl	45.2996	15.9339	7.98888	4.45533	2.69954		-0.577618	0.771724	0.771313	0.125512	-3.97242	1.30895	0.577548	-0.0426864	CS	36160	23040.8	17480.4	3122.09	CS	36338.8	24698.4	19016.9	3269.71	CS	36414.3	25253.3	19473.6	3323.5	CS	36427.3	25573.9	19687.8	3346.29	CS	36429	25745.6	19790.4	3356.49
	AlF	23.4399	8.09861	4.27975	1.88748	1.11932		-0.527336	0.810737	-0.60667	-0.00681574	-2.30085	1.06896	-0.737852	-0.0804025	F2	-11122.9	24453.4	20398.1	2373.95	F2	-10929	25302.7	21067.4	2545.71	F2	-10879.2	25731.7	21401.1	2607.82	F2	-10870.6	25914.1	21533.3	2633.39	F2	-10869.8	26001.2	21589.2	2644.49
	B2	17.1629	5.04792	2.37033	1.31685	0.790109		-1.76399	-0.0619741	0.218506	0.0179009	-3.16454	0.119081	0.160737	-0.0325586	N2	41345.7	38383.6	30884.2	3031.21	N2	41781.3	40512.1	32877.1	3192.83	N2	41853.3	41421.7	33583	3256.72	N2	41862.2	41873	33899	3280.18	N2	41862.3	42104	34045	3290.58
	BF	36.8937	13.4538	6.56229	3.02875	1.73385		0.274231	0.302109	-0.655272	-0.164495	-2.43552	0.768104	-0.849037	-0.288541	NO	18812.1	34966.1	27645.9	3007.2	NO	19126.2	36772.6	29355.1	3181.44	NO	19199.1	37565.6	29987.4	3247.65	NO	19208.2	37946.2	30260.1	3273.46	NO	19208.5	38134.8	30381.9	3284.5
	BN(3Pi)	29.5632	9.23988	4.17002	2.04111	1.22906		-2.18734	-0.435403	-0.178452	0.0385709	-4.53681	-0.0925851	-0.295193	-0.0392208	O2	9051.13	37844.9	26960.3	2897.26	O2	9275.44	39305.8	28340.8	3094.31	O2	9356.18	39957.5	28880.8	3170.27	O2	9364.56	40250.6	29099.1	3200.31	O2	9365.29	40390.4	29193.8	3213.15
	BN	31.1654	9.78857	4.43339	2.1728	1.2949		-2.231	-0.431213	-0.18406	0.00788734	-4.70225	-0.0691023	-0.308022	-0.0762119	OF	-4513.76	21516.3	18415.5	2134.59	OF	-4345.55	22570.5	19373.7	2290.77	OF	-4284.85	23079.5	19797.2	2348.2	OF	-4277.76	23299.4	19960.8	2371.51	OF	-4276.99	23409.2	20034.6	2381.5
	C2	34.1502	11.4566	5.00402	2.6337	1.58022		-1.30341	-0.857423	0.162426	0.0358018	-3.9269	-0.42111	0.032447	-0.0651173	P2	13399.9	24505.6	20392.1	3098.43	P2	13480.5	26527.9	22293.6	3255.82	P2	13589.6	27446.4	22965.2	3319.31	P2	13605.3	27896.9	23237.1	3346.55	P2	13614.3	28135.4	23360.5	3358.86
	CF	40.954	14.9462	7.28656	3.40186	1.93138		0.32283	0.328585	-0.64828	-0.22437	-2.68378	0.846521	-0.861301	-0.365236	S2	17074.8	19244.3	13364.6	2320.07	S2	17232.6	20861.6	14974	2530.89	S2	17344.6	21565.5	15580.3	2614.34	S2	17358.7	21907	15831.1	2648.25	S2	17361.6	22082.5	15943.1	2663.26
	Cl2	68.5639	25.2835	12.5101	6.80371	4.12612		0.948178	0.906786	0.854361	0.200733	-4.05522	1.77051	0.541448	-0.0557691	SiF	35224.8	14575.4	11005.9	1076.02	SiF	35641.9	15575.8	12013.5	1171.51	SiF	35733.6	16070.3	12442.4	1205	SiF	35751.4	16292.7	12605.8	1219.27	SiF	35757	16405.9	12679.9	1225.04
	ClF	57.7438	22.2108	10.9957	5.68439	3.33601		2.2317	0.80793	0.146918	-0.106745	-1.87606	1.56628	-0.144331	-0.331711	SiO	40649.8	27633.4	20471.4	2662.97	SiO	41007.9	29107.5	21876.7	2815.64	SiO	41152.4	29837.5	22471.7	2862.61	SiO	41181.2	30169.7	22700.8	2882.67	SiO	41192.5	30336.7	22803.3	2890.79
	ClO	68.3005	25.9419	12.9051	6.80371	3.99444		2.1249	1.0626	0.442482	-0.124003	-2.77194	1.94413	0.107907	-0.393121	SO	18053.9	27785	19850.8	2618.46	SO	18415.3	29256.3	21304	2819.48	SO	18555.3	29955.4	21917.2	2888.55	SO	18578.7	30268.5	22155.8	2916.6	SO	18586.3	30425.5	22263.8	2928.43
	CN	39.7249	13.4318	5.90387	2.94096	1.7558		-1.35197	-0.934484	-0.148127	0.0183295	-4.39156	-0.425452	-0.310601	-0.0952044
	CO	49.7988	17.8433	8.31809	3.95054	2.28254		-0.124357	-0.33452	-0.603	-0.162788	-3.81855	0.309561	-0.842498	-0.322577
	CS	65.2059	21.8816	11.6322	6.16724	3.77496		-2.47836	2.32163	0.469588	0.267853	-7.48683	3.01468	0.169914	0.0386829
	F2	29.4535	12.3345	6.23308	2.89706	1.58022		2.70895	0.690625	-0.581018	-0.350302	0.729917	1.10319	-0.763951	-0.476451
	N2	45.0362	15.9339	6.71592	3.4238	1.97527		-0.429533	-1.65757	-0.00851474	-0.1483	-3.79389	-1.03426	-0.189041	-0.287063
	NO	49.1843	17.975	8.16446	3.8847	2.23864		0.426901	-0.747332	-0.577314	-0.174508	-3.18103	-0.0839575	-0.811998	-0.332194
	O2	50.6547	19.0065	9.04235	4.25781	2.41422		1.21162	-0.0089914	-0.730496	-0.288506	-2.44705	0.664771	-0.992861	-0.465115
	OF	38.1227	14.7048	7.24266	3.33601	1.88748		1.53758	0.464122	-0.737004	-0.23609	-1.16964	0.968701	-0.951229	-0.374853
	P2	55.966	19.3138	8.12056	4.43339	2.76538		-1.29473	-2.04725	0.58919	0.320056	-5.53189	-1.29038	0.387001	0.160267
	S2	76.4211	27.1271	12.949	7.02319	4.3017		-0.589509	0.0697749	0.845014	0.311962	-6.28811	1.02848	0.520067	0.051255
	SiF	36.3011	13.5416	6.38671	3.09459	1.84359		0.744574	-0.112713	-0.337727	0.00959341	-1.88653	0.37109	-0.518253	-0.110248
	SiO	45.6288	16.285	7.15487	3.64328	2.19475		-0.214118	-1.13887	-0.0178614	0.0711749	-3.60638	-0.521503	-0.210423	-0.0675888
	SO	72.3388	26.5125	12.4881	6.43061	3.86275		0.745748	-0.251564	0.11514	0.0982405	-4.55197	0.69675	-0.217029	-0.14775
								0.156639	0.329178	0.6145	-0.003183
								2.68254	0.354898	0.365125	0.279338
	BSSE(HF)	3ZaPa	4ZaPa	5ZaPa	6ZaPa	7ZaPa		{3,4}	{4,5}	{5,6}	{6,7}
	AlCl	41.4807	10.7323	2.6337	1.11932	0.395054		5.91593	-0.032187	0.188737	0.39736
	AlF	31.7141	5.68439	1.36074	0.482844	0.0877898		1.60714	-0.0625062	-0.0566246	0.0890473
	B2	19.3138	4.65286	1.49243	0.26337	0.0877898		2.3564	0.452083	-0.491887	0.0883487
	BF	25.4591	5.50881	1.25101	0.26337	0.0658424		2.38384	-0.15057	-0.343533	0.0664711
	BN(3Pi)	20.2795	4.43339	1.20711	0.219475	0.0877898		1.95128	0.145092	-0.387428	0.088209
	BN	21.0037	4.52118	1.22906	0.219475	0.0877898		1.93938	0.145366	-0.400914	0.088209
	C2	15.8461	4.60897	0.570634	0.26337	0.0438949		2.8488	-0.758695	0.0745555	0.0445935
	CF	27.3246	4.67481	0.877898	0.26337	0.0438949		1.12698	-0.37196	-0.114259	0.0445935
	Cl2	46.0019	8.91067	2.10696	0.877898	0.307264		3.10076	-0.132674	0.122642	0.309081
	ClF	32.7895	5.57465	1.36074	0.482844	0.153632		1.31176	-0.0263832	-0.0566246	0.15468
	ClO	51.8399	6.27697	1.68995	0.702319	0.285317		-0.859936	0.18001	0.0954165	0.286644
	CN	16.9215	4.60897	0.768161	0.219475	0.0658424		2.68035	-0.496146	-0.117693	0.0663314
	CO	50.8084	5.24544	1.09737	0.307264	0.109737		-1.89147	-0.268079	-0.178257	0.110366
	CS	54.9784	8.71314	2.65564	1.55827	0.153632		1.46622	0.661649	0.883934	0.158103
	F2	25.1518	3.95054	0.790109	0.17558	0.0438949		0.629611	-0.250236	-0.202048	0.0443141
	N2	14.2658	3.33601	0.790109	0.131685	0.0438949		1.62398	-0.0479465	-0.272917	0.0441744
	NO	45.2118	4.80649	1.09737	0.219475	0.109737		-1.52253	-0.123587	-0.319994	0.110087
	O2	61.8479	4.08223	1.05348	0.219475	0.131685		-4.96611	0.0564815	-0.293021	0.131964
	OF	41.4807	3.97249	0.987636	0.219475	0.0877898		-1.90274	0.00508833	-0.25256	0.088209
	P2	25.898	8.34003	1.7119	0.570634	-1.00958		5.58978	-0.469931	-0.130675	-1.00455
	S2	89.0189	10.9737	3.24822	1.79969	0.0438949		-1.25115	0.70516	0.909568	0.0494836
	SiF	26.9076	5.68439	1.22906	0.417002	0.0877898		2.36002	-0.237539	-0.0820068	0.0888377
	SiO	50.1061	6.62813	1.55827	0.526739	0.131685		-0.182184	-0.110616	-0.107137	0.132942
	SO	72.7558	7.13292	2.21669	1.22906	0.592581		-3.14615	0.59838	0.622156	0.594607
								1.07811	1.24902	1.50585	2.0046
								58.4705	39.9128	13.186	5.90511
	BSSE(MP2)	3ZaPa	4ZaPa	5ZaPa	6ZaPa	7ZaPa		{3,4}	{4,5}	{5,6}	{6,7}
	AlCl	415.795	237.603	138.927	92.7061	63.8013		45.4927	15.6789	23.1039	5.85882
	AlF	412.963	229.746	124.64	71.4829	46.0677		32.2169	-6.64087	-8.56297	-4.8794
	B2	373.107	193.006	106.489	65.2717	42.7975		-1.16314	-1.57267	3.20482	-2.25413
	BF	698.566	377.452	197.922	113.249	72.4266		31.256	-26.3155	-14.256	-9.40554
	BN(3Pi)	483.173	241.378	131.224	77.5404	51.6204		-19.3044	-6.36161	-3.29866	-0.338593
	BN	514.075	256.917	139.498	82.5663	54.8248		-20.3289	-7.16109	-3.16401	-0.785914
	C2	544.473	286.59	153.457	93.7157	60.3555		8.56325	-12.8302	3.75496	-6.51807
	CF	696.59	367.51	198.427	113.49	72.2291		12.7245	-12.7622	-14.4112	-10.483
	Cl2	553.164	331.055	194.63	129.007	88.7994		91.5976	24.2313	30.1892	8.19915
	ClF	618.084	373.392	205.428	129.029	85.3976		109.586	-4.36289	13.9839	-2.06605
	ClO	779.508	432.014	247.216	157.166	105.567		57.3758	16.3994	21.5637	2.1332
	CN	600.504	306.891	163.092	97.337	64.1085		-9.65684	-16.5179	-1.67927	-2.50108
	CO	901.711	461.27	254.876	147.224	97.9954		-13.5761	-2.91529	-14.8842	-0.687131
	CS	800.292	315.604	255.073	156.793	107.126		-206.944	179.469	8.79707	7.5631
	F2	505.669	292.735	155.564	89.1945	55.3515		63.168	-15.7672	-10.7472	-12.49
	N2	647.538	336.542	173.385	105.479	69.7051		1.254	-30.4027	3.22439	-2.00799
	NO	855.468	436.425	236.528	137.808	92.6622		-15.3504	-13.1491	-10.8485	2.16285
NB: the CCSD(F12*) reference results were obtained using Turbomole	O2	985.09	489.384	275.309	159.558	106.84		-45.042	7.92327	-14.7449	1.16237
hence the ROCCSD definition should be the same as G16 and not MOLPRO	OF	676.86	357.766	194.191	111.076	72.3169		13.746	-10.1174	-14.0823	-5.37967
	P2	383.905	199.985	118.253	72.6461	50.4353		1.69899	16.1672	3.96927	5.91153
	S2	778.257	422.489	249.85	157.802	108.728		38.9301	34.2198	19.1927	10.3531
	SiF	476.787	267.583	142.022	81.1837	53.2884		42.0387	-14.8073	-10.4295	-2.63021
	SiO	598.354	310.469	166.23	98.8953	66.6983		0.096342	-13.9277	-2.50056	2.15652
	SO	957.875	506.789	286.041	175.404	119.219		20.4669	10.322	8.80166	6.5894
								-0.560844	2.63766	2.12303	2.40407
								108.057	53.356	6.95067	3.28571
	BSSE(CCSD-MP2)	3ZaPa	4ZaPa	5ZaPa	6ZaPa	7ZaPa		{3,4}	{4,5}	{5,6}	{6,7}
	AlCl	-95.9104	-88.8433	-72.69	-52.0374	-37.2009		-92.8069	-30.0829	-8.1914	-1.53296
	AlF	-99.9268	-84.4538	-62.6381	-42.205	-28.7292		-93.1317	-5.09535	1.17512	3.66744
	B2	-180.145	-118.692	-74.1824	-48.1966	-32.3945		-153.157	43.2186	6.97203	5.59512
	BF	-110.286	-111.537	-85.2878	-57.0414	-39.1104		-110.835	-16.0513	2.9265	3.99723
	BN(3Pi)	-152.491	-113.205	-74.9286	-48.438	-33.4699		-135.238	26.0316	7.8023	2.51469
	BN	-163.333	-120.338	-79.4059	-51.4448	-35.4451		-144.451	28.559	7.91737	3.01929
	C2	-183.042	-132.211	-86.2535	-57.239	-38.3642		-160.719	34.9682	4.35981	7.01227
	CF	-72.1852	-95.3837	-77.4526	-51.9057	-35.7744		-82.3729	-30.1564	2.33101	3.00666
	Cl2	-33.5796	-83.6637	-85.7268	-63.4721	-46.2652		-55.5743	-91.1684	-16.2246	-4.89883
	ClF	-21.6621	-81.2275	-81.4909	-59.8288	-42.5781		-47.8206	-82.1856	-13.8394	-1.10613
	ClO	-33.404	-108.025	-102.692	-74.4019	-53.4201		-66.1744	-88.6249	-14.3407	-2.97841
	CN	-152.337	-121.765	-82.1932	-54.2102	-37.3326		-138.911	22.1825	5.19858	3.24234
	CO	-121.04	-142.637	-109.101	-72.2071	-50.6328		-130.524	-20.6448	6.1193	1.23352
	CS	-150.647	-126.659	-129.183	-86.6925	-62.1772		-140.113	-135.84	3.51574	-3.24056
	F2	2.98485	-47.2309	-48.8112	-34.5453	-23.6594		-19.0677	-52.9792	-4.25846	2.51123
	N2	-127.559	-112.239	-77.5184	-52.4544	-36.7839		-120.831	14.0636	0.757227	0.889047
	NO	-75.7626	-114.961	-92.4427	-62.1991	-44.6631		-92.9767	-33.0475	2.00901	-2.50521
	O2	-33.4479	-113.644	-100.958	-68.7833	-49.3818		-68.6665	-67.4979	-0.474856	-2.73904
	OF	-3.75302	-68.6297	-66.5447	-45.8263	-32.5042		-32.244	-61.0451	-1.84048	-0.476871
	P2	-126.681	-99.5976	-68.915	-44.7728	-32.4383		-114.787	12.0153	6.48184	-2.78538
	S2	-96.6127	-152.184	-124.53	-86.9558	-62.7697		-121.017	-51.5884	-7.18495	-4.62459
	SiF	-83.4223	-87.1753	-67.1812	-44.9045	-31.4068		-85.0705	-14.4433	2.38957	1.04261
	SiO	-108.903	-113.71	-85.3317	-57.1951	-40.3833		-111.014	-10.4799	2.5399	0.0333545
	SO	-80.8983	-156.003	-130.17	-89.7871	-64.5255		-113.881	-62.0338	-4.05199	-3.79498

## Sheet: VnZ+d
																	-202.224		-639.286		-437.062
																	-198.646		-543.265		-344.619
								0.759303	0.924496	1.1619	1.3906						-3.57744		-96.0201		-92.4427
								0.759303	0.924496	1.1619	1.3906
								71.5346	28.1021	16.1817	13.886	81.1762	35.988	24.0773	31.0778
CCSD(F12*)/awCV5Z	RAW
7211.76	AlCl	1581.9	620.692	279.541	157.206	93.5363		-109.158	-35.8521	15.0649	4.99766	-73.2427	-16.9906	27.5849	-15.8917
12164.5	AlF	1395.77	617.29	304.121	168.749	101.239		26.1902	14.5983	11.4609	7.35924	55.2776	31.9127	25.3151	-14.7903	VTZ+d	SCF	EcorrMP2	EcorrCCSD	Ecorr(T)	VQZ+d	SCF	EcorrMP2	EcorrCCSD	Ecorr(T)	V5Z+d	SCF	EcorrMP2	EcorrCCSD	Ecorr(T)	V6Z+d	SCF	EcorrMP2	EcorrCCSD	Ecorr(T)	V7Z+d	SCF	EcorrMP2	EcorrCCSD	Ecorr(T)
12233.4	B2	545.544	197.062	92.1972	51.6603	33.6634		-67.541	-4.75004	4.56046	8.63692	-54.5201	1.04773	8.70908	2.7323	alclBqA.log	-241.875	-0.0406387	-0.0550659	-0.0013605	alclBqA.log	-241.876	-0.0426608	-0.0558864	-0.0014885	alclBqA.log	-241.877	-0.043742	-0.056264	-0.0015306	alclBqA.log	-241.877	-0.0441918	-0.0563823	-0.0015461	alclBqA.log	-241.877	-0.0444227	-0.0564345	-0.0015534
12171.1	BF	983.836	431.506	229.304	131.331	80.5003		12.1205	42.3692	17.4955	9.81591	32.758	53.5485	27.5222	-6.86105	alclBqB.log	-459.48	-0.16665	-0.189044	-0.0061786	alclBqB.log	-459.483	-0.183278	-0.204217	-0.007557	alclBqB.log	-459.484	-0.190372	-0.20912	-0.0080046	alclBqB.log	-459.484	-0.194245	-0.211482	-0.0082006	alclBqB.log	-459.484	-0.196127	-0.212496	-0.0082796
15227.6	BN(3Pi)	1829.97	762.112	372.676	211.121	131.539		-48.7125	12.6441	23.41	20.8736	-8.81273	34.1752	39.9439	-5.23633	alcl.log	-701.512	-0.241704	-0.268178	-0.0111662	alcl.log	-701.517	-0.265261	-0.289537	-0.0132921	alcl.log	-701.518	-0.275436	-0.296616	-0.0140155	alcl.log	-701.518	-0.280762	-0.299828	-0.0143295	alcl.log	-701.518	-0.283384	-0.301219	-0.014458
33603.5	BN	1768.81	745.309	352.823	184.99	104.356		-31.8357	-10.0296	-10.0135	-7.77515	6.40679	11.6702	7.16276	-34.2307	alfBqA.log	-241.875	-0.040622	-0.0550191	-0.0013538	alfBqA.log	-241.876	-0.0426724	-0.0558881	-0.0014874	alfBqA.log	-241.877	-0.043749	-0.0562629	-0.0015296	alfBqA.log	-241.877	-0.0442047	-0.0563861	-0.001546	alfBqA.log	-241.877	-0.0444325	-0.0564374	-0.0015534
37584.5	C2	1511.98	603.293	272.325	134.385	67.7965		-86.6788	-33.6535	-25.8869	-24.8013	-52.726	-15.355	-11.7699	-46.6484	alfBqB.log	-99.4018	-0.206423	-0.217474	-0.0039123	alfBqB.log	-99.4092	-0.227492	-0.237321	-0.0048153	alfBqB.log	-99.4112	-0.236381	-0.244576	-0.0051693	alfBqB.log	-99.4114	-0.240371	-0.247516	-0.0052884	alfBqB.log	-99.4114	-0.242509	-0.248982	-0.0053421
15267.3	CF	1152.65	515.366	263.409	144.827	85.5031		31.4712	30.476	7.04673	3.00742	55.2831	44.4062	19.1826	-16.4562	alf.log	-341.473	-0.310831	-0.319613	-0.0093398	alf.log	-341.485	-0.338654	-0.344954	-0.0110302	alf.log	-341.488	-0.350831	-0.354526	-0.0116832	alf.log	-341.488	-0.356305	-0.358383	-0.011913	alf.log	-341.488	-0.359224	-0.360277	-0.0120146
9829.8	Cl2	1580.81	705.038	325.764	167.588	89.2139		40.0635	-24.8738	-16.1953	-19.7732	72.7861	-3.90454	-0.0073948	-45.4871	al.log	-241.875	-0.0400288	-0.0548046	-0.0013372	al.log	-241.876	-0.0422907	-0.0557728	-0.0014785	al.log	-241.877	-0.0435191	-0.0562066	-0.0015244	al.log	-241.877	-0.0440553	-0.0563561	-0.0015432	al.log	-241.877	-0.0443324	-0.0564196	-0.0015516
14655.6	ClF	1398.25	651.953	307.751	157.784	82.1311		85.2843	-10.4625	-16.4623	-23.0715	113.169	8.56774	-1.11447	-47.8925	b2Bq.log	-24.5282	-0.0489744	-0.0689674	-0.0014754	b2Bq.log	-24.529	-0.0517442	-0.0704531	-0.0016009	b2Bq.log	-24.5291	-0.0527858	-0.0708747	-0.0016419	b2Bq.log	-24.5291	-0.0532583	-0.0710272	-0.0016567	b2Bq.log	-24.5291	-0.0535196	-0.0711051	-0.0016638
17008.7	ClO	1758.07	804.19	359.666	177.897	91.9071		79.9058	-51.2946	-33.2997	-27.6705	115.547	-26.7178	-14.6971	-55.883	b2.log	-49.0885	-0.164404	-0.190243	-0.017383	b2.log	-49.0905	-0.172343	-0.19537	-0.0183024	b2.log	-49.0909	-0.175375	-0.196892	-0.0186194	b2.log	-49.0909	-0.176747	-0.197468	-0.0187339	b2.log	-49.0909	-0.17747	-0.19774	-0.0187885
29273.3	CN	2213.48	937.327	454.285	247.233	145.199		-31.6631	7.71463	6.65879	3.31109	16.0198	34.421	27.8489	-30.1652	bfBqA.log	-99.4018	-0.207152	-0.218218	-0.0039641	bfBqA.log	-99.4092	-0.228115	-0.237802	-0.0048477	bfBqA.log	-99.4112	-0.236586	-0.244711	-0.0051788	bfBqA.log	-99.4114	-0.24051	-0.2476	-0.0052938	bfBqA.log	-99.4114	-0.242594	-0.249029	-0.0053449
24156.3	CO	1880.89	820.129	418.491	236.788	142.984		14.6878	47.1775	25.6674	12.5417	54.3227	69.3833	44.2632	-18.2343	bfBqB.log	-24.5282	-0.0489886	-0.068932	-0.0014631	bfBqB.log	-24.529	-0.0517678	-0.0704578	-0.0015974	bfBqB.log	-24.5291	-0.052805	-0.0708814	-0.0016406	bfBqB.log	-24.5291	-0.053273	-0.0710331	-0.0016562	bfBqB.log	-24.5291	-0.0535308	-0.0711101	-0.0016636
19946.7	CS	1980.16	859.542	396.626	212.465	125.399		8.65538	-31.338	-1.51166	4.32623	50.5266	-5.74436	17.3357	-24.2392	bf.log	-124.156	-0.322946	-0.33521	-0.0109904	bf.log	-124.166	-0.350742	-0.360322	-0.0124443	bf.log	-124.168	-0.362411	-0.369477	-0.0130119	bf.log	-124.169	-0.367723	-0.373209	-0.0132138	bf.log	-124.169	-0.370565	-0.375059	-0.0133034
21659.5	F2	876.145	430.962	208.657	105.328	53.7514		92.9342	3.13564	-14.7294	-17.9707	109.568	15.4265	-4.15461	-34.8925	b.log	-24.5281	-0.0481045	-0.0684945	-0.0014384	b.log	-24.529	-0.0512611	-0.0702643	-0.0015863	b.log	-24.5291	-0.0525106	-0.0707862	-0.001635	b.log	-24.5291	-0.053093	-0.070982	-0.0016529	b.log	-24.5291	-0.0534056	-0.0710768	-0.0016615
34274.6	N2	2981.25	1294.98	640.225	354.316	214.137		14.5962	34.9032	22.1178	19.2056	77.6027	71.1035	51.3783	-26.7856	bn3piBqA.log	-24.5282	-0.0491539	-0.0690493	-0.0014718	bn3piBqA.log	-24.529	-0.0518426	-0.0704906	-0.0016002	bn3piBqA.log	-24.5291	-0.0528375	-0.070892	-0.0016418	bn3piBqA.log	-24.5291	-0.0532897	-0.0710375	-0.0016568	bn3piBqA.log	-24.5291	-0.0535376	-0.0711114	-0.0016638
30575.6	NO	2232.11	981.962	493.104	271.523	160.051		32.72	41.157	14.0674	5.04014	79.4312	68.1849	36.7444	-31.5325	bn3piBqB.log	-54.3975	-0.100131	-0.116134	-0.0024746	bn3piBqB.log	-54.4002	-0.107704	-0.122138	-0.0029148	bn3piBqB.log	-54.4009	-0.110673	-0.124126	-0.00306	bn3piBqB.log	-54.4009	-0.111954	-0.124882	-0.003107	bn3piBqB.log	-54.4009	-0.112611	-0.125243	-0.0031277
29345.8	O2	1534.12	687.455	350.034	190.849	111.29		44.5779	38.0906	5.89281	0.654769	76.2132	56.7459	22.1841	-25.448	bn3pi.log	-79.0095	-0.228193	-0.244438	-0.0131812	bn3pi.log	-79.0149	-0.244576	-0.257835	-0.0142655	bn3pi.log	-79.0159	-0.251246	-0.262384	-0.0146598	bn3pi.log	-79.0161	-0.254263	-0.264179	-0.0147994	bn3pi.log	-79.0161	-0.255837	-0.265039	-0.0148624
20132.2	OF	1112.48	533.615	265.351	139.307	75.1327		94.0818	17.3424	-7.14356	-14.108	115.711	32.1741	5.75602	-35.163	bnBqA.log	-24.5282	-0.0492382	-0.0690961	-0.0014739	bnBqA.log	-24.529	-0.0518805	-0.070506	-0.0016012	bnBqA.log	-24.5291	-0.0528581	-0.0708993	-0.0016422	bnBqA.log	-24.5291	-0.0533018	-0.0710413	-0.001657	bnBqA.log	-24.5291	-0.0535459	-0.0711139	-0.001664
23529.6	P2	3044.16	1216.48	567.299	297.653	174.045		-171.275	-32.8688	-15.649	2.15582	-102.985	3.02319	11.9471	-38.3988	bnBqB.log	-54.3975	-0.100198	-0.11619	-0.0024809	bnBqB.log	-54.4002	-0.107746	-0.122166	-0.0029176	bnBqB.log	-54.4009	-0.110696	-0.124138	-0.0030611	bnBqB.log	-54.4009	-0.111968	-0.124889	-0.0031076	bnBqB.log	-54.4009	-0.11262	-0.125248	-0.0031281
16103	S2	2225.05	936.47	436.617	224.802	128.101		-41.9519	-25.496	-21.3057	-6.37014	6.19526	2.13985	0.37181	-38.0967	bn.log	-78.9056	-0.341287	-0.328444	-0.0338664	bn.log	-78.9108	-0.358768	-0.341639	-0.0351521	bn.log	-78.9118	-0.366047	-0.346201	-0.0356094	bn.log	-78.912	-0.369388	-0.348025	-0.0357674	bn.log	-78.912	-0.371123	-0.34889	-0.0358399
12792.4	SiF	1521.16	666.354	325.927	175.982	103.753		17.2945	11.2033	1.76094	3.31125	49.234	30.0248	17.1066	-20.3864	c2bq.log	-37.6868	-0.0729193	-0.0927499	-0.0022253	c2bq.log	-37.6883	-0.0777505	-0.0960736	-0.0025041	c2bq.log	-37.6886	-0.0796165	-0.0971154	-0.0025935	c2bq.log	-37.6887	-0.0804473	-0.097511	-0.0026241	c2bq.log	-37.6887	-0.0808927	-0.0977048	-0.0026381
22965.9	SiO	2154.01	991.609	479.97	263.414	161.271		108.993	6.961	11.7984	19.2302	152.425	35.2485	33.9611	-14.2821	c2.log	-75.4014	-0.354972	-0.34806	-0.0334926	c2.log	-75.4058	-0.371342	-0.359907	-0.0350852	c2.log	-75.4065	-0.377972	-0.363892	-0.0356552	c2.log	-75.4067	-0.381007	-0.365473	-0.0358568	c2.log	-75.4067	-0.382617	-0.36623	-0.0359508
22419.8	SO	1831.24	855.218	405.361	214.506	122.173		114.119	-10.5303	-7.24841	-6.22501	150.588	14.3413	12.284	-36.5186	cfBqA.log	-37.6867	-0.0724899	-0.0924196	-0.0021877	cfBqA.log	-37.6883	-0.0775477	-0.0959557	-0.0024902	cfBqA.log	-37.6886	-0.0795104	-0.0970641	-0.0025883	cfBqA.log	-37.6887	-0.0803878	-0.0974865	-0.0026217	cfBqA.log	-37.6887	-0.0808491	-0.097688	-0.0026365
																cfBqB.log	-99.4015	-0.207383	-0.21839	-0.0039417	cfBqB.log	-99.4091	-0.228015	-0.237706	-0.0048276	cfBqB.log	-99.4112	-0.236704	-0.244784	-0.0051773	cfBqB.log	-99.4114	-0.240582	-0.24764	-0.0052937	cfBqB.log	-99.4114	-0.242576	-0.249019	-0.0053427
																cf.log	-137.219	-0.358471	-0.371904	-0.0131574	cf.log	-137.23	-0.38916	-0.399487	-0.0148875	cf.log	-137.233	-0.402073	-0.409585	-0.0155651	cf.log	-137.233	-0.407915	-0.413692	-0.0158084	cf.log	-137.233	-0.411022	-0.415712	-0.0159152
								0.751474	0.921697	1.14031	1.47206					cl2.log	-919.001	-0.379464	-0.41303	-0.0179578	cl2.log	-919.009	-0.418627	-0.449042	-0.0216735	cl2.log	-919.01	-0.43508	-0.460952	-0.0229187	cl2.log	-919.011	-0.444066	-0.466682	-0.02348	cl2.log	-919.011	-0.448385	-0.469115	-0.0237021
								81.3385	20.2714	14.3073	15.4675	90.644	34.4738	23.3734	30.2792	clBq.log	-459.48	-0.16653	-0.188899	-0.0061279	clBq.log	-459.483	-0.183295	-0.204213	-0.0075462	clBq.log	-459.484	-0.190344	-0.209094	-0.0079962	clBq.log	-459.484	-0.194235	-0.211472	-0.0081962	clBq.log	-459.484	-0.196098	-0.212477	-0.0082749
	CP	VTZ+d	VQZ+d	V5Z+d	V6Z+d	V7Z+d										clfBqA.log	-459.48	-0.166614	-0.18895	-0.0061084	clfBqA.log	-459.483	-0.183382	-0.204252	-0.007542	clfBqA.log	-459.484	-0.190428	-0.209137	-0.007996	clfBqA.log	-459.484	-0.194288	-0.211497	-0.0081964	clfBqA.log	-459.484	-0.196143	-0.212498	-0.0082753
	AlCl	1929.31	751.741	357.147	196.536	125.119		-133.172	-6.54831	13.3882	19.9886	-98.3916	14.1634	26.3588	2.37521	clfBqB.log	-99.4014	-0.206258	-0.21727	-0.0038387	clfBqB.log	-99.4091	-0.227497	-0.237284	-0.0047868	clfBqB.log	-99.4112	-0.236391	-0.244564	-0.0051593	clfBqB.log	-99.4114	-0.240395	-0.247523	-0.0052847	clfBqB.log	-99.4114	-0.242478	-0.248961	-0.0053375
	AlF	1822.97	807.859	381.486	207.377	124.635		45.0275	-11.501	8.83765	2.83394	75.0097	10.8788	22.8983	-17.5725	clf.log	-558.902	-0.445722	-0.46387	-0.0167276	clf.log	-558.916	-0.489251	-0.504106	-0.019986	clf.log	-558.919	-0.50772	-0.518477	-0.0211807	clf.log	-558.92	-0.516754	-0.524756	-0.0216568	clf.log	-558.92	-0.521338	-0.527662	-0.0218544
	B2	753.123	279.936	131.044	71.5008	46.0856		-75.6521	-6.18868	3.60254	8.67302	-61.6762	1.62644	8.41113	2.40493	cl.log	-459.48	-0.165265	-0.187722	-0.0059575	cl.log	-459.483	-0.182618	-0.203733	-0.0074843	cl.log	-459.484	-0.189883	-0.208824	-0.0079616	cl.log	-459.484	-0.193948	-0.211329	-0.0081774	cl.log	-459.484	-0.195869	-0.212367	-0.0082606
	BF	1623.12	744.96	344.77	192.915	117.635		85.0439	-24.0842	19.7534	6.81918	110.981	-3.0788	32.0168	-11.7469	cloBqA.log	-459.48	-0.167167	-0.18946	-0.0061613	cloBqA.log	-459.483	-0.183637	-0.204425	-0.0075601	cloBqA.log	-459.484	-0.190587	-0.20923	-0.0080054	cloBqA.log	-459.484	-0.194391	-0.211551	-0.0082016	cloBqA.log	-459.484	-0.196211	-0.212532	-0.0082786
	BN(3Pi)	2222.65	916.402	442.447	246.434	153.114		-65.2084	5.60373	22.9181	15.7403	-26.6274	30.481	38.7477	-7.27521	cloBqB.log	-74.806	-0.151134	-0.166987	-0.0031721	cloBqB.log	-74.811	-0.16524	-0.179597	-0.0038594	cloBqB.log	-74.8122	-0.171009	-0.184001	-0.0041092	cloBqB.log	-74.8124	-0.173577	-0.185746	-0.004191	cloBqB.log	-74.8124	-0.174938	-0.186606	-0.0042264
	BN	2184.16	909.257	426.983	222.718	127.51		-48.8022	-17.5269	-10.2081	-12.6418	-11.1469	7.787	6.28785	-36.1228	c.log	-37.6867	-0.071651	-0.0918507	-0.002136	c.log	-37.6883	-0.0770648	-0.095704	-0.0024684	c.log	-37.6886	-0.0792366	-0.0969424	-0.0025778	c.log	-37.6887	-0.0802186	-0.0974187	-0.0026159	c.log	-37.6887	-0.0807345	-0.0976455	-0.002633
	C2	1906.69	765.528	348.263	174.9	93.8262		-92.0226	-36.3289	-22.7881	-25.5193	-58.3176	-14.4272	-8.78774	-45.5144	clo.log	-534.298	-0.392064	-0.422447	-0.0175409	clo.log	-534.309	-0.428984	-0.456416	-0.0206534	clo.log	-534.311	-0.444614	-0.468379	-0.0217881	clo.log	-534.311	-0.45236	-0.473605	-0.0222475	clo.log	-534.311	-0.456225	-0.475957	-0.0224346
	CF	1858.62	820.414	400.822	218.856	122.287		40.2314	14.086	11.357	-19.8679	70.8955	36.1098	26.0522	-43.6845	cnBqA.log	-37.6867	-0.0729644	-0.0927729	-0.0022239	cnBqA.log	-37.6883	-0.0777824	-0.0960867	-0.0025026	cnBqA.log	-37.6886	-0.0796369	-0.0971249	-0.0025934	cnBqA.log	-37.6887	-0.0804604	-0.0975172	-0.0026242	cnBqA.log	-37.6887	-0.0808956	-0.0977065	-0.002638
	Cl2	2097.41	915.47	444.104	230.578	137.498		27.2752	9.64808	-12.9101	0.480342	62.1846	34.3894	4.33378	-22.4756	cnBqB.log	-54.3975	-0.100357	-0.116254	-0.0024672	cnBqB.log	-54.4002	-0.107823	-0.122196	-0.0029134	cnBqB.log	-54.4009	-0.110741	-0.124158	-0.0030599	cnBqB.log	-54.4009	-0.111997	-0.124902	-0.0031074	cnBqB.log	-54.4009	-0.112642	-0.125258	-0.0031283
	ClF	2002.89	922.982	438.887	228.235	125.894		111.463	-7.30195	-11.9737	-24.7576	143.359	18.1075	5.03798	-49.9977	cn.log	-92.2175	-0.323844	-0.330044	-0.0199759	cn.log	-92.2237	-0.344085	-0.346473	-0.0215067	cn.log	-92.2249	-0.35238	-0.352165	-0.0220628	cn.log	-92.2251	-0.356162	-0.354448	-0.022263	cn.log	-92.2251	-0.35814	-0.355542	-0.0223545
	ClO	2523.33	1119.95	515.756	261.1	148.751		65.3395	-41.1252	-29.2882	-16.6334	106.79	-9.41202	-8.72276	-44.3418	coBqA.log	-37.6867	-0.0729437	-0.0927388	-0.002214	coBqA.log	-37.6883	-0.0777839	-0.0960847	-0.0025002	coBqA.log	-37.6886	-0.0796329	-0.097122	-0.0025925	coBqA.log	-37.6887	-0.0804565	-0.0975156	-0.0026237	coBqA.log	-37.6887	-0.0808954	-0.0977068	-0.0026378
	CN	2713.18	1138.67	548.066	296.483	175.925		-44.5316	3.70641	9.59815	-1.54233	1.97281	34.7065	29.9155	-31.2752	coBqB.log	-74.8061	-0.152394	-0.168181	-0.0032635	coBqB.log	-74.811	-0.165925	-0.18012	-0.0038954	coBqB.log	-74.8123	-0.171432	-0.18428	-0.0041255	coBqB.log	-74.8124	-0.173666	-0.185801	-0.0041948	coBqB.log	-74.8124	-0.175116	-0.186705	-0.0042315
	CO	2721.83	1182.53	585.95	304.408	198.907		25.7764	36.0878	-16.6384	43.6022	71.2411	67.4012	6.09829	17.5826	co.log	-112.78	-0.355595	-0.358583	-0.0170057	co.log	-112.788	-0.381462	-0.380881	-0.018609	co.log	-112.79	-0.392158	-0.388796	-0.0192129	co.log	-112.79	-0.397	-0.391994	-0.0194255	co.log	-112.79	-0.399585	-0.39357	-0.0195206
	CS	2626.05	1108.38	528.969	283.838	172.586		-32.1053	-5.07405	4.31143	8.81731	12.7202	25.3385	24.1076	-18.6205	csBqA.log	-37.6868	-0.0725956	-0.0925503	-0.0022099	csBqA.log	-37.6883	-0.0775679	-0.0959796	-0.002498	csBqA.log	-37.6886	-0.0795093	-0.0970664	-0.0025907	csBqA.log	-37.6887	-0.0803833	-0.0974845	-0.0026227	csBqA.log	-37.6887	-0.0808434	-0.0976851	-0.002637
	F2	1405.82	679.452	320.194	167.615	91.8083		133.601	-10.9335	-6.37288	-19.7834	155.055	7.9235	5.94901	-38.4794	csBqB.log	-397.504	-0.126552	-0.148048	-0.0052146	csBqB.log	-397.507	-0.136583	-0.155942	-0.0061536	csBqB.log	-397.507	-0.141036	-0.158663	-0.0064419	csBqB.log	-397.507	-0.143232	-0.159827	-0.0065582	csBqB.log	-397.507	-0.144343	-0.160356	-0.0066075
	N2	3542.97	1527.85	748.69	412.257	249.692		13.5298	30.543	28.618	10.3871	73.0481	71.4399	55.7875	-29.706	cs.log	-435.355	-0.303179	-0.319517	-0.021493	cs.log	-435.36	-0.325496	-0.337755	-0.0234145	cs.log	-435.362	-0.335215	-0.344203	-0.0241211	cs.log	-435.362	-0.339925	-0.346903	-0.0244048	cs.log	-435.362	-0.342332	-0.348139	-0.0245245
	NO	3060.72	1331.76	657.469	357.952	214.086		32.4955	35.9759	16.4083	2.30752	83.5616	71.3686	40.5965	-33.1738	f2Bq.log	-99.4012	-0.205953	-0.216949	-0.0037764	f2Bq.log	-99.409	-0.22734	-0.237134	-0.0047554	f2Bq.log	-99.4112	-0.236361	-0.244534	-0.0051501	f2Bq.log	-99.4114	-0.240382	-0.247512	-0.0052814	f2Bq.log	-99.4114	-0.242518	-0.24898	-0.0053375
	O2	2530.23	1110.95	549.844	294.178	176.43		44.4034	32.6718	2.63862	3.09786	86.3228	62.1236	23.2856	-25.9421	f2.log	-198.752	-0.52259	-0.526181	-0.0180126	f2.log	-198.768	-0.569667	-0.56986	-0.0209049	f2.log	-198.773	-0.589681	-0.586297	-0.0220821	f2.log	-198.773	-0.598625	-0.592948	-0.0225061	f2.log	-198.773	-0.603382	-0.59623	-0.0226924
	OF	1807.73	841.033	405.157	213.95	121.661		114.585	3.41048	-4.08486	-14.1936	143.137	26.289	11.3565	-36.9547	f.log	-99.4009	-0.204746	-0.215743	-0.0036317	f.log	-99.409	-0.226663	-0.236568	-0.004683	f.log	-99.4112	-0.236001	-0.24428	-0.0051182	f.log	-99.4114	-0.240154	-0.24737	-0.0052649	f.log	-99.4114	-0.242367	-0.248893	-0.0053272
	P2	3294.67	1310.86	618.92	327.457	193.754		-179.924	-18.8371	-4.90106	-3.06647	-121.33	17.4818	18.6367	-36.0416	n2Bq.log	-54.3974	-0.100362	-0.116179	-0.0024556	n2Bq.log	-54.4002	-0.107851	-0.122192	-0.0029097	n2Bq.log	-54.4009	-0.11076	-0.124161	-0.0030584	n2Bq.log	-54.4009	-0.112012	-0.124908	-0.003107	n2Bq.log	-54.4009	-0.112647	-0.12526	-0.003128
	S2	2887.34	1192.9	571.857	298.984	179.107		-80.4174	-0.560565	-12.1766	2.64108	-30.3711	32.0374	9.86	-26.924	n2.log	-108.983	-0.374393	-0.372382	-0.0185799	n2.log	-108.991	-0.399439	-0.393588	-0.020267	n2.log	-108.992	-0.409799	-0.401076	-0.0209029	n2.log	-108.993	-0.414505	-0.404105	-0.0211351	n2.log	-108.993	-0.416933	-0.405549	-0.0212369
	SiF	2023.28	865.198	409.042	219.767	130.046		-5.06899	-11.3958	3.93416	-2.02911	29.1358	12.5472	19.2196	-24.1569	n.log	-54.3974	-0.0988725	-0.1149	-0.002315	n.log	-54.4002	-0.10706	-0.121661	-0.0028542	n.log	-54.4009	-0.110334	-0.123913	-0.0030348	n.log	-54.4009	-0.111757	-0.124776	-0.0030954	n.log	-54.4009	-0.112478	-0.125179	-0.0031216
	SiO	2729.69	1222.45	584.11	307.155	187.695		89.7989	-4.24757	-8.66043	11.8431	134.316	29.2581	13.7058	-17.6191	noBqA.log	-54.3974	-0.100103	-0.115958	-0.0024357	noBqA.log	-54.4002	-0.107716	-0.122098	-0.0029007	noBqA.log	-54.4009	-0.110695	-0.124123	-0.0030554	noBqA.log	-54.4009	-0.111973	-0.124888	-0.0031056	noBqA.log	-54.4009	-0.112624	-0.125249	-0.0031273
	SO	2725.6	1217.57	578.68	307.387	181.672		84.3236	-10.1836	-1.97128	-3.38753	128.864	23.3509	19.9377	-34.3924	noBqB.log	-74.806	-0.152198	-0.167955	-0.003217	noBqB.log	-74.8109	-0.165805	-0.180007	-0.0038764	noBqB.log	-74.8122	-0.171371	-0.184235	-0.0041191	noBqB.log	-74.8124	-0.17379	-0.185871	-0.004196	noBqB.log	-74.8124	-0.175085	-0.186688	-0.0042297
								2.18016e+06	393485	87116.9	21272					no.log	-129.289	-0.410564	-0.40928	-0.0191216	no.log	-129.298	-0.4404	-0.435349	-0.0211281	no.log	-129.3	-0.452779	-0.444676	-0.0219051	no.log	-129.301	-0.458353	-0.448441	-0.0221828	no.log	-129.301	-0.461284	-0.450274	-0.0223066
								3.01987e+06	452693	82220.2	12376.9					o2Bq.log	-74.8059	-0.151766	-0.167507	-0.0031816	o2Bq.log	-74.8109	-0.165565	-0.179814	-0.0038628	o2Bq.log	-74.8122	-0.171246	-0.184151	-0.0041137	o2Bq.log	-74.8124	-0.173712	-0.185825	-0.0041934	o2Bq.log	-74.8124	-0.175036	-0.18666	-0.0042281
								0.721938	0.869208	1.05956	1.71869					o2.log	-149.653	-0.474569	-0.457195	-0.0192661	o2.log	-149.664	-0.50954	-0.488276	-0.0216535	o2.log	-149.667	-0.524044	-0.499507	-0.0225882	o2.log	-149.667	-0.530511	-0.504019	-0.0229238	o2.log	-149.667	-0.533925	-0.506226	-0.0230739
								26.571	19.58	10.1284	11.7019	29.6932	21.0008	11.7672	13.8725	ofBqA.log	-74.8059	-0.150942	-0.166704	-0.0031267	ofBqA.log	-74.8109	-0.165146	-0.179486	-0.0038389	ofBqA.log	-74.8122	-0.171014	-0.183995	-0.004104	ofBqA.log	-74.8124	-0.173581	-0.185746	-0.004189	ofBqA.log	-74.8124	-0.17495	-0.186612	-0.0042256
	BSSE(CCSD(T))	VTZ+d	VQZ+d	V5Z+d	V6Z+d	V7Z+d		0.721938	0.869208	1.05956	1.71869					ofBqB.log	-99.4012	-0.206442	-0.217444	-0.0038184	ofBqB.log	-99.409	-0.227576	-0.237332	-0.0047745	ofBqB.log	-99.4112	-0.236479	-0.244618	-0.0051576	ofBqB.log	-99.4114	-0.240448	-0.247553	-0.0052848	ofBqB.log	-99.4114	-0.242561	-0.249005	-0.0053397
	AlCl	347.406	131.048	77.6062	39.3298	31.5824		-25.1489	31.1539	-1.22613	18.2669	-33.233	28.1992	-5.1434	20.8088	of.log	-174.186	-0.454832	-0.46764	-0.0163343	of.log	-174.2	-0.495174	-0.504715	-0.0188603	of.log	-174.204	-0.512296	-0.518496	-0.0198706	of.log	-174.204	-0.519953	-0.524054	-0.0202304	of.log	-174.204	-0.52402	-0.526792	-0.0203892
	AlF	427.207	190.57	77.3648	38.6275	23.396		19.7321	-21.0339	-2.41679	-2.78225	10.8903	-27.2928	-6.38123	2.21508	o.log	-74.8056	-0.149458	-0.165238	-0.0029814	o.log	-74.8108	-0.164346	-0.178849	-0.0037725	o.log	-74.8122	-0.170564	-0.183696	-0.0040752	o.log	-74.8124	-0.173308	-0.185589	-0.0041745	o.log	-74.8124	-0.174759	-0.186512	-0.0042169
	B2	207.579	82.8736	38.847	19.8405	12.4223		-7.15605	0.578708	-0.297958	-0.327371	-11.8156	-1.85543	-2.24312	2.10649	p2Bq.log	-340.716	-0.0845473	-0.102227	-0.0039907	p2Bq.log	-340.718	-0.0898712	-0.105522	-0.0046271	p2Bq.log	-340.719	-0.0924016	-0.106848	-0.0048153	p2Bq.log	-340.719	-0.0935292	-0.107359	-0.0048884	p2Bq.log	-340.719	-0.0941272	-0.107596	-0.0049209
	BF	639.286	313.454	115.466	61.5846	37.1351		78.223	-56.6273	4.49459	-4.88588	66.0485	-67.5736	-1.01968	3.13577	p2.log	-681.492	-0.279911	-0.296651	-0.0219558	p2.log	-681.498	-0.300077	-0.31228	-0.0239583	p2.log	-681.499	-0.309383	-0.318085	-0.0247044	p2.log	-681.499	-0.3138	-0.320435	-0.0249925	p2.log	-681.5	-0.316157	-0.321518	-0.0251278
	BN(3Pi)	392.684	154.291	69.771	35.3135	21.5744		-17.8146	-3.69423	-1.19622	-2.03887	-26.7221	-8.36715	-4.72266	2.4688	p.log	-340.716	-0.0836843	-0.101656	-0.0038671	p.log	-340.718	-0.0894305	-0.105307	-0.0045852	p.log	-340.719	-0.0921248	-0.10673	-0.0047937	p.log	-340.719	-0.0933491	-0.107291	-0.0048767	p.log	-340.719	-0.0940005	-0.107551	-0.0049131
	BN	415.356	163.948	74.1605	37.7277	23.1546		-17.5537	-3.8832	-0.87491	-1.89205	-26.9474	-8.84734	-4.6035	2.88926	s2bq.log	-397.504	-0.125643	-0.147314	-0.005152	s2bq.log	-397.507	-0.136113	-0.155668	-0.0061328	s2bq.log	-397.507	-0.140707	-0.158492	-0.0064293	s2bq.log	-397.507	-0.143038	-0.159737	-0.0065519	s2bq.log	-397.507	-0.144209	-0.160297	-0.0066035
	C2	394.703	162.236	75.9382	40.515	26.0297		-5.59158	0.927772	2.98213	1.13395	-14.2776	-3.84343	-0.643143	5.88645	s2.log	-795.085	-0.338027	-0.354843	-0.0206527	s2.log	-795.092	-0.366884	-0.379271	-0.0236792	s2.log	-795.093	-0.379374	-0.38775	-0.0247028	s2.log	-795.094	-0.385706	-0.391482	-0.0251361	s2.log	-795.094	-0.388879	-0.393148	-0.0253195
	CF	705.962	305.048	137.413	74.0288	36.7839		15.6124	-8.29645	6.86957	-27.2283	0.632415	-17.5646	0.382717	-15.0086	sifBqA.log	-288.852	-0.0611565	-0.0788871	-0.0027084	sifBqA.log	-288.854	-0.0647878	-0.0807731	-0.0030583	sifBqA.log	-288.854	-0.0665314	-0.0815247	-0.0031619	sifBqA.log	-288.855	-0.0672843	-0.0817957	-0.0032022	sifBqA.log	-288.855	-0.0676964	-0.0819219	-0.0032204
	Cl2	516.599	210.432	118.341	62.9892	48.2844		-10.6015	38.294	4.34117	23.0115	-22.0413	33.2024	-1.32359	27.836	sifBqB.log	-99.4017	-0.206676	-0.217704	-0.003923	sifBqB.log	-99.4092	-0.227518	-0.237336	-0.0048116	sifBqB.log	-99.4112	-0.236387	-0.244576	-0.0051676	sifBqB.log	-99.4114	-0.240384	-0.247523	-0.0052881	sifBqB.log	-99.4114	-0.242512	-0.248983	-0.0053416
	ClF	604.631	271.029	131.136	70.4513	43.7632		30.1895	9.5398	6.15245	-2.10527	17.7247	1.8054	-0.0581309	6.65085	sif.log	-388.412	-0.332896	-0.345659	-0.0111819	sif.log	-388.425	-0.362824	-0.372454	-0.0130484	sif.log	-388.428	-0.375813	-0.382524	-0.0137568	sif.log	-388.429	-0.38169	-0.386604	-0.0140145	sif.log	-388.429	-0.384829	-0.388599	-0.0141279
	ClO	765.264	315.758	156.09	83.2028	56.8439		-8.75746	17.3058	5.97438	11.5412	-25.553	8.47806	-1.48505	20.1893	si.log	-288.852	-0.060486	-0.0785609	-0.0026549	si.log	-288.854	-0.0644069	-0.0806356	-0.0030367	si.log	-288.854	-0.0662776	-0.0814423	-0.0031492	si.log	-288.855	-0.0671195	-0.0817493	-0.0031953	si.log	-288.855	-0.0675805	-0.0818913	-0.0032157
	CN	499.7	201.346	93.7815	49.2501	30.7264		-14.047	0.285524	2.06657	-1.10992	-25.1949	-5.66149	-2.49085	4.96752	sioBqA.log	-288.852	-0.0614252	-0.0790206	-0.0027293	sioBqA.log	-288.854	-0.0649185	-0.0808255	-0.0030654	sioBqA.log	-288.854	-0.066609	-0.081552	-0.0031658	sioBqA.log	-288.855	-0.0673326	-0.0818101	-0.0032042	sioBqA.log	-288.855	-0.0677264	-0.0819302	-0.0032217
	CO	840.939	362.396	167.459	67.6201	55.9221		16.9183	-1.98206	-38.1649	35.8169	-0.962159	-12.7597	-48.3826	39.6549	sioBqB.log	-74.8062	-0.151487	-0.167401	-0.0032421	sioBqB.log	-74.811	-0.165349	-0.179711	-0.0038841	sioBqB.log	-74.8123	-0.171082	-0.184061	-0.0041191	sioBqB.log	-74.8124	-0.173534	-0.185728	-0.004192	sioBqB.log	-74.8124	-0.174908	-0.186593	-0.0042268
	CS	645.892	248.84	132.343	71.3731	47.187		-37.8064	31.0829	6.77193	5.61871	-52.642	24.642	0.532153	13.5539	sio.log	-363.843	-0.336997	-0.338625	-0.017756	sio.log	-363.852	-0.361999	-0.359608	-0.0195874	sio.log	-363.854	-0.373021	-0.367592	-0.0202652	sio.log	-363.855	-0.378003	-0.370779	-0.0204992	sio.log	-363.855	-0.380633	-0.372309	-0.0206052
	F2	529.68	248.489	111.537	62.2869	38.0569		45.4867	-7.50297	10.1036	-3.58688	34.9801	-15.0748	5.06329	4.36276	s.log	-397.504	-0.12389	-0.145805	-0.0049621	s.log	-397.507	-0.135178	-0.155084	-0.0060663	s.log	-397.507	-0.140111	-0.158184	-0.0063941	s.log	-397.507	-0.142657	-0.159568	-0.0065331	s.log	-397.507	-0.14393	-0.160181	-0.0065909
	N2	561.723	232.863	108.464	57.9413	35.5549		-4.55463	0.336379	4.40926	-2.92034	-16.8423	-6.54134	-0.761352	4.42443	soBqA.log	-397.504	-0.126213	-0.147738	-0.005153	soBqA.log	-397.507	-0.136436	-0.155844	-0.0061365	soBqA.log	-397.507	-0.14093	-0.158604	-0.006433	soBqA.log	-397.507	-0.143179	-0.159803	-0.0065544	soBqA.log	-397.507	-0.144303	-0.160339	-0.0066052
	NO	828.604	349.799	164.365	86.4291	54.0346		4.13036	3.18365	3.8521	-1.64127	-13.76	-7.06861	-4.12394	8.98705	soBqB.log	-74.8061	-0.151508	-0.167379	-0.0032148	soBqB.log	-74.811	-0.165411	-0.179741	-0.0038757	soBqB.log	-74.8122	-0.171102	-0.184066	-0.0041154	soBqB.log	-74.8124	-0.17363	-0.185778	-0.0041939	soBqB.log	-74.8124	-0.174972	-0.186624	-0.004228
	O2	996.107	423.498	199.81	103.329	65.1401		10.1096	5.37773	1.10153	-0.494144	-11.2856	-6.98954	-8.7725	12.0352	so.log	-472.39	-0.403132	-0.404851	-0.0198784	so.log	-472.401	-0.434471	-0.432188	-0.0226355	so.log	-472.404	-0.448057	-0.442186	-0.0236226	so.log	-472.404	-0.454425	-0.446332	-0.0239944	so.log	-472.404	-0.457709	-0.448288	-0.0241539
	OF	695.252	307.418	139.805	74.6433	46.5286		27.4261	-5.8851	5.60048	-1.79174	12.9349	-15.1521	-1.06831	7.43243
	P2	250.508	94.3741	51.6204	29.8047	19.7088		-18.3452	14.4586	6.6896	2.35725	-24.1791	12.0948	4.45694	5.6696	BSSE	HF	MP2-HF	CCSD-HF	(T)	BSSE	HF	MP2-HF	CCSD-HF	(T)	BSSE	HF	MP2-HF	CCSD-HF	(T)	BSSE	HF	MP2-HF	CCSD-HF	(T)	BSSE	HF	MP2-HF	CCSD-HF	(T)
	S2	662.287	256.434	135.24	74.1824	51.0059		-36.5663	29.8975	9.48819	11.1727	-51.7308	23.197	3.23943	18.7767	AlCl	43.851	437.698	347.406	53.6396	AlCl	9.39351	226.059	131.048	18.1505	AlCl	3.18238	156.178	77.6062	10.7982	AlCl	1.36074	95.1861	39.3298	5.72829	AlCl	0.834003	76.4869	31.5824	4.56507
	SiF	502.114	198.844	83.115	43.7852	26.2931		-20.0983	-17.4776	2.11298	-3.77043	-31.4298	-23.876	-1.9121	1.96858	AlF	186.334	498.185	427.207	65.2279	AlF	60.575	265.608	190.57	30.9898	AlF	6.82566	133.88	77.3648	12.3564	AlF	1.7558	80.3935	38.6275	5.77218	AlF	0.834003	53.1567	23.396	3.66523
	SiO	575.682	230.843	104.141	43.7413	26.4247		-18.1087	-5.99035	-20.2553	-3.33698	-30.9935	-12.9955	-26.4367	2.34442	B2	16.285	381.842	207.579	16.2411	B2	4.3017	212.056	82.8736	6.40866	B2	1.14127	120.799	38.847	3.02875	B2	0.26337	72.5583	19.8405	1.66801	B2	0.0877898	50.0402	12.4223	1.00958
	SO	894.359	362.353	173.319	92.8817	59.4996		-21.7233	9.0096	7.65363	2.12622	-41.6014	-1.44167	-0.57847	13.0786	BF	202.224	722.006	639.286	78.3744	BF	50.5231	429.841	313.454	38.5836	BF	6.80371	193.028	115.466	14.5292	BF	1.49243	117.616	61.5846	7.06708	BF	0.834003	77.3428	37.1351	4.3456
																BN(3Pi)	43.434	506.547	392.684	42.3586	BN(3Pi)	11.0615	268.856	154.291	16.3509	BN(3Pi)	1.11932	146.258	69.771	7.02319	BN(3Pi)	0.197527	86.4072	35.3135	3.40186	BN(3Pi)	0.0519935	58.0291	21.5744	1.84359
																BN	44.5314	539.754	415.356	44.2022	BN	11.1713	286.48	163.948	17.1849	BN	1.14127	155.695	74.1605	7.3524	BN	0.197527	92.0915	37.7277	3.57744	BN	0.0519935	61.9577	23.1546	1.97527
								0.763758	0.832857	1.10991	1.41081					C2	20.06	556.719	394.703	39.1982	C2	5.61855	300.987	162.236	15.6705	C2	0.921793	166.757	75.9382	6.8915	C2	0.17558	100.388	40.515	3.59938	C2	0.0438949	69.4418	26.0297	2.23864
								13.2489	3.41948	1.43185	0.901542	14.9045	4.18833	2.91345	3.14573	CF	134.56	762.85	705.962	79.384	CF	36.5425	402.582	305.048	36.5206	CF	4.06028	214.58	137.413	15.2754	CF	0.834003	131.114	74.0288	7.59382	CF	0.790109	71.022	36.7839	4.17002
(T)REF	(T)CP															Cl2	35.5549	554.92	516.599	74.7969	Cl2	6.75982	297.344	210.432	27.171	Cl2	1.97527	202.092	118.341	15.1876	Cl2	0.790109	125.891	62.9892	8.25224	Cl2	0.877898	100.695	48.2844	6.27697
1029.88	AlCl	180.189	79.7132	35.7744	18.3481	10.2495	AlCl	2.97426	-0.820387	-0.993524	-1.17612	7.87497	0.988616	0.909488	-3.4557	ClF	116.146	627.544	604.631	78.55	ClF	32.0433	350.764	271.029	35.4451	ClF	3.4238	205.165	131.136	16.5703	ClF	0.834003	127.449	70.4513	8.51561	ClF	0.943741	84.7172	43.7632	5.48686
1135.6	AlF	176.3	67.0451	29.3174	15.2052	8.42344	AlF	-16.3988	-2.10435	-0.458086	-1.14433	-11.0699	-0.551061	1.08302	-3.05324	ClO	91.7184	784.973	765.264	86.5827	ClO	26.5345	419.855	315.758	35.7085	ClO	4.17002	252.089	156.09	17.0751	ClO	1.22906	156.178	83.2028	8.93262	ClO	0.768161	114.412	56.8439	6.03555
3406.62	B2	222.881	86.0165	37.8199	20.5472	12.3389	B2	-18.5147	-2.32103	1.37613	0.758463	-11.8391	-0.336727	3.26236	-1.552	CN	24.8006	614.046	499.7	52.6959	CN	6.86955	324.866	201.346	20.4989	CN	0.877898	177.182	93.7815	8.93262	CN	0.17558	105.589	49.2501	4.45533	CN	0.0519935	71.3512	30.7264	2.56785
1391.25	BF	91.8984	35.9982	17.6282	9.4418	5.33762	BF	-6.69597	2.3286	0.35563	-0.452577	-3.96943	3.08491	1.24961	-1.60781	CO	111.23	927.917	840.939	79.0328	CO	32.1969	504.309	362.396	33.9527	CO	4.69676	277.548	167.459	14.2658	CO	0.790109	130.719	67.6201	6.16724	CO	0.526739	113.666	55.9221	4.25781
2220.94	BN(3Pi)	151.775	64.6002	28.3868	14.9769	8.78776	BN(3Pi)	-1.98066	-1.77366	0.0931712	0.0560179	2.27133	-0.282724	1.55758	-1.6861	CS	41.7002	791.447	645.892	71.6365	CS	9.65688	418.779	248.84	25.6566	CS	3.0068	262.799	132.343	13.3221	CS	1.14127	162.367	71.3731	7.00124	CS	0.834003	114.588	47.187	4.52118
6827.32	BN	218.281	86.9032	36.863	19.4147	11.1405	BN	-13.4374	-4.81338	0.0487632	-0.53276	-7.02945	-2.75318	1.95417	-2.86176	F2	99.817	529.636	529.68	63.5159	F2	28.6634	296.949	248.489	31.7799	F2	3.11654	158.022	111.537	14.0025	F2	0.702319	100.344	62.2869	7.24266	F2	0.482844	66.5886	38.0569	4.52118
6751.66	C2	338.483	134.854	57.7745	30.2524	17.1278	C2	-20.6689	-6.42169	-0.294682	-1.38846	-10.7369	-3.24825	2.71083	-5.08273	N2	26.9515	654.034	561.723	61.7163	N2	7.94498	347.077	232.863	24.3617	N2	0.834003	186.992	108.464	10.3592	N2	0.131685	111.581	57.9413	5.09181	N2	0.0276538	74.1385	35.5549	2.80927
1754.12	CF	132.264	56.2382	27.048	14.2088	8.19518	CF	-1.82727	2.73685	-0.0416377	-0.288854	1.88091	3.93864	1.36046	-1.98155	NO	77.1453	871.314	828.604	78.1988	NO	23.4399	464.101	349.799	33.009	NO	3.64328	256.544	164.365	14.1561	NO	0.943741	152.886	86.4291	6.95734	NO	0.403153	103.614	54.0346	4.06028
1594	Cl2	267.755	122.44	58.6612	30.1953	17.9706	Cl2	11.4557	5.54212	-1.39921	0.723836	18.5434	8.16798	1.70936	-2.71715	O2	114.083	1012.74	996.107	87.8776	O2	37.5302	535.079	423.498	39.6371	O2	6.14529	299.276	199.81	16.8995	O2	1.7558	176.984	103.329	8.29614	O2	0.834003	121.545	65.1401	4.91623
1828.53	ClF	261.833	112.525	50.5889	25.6566	14.222	ClF	-1.51094	-0.994709	-2.01604	-1.9101	5.77161	1.55525	0.706661	-5.12869	OF	115.905	697.49	695.252	72.8656	OF	34.7867	375.916	307.418	34.655	OF	4.63091	203.738	139.805	14.9682	OF	1.18516	124.508	74.6433	7.54993	OF	0.658424	84.4977	46.5286	4.65286
2203.97	ClO	316.052	141.658	63.81	32.1399	18.6422	ClO	8.46253	-1.0259	-3.01118	-0.400463	16.9687	2.17916	0.447312	-4.19976	P2	19.4893	378.813	250.508	54.2541	P2	3.11654	193.445	94.3741	18.392	P2	1.00958	121.501	51.6204	9.4813	P2	0.17558	79.0548	29.8047	5.13571	P2	0.0206306	55.6149	19.7088	3.4238
3658.03	CN	250.706	106.028	47.626	25.3493	14.7706	CN	-4.47049	-1.01468	0.624223	-0.153831	2.58618	1.38979	3.05691	-3.13149	S2	67.686	769.346	662.287	83.3565	S2	13.7391	410.33	256.434	29.1901	S2	4.82844	261.877	135.24	15.451	S2	1.88748	167.152	74.1824	8.25224	S2	1.49243	122.599	51.0059	5.53076
2791.62	CO	182.44	77.1365	35.0413	18.5368	10.7235	CO	-3.29013	-0.0179885	0.218332	-0.299525	1.84609	1.71511	2.02068	-2.49879	SiF	162.433	570.59	502.114	75.6748	SiF	49.689	271.227	198.844	32.9651	SiF	5.61855	140.486	83.115	13.6294	SiF	1.3388	86.6486	43.7852	6.60619	SiF	0.768161	57.3487	26.2931	4.19196
3372.29	CS	212.978	106.555	47.4285	24.0325	14.2	CS	25.2734	-1.81542	-1.93497	0.328298	30.4642	0.618874	0.619956	-2.43932	SiO	124.727	651.247	575.682	73.5459	SiO	39.2421	332.328	230.843	30.7923	SiO	5.26739	186.51	104.141	13.2782	SiO	1.05348	96.3493	43.7413	5.79413	SiO	0.417002	64.7011	26.4247	3.48965
2661.46	F2	302.287	128.968	61.6329	32.9695	19.4279	F2	-3.40612	5.5526	1.15571	0.323329	5.04754	8.32483	4.28585	-3.48832	SO	118.45	959.653	894.359	93.1231	SO	32.8553	509.818	362.353	38.0569	SO	5.6405	297.959	173.319	17.3604	SO	1.84359	185.171	92.8817	8.93262	SO	1.05348	128.678	59.4996	5.57465
3306.43	N2	244.78	111.186	50.8962	26.5345	15.6924	N2	9.15224	0.683487	-0.504786	0.396398	15.6683	3.16567	2.1556	-2.65539
3301.76	NO	267.482	119.074	54.6141	28.76	16.645	NO	5.72544	0.928359	0.0642273	-0.446973	12.9641	3.58223	2.88759	-3.85707
3233.77	O2	314.037	137.316	65.0435	34.9755	20.6438	O2	2.34449	4.85043	1.60269	0.424527	10.9641	7.82598	4.88622	-3.60952	raw	HF	MP2-HF	CCSD-HF	(T)	raw	HF	MP2-HF	CCSD-HF	(T)	raw	HF	MP2-HF	CCSD-HF	(T)	raw	HF	MP2-HF	CCSD-HF	(T)	raw	HF	MP2-HF	CCSD-HF	(T)
2397.02	OF	263.462	113.429	53.644	28.6678	16.7942	OF	-1.15987	3.85173	0.946436	0.0428699	6.15801	6.31313	3.67393	-3.29928	AlCl	34423.1	7990.98	5629.85	849.696	AlCl	34523.5	8856.22	6591.06	950.171	AlCl	34550.6	9225.37	6932.21	994.11	AlCl	34556.5	9384.29	7054.55	1011.54	AlCl	34558.3	9477.62	7118.22	1019.64
3378.68	P2	257.404	133.116	60.8866	34.0888	20.3716	P2	38.1895	0.730144	4.3456	1.01936	44.2517	3.70389	7.27202	-2.84171	AlF	43127.4	14497.5	10768.7	959.302	AlF	43828.5	15297.4	11547.2	1068.56	AlF	43840.9	15651	11860.4	1106.28	AlF	43869.4	15823.2	11995.8	1120.4	AlF	43874.4	15917.3	12063.3	1127.18
2687.48	S2	332.846	153.294	72.5276	38.4432	23.5628	S2	16.1599	5.26051	0.61256	2.56945	24.9176	8.58575	4.3347	-1.61904	B2	7061.86	14967.2	11687.9	3183.74	B2	7152.77	15323.9	12036.4	3320.61	B2	7162.05	15440.9	12141.2	3368.8	B2	7164.38	15486.3	12181.8	3386.08	B2	7165.01	15507.7	12199.8	3394.28
1234.36	SiF	159.971	64.8504	29.5808	15.3369	8.59901	SiF	-7.7985	0.206282	-0.472559	-0.906821	-3.15899	1.65836	1.08293	-2.80338	BF	49735.5	15384	11187.3	1299.36	BF	50014	15981.6	11739.6	1355.26	BF	50035.8	16219.3	11941.8	1373.63	BF	50043.9	16345.6	12039.8	1381.81	BF	50046.4	16415	12090.6	1385.92
2904.21	SiO	244.245	99.7205	42.0864	22.641	13.1597	SiO	-10.6609	-5.91445	1.05831	-0.216593	-3.61167	-3.5416	3.18182	-2.88537	BN(3Pi)	18439.8	17824.8	13397.7	2069.16	BN(3Pi)	18819.9	18930.8	14465.5	2156.34	BN(3Pi)	18869.5	19401.8	14855	2192.55	BN(3Pi)	18879.5	19623.8	15016.5	2205.96	BN(3Pi)	18882.4	19742.6	15096.1	2212.15
2947.66	SO	328.251	139.107	60.8427	31.5429	18.528	SO	-5.35219	-4.3405	-0.977307	0.16661	3.8733	-1.11827	2.22234	-3.49678	BN	-4376.35	42646.1	31834.7	6609.04	BN	-4016.6	43993	32858.2	6740.42	BN	-3980.11	44597.8	33250.7	6790.46	BN	-3973.04	44890.7	33418.5	6807.9	BN	-3971.01	45044.7	33499.2	6816.18
																C2	6152.53	46456.2	36072.5	6413.18	C2	6405.52	47672.7	36981.2	6616.81	C2	6421.12	48174.3	37312.2	6693.89	C2	6427.2	48409.4	37450.1	6721.41	C2	6428.63	48536.4	37516.7	6734.53
																CF	28938.2	18013	14114.7	1621.85	CF	29162.1	18750.1	14752	1697.88	CF	29223.8	19058.3	15003.9	1727.07	CF	29242.9	19213.5	15122.5	1739.91	CF	29246.9	19296.4	15181.8	1745.92
								0.754732	0.833681	1.09007	1.46897					Cl2	9049.75	10739.5	8249	1326.24	Cl2	9260.42	11717.9	9124.77	1471.56	Cl2	9344.61	12140	9504.04	1535.33	Cl2	9369.35	12327.9	9662.22	1563.8	Cl2	9375.19	12432.6	9740.59	1576.03
								11.1528	4.43963	1.59571	1.32886	13.2174	5.41105	3.07759	3.19416	ClF	4756.41	16616.4	13257.3	1566.7	ClF	5227.69	17551.4	14003.6	1716.01	ClF	5341.18	17960.9	14347.8	1777.94	ClF	5379.76	18139.9	14497.8	1802.87	ClF	5387.66	18238.8	14573.4	1814.31
	(T)raw															ClO	2842.88	16974.3	15250.7	1887.92	ClO	3166.71	18001.4	16204.6	2062.32	ClO	3268.66	18472.4	16649.1	2140.16	ClO	3302.94	18678	16830.8	2171.83	ClO	3310.2	18786.5	16916.8	2185.33
	AlCl	233.828	97.8637	46.5725	24.0764	14.8145	AlCl	-4.753	3.812	-0.445965	1.20921	0.651473	5.96598	1.56433	-0.859115	CN	29278.6	33649.9	27059.8	3407.32	CN	29683.7	35107.2	28336	3552	CN	29723.9	35732.7	28819	3610.4	CN	29735.7	36034.7	29026.1	3632.68	CN	29738.5	36197.4	29128.1	3643.26
	AlF	241.527	98.0349	41.6738	20.9774	12.0887	AlF	-10.2634	-5.31332	-1.58316	-0.968587	-4.55971	-2.94644	0.266313	-2.95359	CO	63120.3	29516.2	22275.4	2609.18	CO	63488.2	30737.5	23336.2	2714.48	CO	63495	31243.8	23737.8	2756.58	CO	63505.6	31488.7	23919.5	2773.08	CO	63508.2	31624.4	24013.4	2780.9
	B2	239.122	92.4251	40.8486	22.2152	13.3484	B2	-18.2916	-2.14976	1.90355	0.323437	-12.4605	0.0161965	3.56867	-1.65666	CS	36066.3	23623.9	17966.6	3159.31	CS	36322.7	24856.2	19087.2	3265.74	CS	36381.3	25430	19550.1	3324.86	CS	36419.8	25689.4	19734.3	3348.26	CS	36426.1	25825.2	19821.3	3358.09
	BF	170.273	74.5819	32.1574	16.5089	9.68322	BF	2.36089	-3.21103	-0.549091	-0.343458	6.16452	-1.42942	0.84929	-1.86774	F2	-10964.3	24821.9	20783.4	2359.18	F2	-10921.6	25533.8	21228.5	2532.5	F2	-10915.7	25827.9	21450.9	2599.83	F2	-10886.6	25967.7	21554.2	2628.49	F2	-10878.1	26040.3	21605.8	2642.04
	BN(3Pi)	194.134	80.951	35.41	18.3788	10.6313	BN(3Pi)	-4.47182	-2.55662	-0.186394	-0.749413	0.0271087	-0.644123	1.33555	-2.47955	N2	41311.3	38769.7	31293.3	3061.65	N2	41740.5	40672.8	32979.6	3195.24	N2	41811.8	41509.6	33634.3	3255.53	N2	41851.1	41917.4	33920.2	3279.89	N2	41859.3	42133.9	34060.4	3290.74
	BN	262.483	104.088	44.2154	22.9922	13.1158	BN	-15.4576	-5.69936	-0.142564	-1.39225	-9.1615	-3.185	1.75398	-3.59781	NO	18797.7	35605.9	28343.5	3034.28	NO	19118.4	37089.8	29593.6	3182.69	NO	19171	37723.5	30082.5	3247.15	NO	19200.1	38032.1	30304.1	3273	NO	19206.6	38198.8	30415.6	3285.12
	C2	377.681	150.524	64.666	33.8518	19.3664	C2	-20.9175	-6.91257	0.262154	-1.91204	-11.8883	-3.30694	3.01577	-5.14685	O2	9049	38551.3	27811.7	2919.74	O2	9271.51	39691.4	28658.3	3096.46	O2	9311.5	40145.3	28995.8	3168.73	O2	9350.56	40360.1	29154.9	3198.8	O2	9358.75	40472.8	29234.5	3213.13
	CF	211.648	92.7587	42.3235	21.8026	12.3652	CF	3.02916	0.276561	-0.566541	-1.49805	7.75491	2.39459	1.26724	-3.60558	OF	-4488.08	22085	19019.7	2133.56	OF	-4363.18	22861.4	19598.6	2283.59	OF	-4320.82	23205.3	19866.9	2343.37	OF	-4290.88	23371.9	19992.9	2368.35	OF	-4283.16	23460.6	20057.1	2380.22
	Cl2	342.552	149.611	73.8488	38.4476	24.2476	Cl2	3.99343	10.6869	-0.142211	3.3882	11.6626	13.8686	3.02131	0.217099	P2	13233.1	24700.2	20485.5	3121.28	P2	13489.9	26603.8	22313.1	3245.57	P2	13554.1	27463.6	22962.3	3317.8	P2	13594.1	27895.6	23232	3344.6	P2	13610.3	28126.9	23355.6	3358.31
	ClF	340.383	147.97	67.1592	34.1722	19.7088	ClF	2.74931	-0.210991	-1.78591	-1.53742	10.3976	3.18265	1.16187	-4.76733	S2	17104.5	19806.9	13878	2354.63	S2	17268.9	21185.4	15166.6	2534.19	S2	17327.5	21761.4	15666.4	2614.95	S2	17354.6	22033.6	15878.2	2649.04	S2	17357.5	22171.3	15974.9	2663.92
	ClO	402.635	177.366	80.8852	41.0725	24.6777	ClO	7.34877	0.450763	-2.32606	0.594355	16.303	4.50249	1.23167	-3.06687	SiF	34878	14850.5	11271.2	1074.39	SiF	35620.1	15748.1	12126.1	1169.51	SiF	35700.2	16139	12466.5	1204.78	SiF	35742	16332.6	12616.4	1219.03	SiF	35754	16434.5	12688.7	1225.77
	CN	303.402	126.527	56.5586	29.8047	17.3385	CN	-6.96573	-1.77281	0.641023	-0.973895	0.0648745	1.16552	3.03181	-3.75779	SiO	40552.1	27884.8	20811.9	2659.97	SiO	41007.7	29244	21974.3	2804.49	SiO	41133.4	29887.9	22486	2862.12	SiO	41184.6	30194.2	22702.5	2881.57	SiO	41194.2	30351.9	22804.7	2891.05
	CO	261.473	111.089	49.3072	24.7041	14.9813	CO	-2.4103	-2.1994	-2.11499	0.698963	3.56734	0.395142	0.0835852	-1.47228	SO	17801.6	28484.2	20588.5	2619.41	SO	18335.3	29617.5	21564.5	2808.55	SO	18511.2	30151.9	22014.4	2886.82	SO	18569.6	30388.3	22205.3	2916.12	SO	18582.7	30511.5	22297.6	2929.13
	CS	284.615	132.211	60.7506	31.0337	18.7212	CS	17.188	1.17495	-1.35969	0.634476	23.2459	4.17595	1.29586	-2.11512	CP					CP					CP					CP					CP
	F2	365.803	160.748	75.6353	40.2121	23.9491	F2	5.986	4.67887	1.59844	0.0591398	14.1368	8.25316	4.76392	-3.57267	AlCl	34379.3	7553.28	5282.45	796.056	AlCl	34514.1	8630.16	6460.02	932.021	AlCl	34547.5	9069.2	6854.61	983.312	AlCl	34555.2	9289.11	7015.22	1005.81	AlCl	34557.5	9401.13	7086.64	1015.07
	N2	306.496	135.548	61.2554	31.6263	18.5017	N2	6.52707	-0.680595	-0.671411	-0.777883	13.3221	2.43931	1.9763	-3.70882	AlF	42941	13999.3	10341.5	894.074	AlF	43768	15031.8	11356.6	1037.57	AlF	43834.1	15517.1	11783	1093.93	AlF	43867.6	15742.8	11957.1	1114.62	AlF	43873.6	15864.2	12039.9	1123.51
	NO	345.681	152.083	68.7702	35.7173	20.7052	NO	5.96778	-0.685926	-0.312583	-1.34701	13.6632	2.81279	2.64108	-4.69945	B2	7045.57	14585.3	11480.3	3167.5	B2	7148.46	15111.9	11953.5	3314.2	B2	7160.91	15320.1	12102.4	3365.77	B2	7164.11	15413.7	12161.9	3384.41	B2	7164.92	15457.7	12187.4	3393.27
	O2	401.915	176.954	81.943	43.2716	25.56	O2	7.16806	2.73454	1.11713	-0.457765	16.1101	6.72451	4.57288	-4.41306	BF	49533.3	14662	10548	1220.98	BF	49963.5	15551.8	11426.1	1316.67	BF	50028.9	16026.2	11826.3	1359.1	BF	50042.4	16228	11978.2	1374.74	BF	50045.6	16337.6	12053.5	1381.57
	OF	336.327	148.084	68.6121	36.2177	21.4471	OF	6.01068	2.35806	0.905546	-0.250543	13.4932	5.69548	3.80037	-3.54907	BN(3Pi)	18396.3	17318.3	13005	2026.8	BN(3Pi)	18808.8	18661.9	14311.2	2139.99	BN(3Pi)	18868.4	19255.6	14785.2	2185.53	BN(3Pi)	18879.3	19537.4	14981.2	2202.56	BN(3Pi)	18882.3	19684.5	15074.5	2210.31
	P2	311.658	151.508	70.3679	39.2245	23.7954	P2	30.637	2.72327	5.27603	1.13063	37.0028	6.13074	8.05906	-2.31493	BN	-4420.88	42106.3	31419.4	6564.84	BN	-4027.78	43706.5	32694.3	6723.23	BN	-3981.25	44442.1	33176.5	6783.1	BN	-3973.24	44798.6	33380.8	6804.33	BN	-3971.06	44982.7	33476	6814.2
	S2	416.203	182.484	87.9786	46.6954	29.0936	S2	6.0896	9.19093	1.69395	3.23698	15.3797	13.1597	5.38309	-0.693811	C2	6132.47	45899.5	35677.8	6373.98	C2	6399.9	47371.7	36819	6601.14	C2	6420.2	48007.5	37236.3	6687	C2	6427.03	48309	37409.6	6717.81	C2	6428.59	48467	37490.7	6732.3
	SiF	235.645	97.8154	43.2102	21.9431	12.791	SiF	-6.20926	-2.31323	-1.2395	-0.65315	-0.730635	-0.0200753	0.660964	-2.69696	CF	28803.6	17250.2	13408.7	1542.47	CF	29125.6	18347.5	14446.9	1661.36	CF	29219.7	18843.7	14866.5	1711.79	CF	29242.1	19082.4	15048.5	1732.31	CF	29246.2	19225.3	15145	1741.75
	SiO	317.79	130.513	55.3647	28.4351	16.6493	SiO	-10.8316	-7.28488	-0.919892	-0.663601	-3.3875	-4.12904	1.48658	-3.29556	Cl2	9014.19	10184.6	7732.4	1251.44	Cl2	9253.66	11420.6	8914.33	1444.38	Cl2	9342.64	11937.9	9385.7	1520.15	Cl2	9368.56	12202	9599.23	1555.55	Cl2	9374.31	12331.9	9692.31	1569.75
	SO	421.374	177.164	78.2032	40.4755	24.1027	SO	-7.14826	-4.2988	-0.650233	0.0515714	2.55884	-0.142923	2.72118	-3.60475	ClF	4640.26	15988.9	12652.7	1488.15	ClF	5195.64	17200.6	13732.6	1680.56	ClF	5337.75	17755.8	14216.7	1761.37	ClF	5378.93	18012.5	14427.3	1794.36	ClF	5386.72	18154	14529.7	1808.82
								0.714983	0.791686	1.00071	1.69228					ClO	2751.16	16189.3	14485.4	1801.34	ClO	3140.18	17581.5	15888.8	2026.61	ClO	3264.49	18220.3	16493	2123.09	ClO	3301.71	18521.8	16747.6	2162.9	ClO	3309.44	18672.1	16860	2179.29
								5.37646	2.43544	0.756895	1.04239	5.60982	2.52976	0.95688	1.1742	CN	29253.8	33035.9	26560.1	3354.63	CN	29676.9	34782.3	28134.6	3531.5	CN	29723.1	35555.5	28725.3	3601.47	CN	29735.5	35929.1	28976.8	3628.22	CN	29738.5	36126	29097.4	3640.69
	BSSE(T)	VTZ+d	VQZ+d	V5Z+d	V6Z+d	V7Z+d										CO	63009.1	28588.3	21434.5	2530.15	CO	63456	30233.2	22973.8	2680.53	CO	63490.3	30966.3	23570.4	2742.31	CO	63504.8	31357.9	23851.9	2766.92	CO	63507.7	31510.8	23957.4	2776.64
	AlCl	53.6396	18.1505	10.7982	5.72829	4.56507		-7.2235	4.97736	0.654844	2.59658	-8.63415	4.66859	0.201792	2.85635	CS	36024.6	22832.4	17320.7	3087.68	CS	36313	24437.5	18838.3	3240.08	CS	36378.3	25167.2	19417.8	3311.54	CS	36418.6	25527	19662.9	3341.26	CS	36425.3	25710.6	19774.1	3353.57
	AlF	65.2279	30.9898	12.3564	5.77218	3.66523		6.51022	-2.39538	-0.816705	0.099656	5.14928	-3.17789	-1.40508	0.570174	F2	-11064.1	24292.2	20253.7	2295.66	F2	-10950.2	25236.8	20980.1	2500.72	F2	-10918.8	25669.8	21339.3	2585.83	F2	-10887.3	25867.4	21491.9	2621.25	F2	-10878.5	25973.7	21567.7	2637.51
	B2	16.2411	6.40866	3.02875	1.66801	1.00958		-0.62138	0.352923	0.306304	-0.104657	-1.01221	0.210984	0.184705	0.0423796	N2	41284.4	38115.7	30731.6	2999.93	N2	41732.5	40325.7	32746.7	3170.88	N2	41811	41322.6	33525.9	3245.17	N2	41851	41805.8	33862.3	3274.8	N2	41859.2	42059.8	34024.9	3287.93
	BF	78.3744	38.5836	14.5292	7.06708	4.3456		10.1339	-4.51433	-0.400324	-0.259931	8.5523	-5.52449	-1.06715	0.347822	NO	18720.6	34734.6	27514.9	2956.08	NO	19095	36625.7	29243.8	3149.68	NO	19167.4	37466.9	29918.1	3232.99	NO	19199.2	37879.2	30217.7	3266.05	NO	19206.2	38095.2	30361.5	3281.06
	BN(3Pi)	42.3586	16.3509	7.02319	3.40186	1.84359		-2.24422	-0.361399	-0.222032	-0.793449	-3.27801	-0.753115	-0.54564	-0.445462	O2	8934.92	37538.5	26815.6	2831.86	O2	9233.98	39156.3	28234.8	3056.82	O2	9305.35	39846.1	28795.9	3151.83	O2	9348.81	40183.2	29051.6	3190.5	O2	9357.91	40351.2	29169.4	3208.21
	BN	44.2022	17.1849	7.3524	3.57744	1.97527		-2.13205	-0.431823	-0.200193	-0.736047	-3.20597	-0.844738	-0.53753	-0.378257	OF	-4603.98	21387.5	18324.5	2060.69	OF	-4397.96	22485.5	19291.2	2248.93	OF	-4325.45	23001.6	19727.1	2328.41	OF	-4292.07	23247.4	19918.3	2360.8	OF	-4283.81	23376.1	20010.6	2375.57
	C2	39.1982	15.6705	6.8915	3.59938	2.23864		-1.15139	-0.058696	0.30494	-0.0641229	-2.0866	-0.42737	0.0107501	0.239754	P2	13213.6	24321.4	20235	3067.03	P2	13486.8	26410.3	22218.8	3227.18	P2	13553.1	27342.1	22910.7	3308.32	P2	13593.9	27816.5	23202.2	3339.46	P2	13610.2	28071.3	23335.9	3354.89
	CF	79.384	36.5206	15.2754	7.59382	4.17002		5.874	-1.54405	-0.0932141	-1.62403	4.17022	-2.43624	-0.779657	-0.859441	S2	17036.8	19037.6	13215.7	2271.28	S2	17255.1	20775.1	14910.1	2505	S2	17322.6	21499.5	15531.2	2599.5	S2	17352.7	21866.5	15804.1	2640.78	S2	17356	22048.7	15923.9	2658.39
	Cl2	74.7969	27.171	15.1876	8.25224	6.27697		-6.88079	5.70062	1.31195	2.93425	-8.77388	5.19738	0.692191	3.37536	SiF	34715.6	14279.9	10769.1	998.719	SiF	35570.4	15476.9	11927.2	1136.55	SiF	35694.6	15998.5	12383.4	1191.15	SiF	35740.7	16246	12572.6	1212.42	SiF	35753.2	16377.2	12662.4	1221.57
	ClF	78.55	35.4451	16.5703	8.51561	5.48686		4.62596	1.62741	0.455209	0.361358	2.91258	0.834757	-0.264575	1.03773	SiO	40427.3	27233.6	20236.2	2586.42	SiO	40968.4	28911.7	21743.5	2773.7	SiO	41128.2	29701.4	22381.8	2848.85	SiO	41183.5	30097.8	22658.8	2875.78	SiO	41193.8	30287.2	22778.2	2887.56
	ClO	86.5827	35.7085	17.0751	8.93262	6.03555		-0.665655	2.32333	0.784359	1.13289	-2.68786	1.54082	0.0567296	1.77986	SO	17683.1	27524.5	19694.2	2526.28	SO	18302.5	29107.6	21202.2	2770.49	SO	18505.5	29853.9	21841.1	2869.45	SO	18567.7	30203.1	22112.4	2907.18	SO	18581.7	30382.8	22238.1	2923.56
	CN	52.6959	20.4989	8.93262	4.45533	2.56785		-2.52131	-0.22427	-0.025109	-0.626303	-3.80111	-0.709998	-0.425207	-0.204797
	CO	79.0328	33.9527	14.2658	6.16724	4.25781		1.72125	-1.31997	-1.9371	1.02651	-0.070644	-2.14672	-2.6608	1.45292
	CS	71.6365	25.6566	13.3221	7.00124	4.52118		-7.21826	3.55708	0.675908	0.324204	-9.04593	3.03909	0.111064	0.878043
	F2	63.5159	31.7799	14.0025	7.24266	4.52118		9.08922	-0.0716724	0.478071	-0.0843509	7.82774	-0.818237	-0.125999	0.523402
	N2	61.7163	24.3617	10.3592	5.09181	2.80927		-2.34619	-0.726365	-0.179299	-1.05343	-3.831	-1.3144	-0.650003	-0.543698
	NO	78.1988	33.009	14.1561	6.95734	4.06028		0.699049	-0.76944	-0.246505	-0.842378	-1.09721	-1.56117	-0.8898	-0.195416
	O2	87.8776	39.6371	16.8995	8.29614	4.91623		5.14599	-1.10147	-0.31334	-0.803537	3.22847	-2.05633	-1.08216	-0.0487474
	OF	72.8656	34.655	14.9682	7.54993	4.65286		7.33518	-0.617652	0.126446	-0.249797	5.81635	-1.4444	-0.536461	0.397166
	P2	54.2541	18.392	9.4813	5.13571	3.4238		-7.24884	2.42685	0.78704	0.526778	-8.67433	2.05265	0.39871	0.909074
	S2	83.3565	29.1901	15.451	8.25224	5.53076		-9.53786	4.57395	1.04839	0.925232	-11.6909	3.99698	0.4051	1.53299
	SiF	75.6748	32.9651	13.6294	6.60619	4.19196		2.42836	-1.67844	-0.421961	0.106416	0.73068	-2.49044	-1.04957	0.645552
	SiO	73.5459	30.7923	13.2782	5.79413	3.48965		0.224173	-0.587433	-1.69524	-0.410196	-1.47525	-1.32294	-2.36403	0.104434
	SO	93.1231	38.0569	17.3604	8.93262	5.57465		-1.31446	0.975348	0.49884	-0.107972	-3.50329	0.1062	-0.254285	0.641917
								0.40074	0.15229	0.349149	1.17655
								4.36971	1.20031	0.344568	0.435464
	BSSE(HF)	VTZ+d	VQZ+d	V5Z+d	V6Z+d	V7Z+d
	AlCl	43.851	9.39351	3.18238	1.36074	0.834003		-4.415	2.23649	0.724719	0.214267
	AlF	186.334	60.575	6.82566	1.7558	0.834003		10.1783	-1.35985	-0.0143401	-0.250536
	B2	16.285	4.3017	1.14127	0.26337	0.0877898		-0.500495	0.659964	-0.0431477	-0.118789
	BF	202.224	50.5231	6.80371	1.49243	0.834003		-10.2696	0.145676	-0.362002	0.0593325
	BN(3Pi)	43.434	11.0615	1.11932	0.197527	0.0519935		-1.91145	-0.394781	-0.124316	-0.119235
	BN	44.5314	11.1713	1.14127	0.197527	0.0519935		-2.1975	-0.386203	-0.131979	-0.119235
	C2	20.06	5.61855	0.921793	0.17558	0.0438949		-0.168714	0.206522	-0.08496	-0.111039
	CF	134.56	36.5425	4.06028	0.834003	0.790109		-2.73699	-0.886454	-0.292447	0.738464
	Cl2	35.5549	6.75982	1.97527	0.790109	0.877898		-4.77953	1.24663	0.37631	0.981188
	ClF	116.146	32.0433	3.4238	0.834003	0.943741		-1.66004	-0.93467	-0.0702223	1.07285
	ClO	91.7184	26.5345	4.17002	1.22906	0.768161		0.412637	0.764124	0.202225	0.225891
	CN	24.8006	6.86955	0.877898	0.17558	0.0519935		-0.31615	-0.0345735	-0.0696341	-0.0934122
	CO	111.23	32.1969	4.69676	0.790109	0.526739		0.52529	0.508744	-0.573893	0.216871
	CS	41.7002	9.65688	3.0068	1.14127	0.834003		-3.18416	1.99406	0.489919	0.47249
	F2	99.817	28.6634	3.11654	0.702319	0.482844		0.149237	-0.774	-0.140604	0.22462
	N2	26.9515	7.94498	0.834003	0.131685	0.0276538		0.328309	-0.24893	-0.113529	-0.0947442
	NO	77.1453	23.4399	3.64328	0.943741	0.403153		1.91795	0.628444	0.00120034	-0.232878
	O2	114.083	37.5302	6.14529	1.7558	0.834003		6.85238	1.36567	0.223211	-0.250536
	OF	115.905	34.7867	4.63091	1.18516	0.658424		2.27954	0.0384731	-0.0179172	0.038687
	P2	19.4893	3.11654	1.00958	0.17558	0.0206306		-3.4447	0.688714	-0.115612	-0.161675
	S2	67.686	13.7391	4.82844	1.88748	1.49243		-7.87957	3.47143	0.860649	1.02762
	SiF	162.433	49.689	5.61855	1.3388	0.768161		4.50794	-1.09297	-0.155476	0.0967796
	SiO	124.727	39.2421	5.26739	1.05348	0.417002		4.98463	0.093374	-0.417805	-0.331847
	SO	118.45	32.8553	5.6405	1.84359	1.05348		-1.44606	1.49594	0.5179	0.123873
								1.14576	1.26653	1.45954	2.18704
								28.2919	40.6472	21.7176	24.6841
	BSSE(MP2)	VTZ+d	VQZ+d	V5Z+d	V6Z+d	V7Z+d
	AlCl	437.698	226.059	156.178	95.1861	76.4869		-16.4292	67.6719	6.16616	35.5909
	AlF	498.185	265.608	133.88	80.3935	53.1567		-0.869642	-32.9591	2.32889	-6.41127
	B2	381.842	212.056	120.799	72.5583	50.0402		17.5228	5.2182	2.14955	0.792193
	BF	722.006	429.841	193.028	117.616	77.3428		95.0904	-106.904	7.55072	-10.7372
	BN(3Pi)	506.547	268.856	146.258	86.4072	58.0291		-3.48056	-9.0171	-0.947106	-4.03494
	BN	539.754	286.48	155.695	92.0915	61.9577		-3.71079	-9.94804	-0.740374	-3.94634
	C2	556.719	300.987	166.757	100.388	69.4418		7.98007	-3.25067	3.5196	1.76174
	CF	762.85	402.582	214.58	131.114	71.022		-10.1981	-23.5302	9.29226	-60.4021
	Cl2	554.92	297.344	202.092	125.891	100.695		2.22448	81.4525	14.6717	45.5909
	ClF	627.544	350.764	205.165	127.449	84.7172		33.6414	20.7584	14.0197	-8.73883
	ClO	784.973	419.855	252.089	156.178	114.412		1.5172	39.607	16.1935	23.0681
	CN	614.046	324.866	177.182	105.589	71.3512		-6.46441	-9.86529	1.09727	-3.52883
	CO	927.917	504.309	277.548	130.719	113.666		18.9555	-9.65275	-83.5823	76.3699
	CS	791.447	418.779	262.799	162.367	114.588		-8.20863	65.2444	15.7839	10.0917
	F2	529.636	296.949	158.022	100.344	66.5886		30.3456	-17.9344	16.1608	-7.23543
	N2	654.034	347.077	186.992	111.581	74.1385		-4.62227	-15.7602	1.51516	-7.74951
	NO	871.314	464.101	256.544	152.886	103.614		-2.46777	-6.33395	1.59369	-4.14607
NB: the CCSD(F12*) reference results were obtained using Turbomole	O2	1012.74	535.079	299.276	176.984	121.545		-12.2101	0.622801	-1.5041	0.296996
hence the ROCCSD definition should be the same as G16 and not MOLPRO	OF	697.49	375.916	203.738	124.508	84.4977		7.4691	-14.3305	8.86846	-3.00631
	P2	378.813	193.445	121.501	79.0548	55.6149		-18.9427	30.382	17.1027	4.35085
	S2	769.346	410.33	261.877	167.152	122.599		-1.01726	73.8571	28.897	25.1585
	SiF	570.59	271.227	140.486	86.6486	57.3487		-71.772	-25.102	8.07138	-6.73131
	SiO	651.247	332.328	186.51	96.3493	64.7011		-33.0758	1.82514	-35.2426	-4.51491
	SO	959.653	509.818	297.959	185.171	128.678		-5.58578	29.6327	20.5526	5.12592
								-1.44536	2.72246	2.29172	2.8336
								90.1629	41.9259	15.1709	12.9993
	BSSE(CCSD-MP2)
		-90.2919	-95.0106	-78.5719	-55.8563	-44.9045		-88.1903	-33.8184	-3.79845	-13.8715
		-70.9781	-75.0384	-56.5147	-41.766	-29.7608		-69.1698	-6.08484	-7.96615	4.25734
		-174.263	-129.183	-81.9518	-52.7178	-37.6179		-194.34	46.6324	14.2784	5.16898
		-82.72	-116.387	-77.5623	-56.0319	-40.2077		-67.7257	28.1372	-6.69009	4.63146
		-113.863	-114.566	-76.4869	-51.0937	-36.4547		-113.551	27.1811	7.10043	5.0262
		-124.398	-122.533	-81.5348	-54.3639	-38.8031		-125.229	30.0801	7.90435	5.28982
		-162.016	-138.752	-90.8186	-59.8727	-43.4121		-172.377	39.6777	11.0467	3.23065
		-56.8878	-97.5345	-77.1673	-57.0853	-34.238		-38.7853	-21.7183	-11.0632	30.5021
		-38.3203	-86.9119	-83.7515	-62.9014	-52.4105		-16.6793	-75.1474	-15.1189	-22.6836
		-22.9131	-79.7351	-74.0288	-56.9976	-40.954		2.39328	-58.4935	-17.9668	4.50715
		-19.7088	-104.097	-95.9982	-72.9753	-57.5682		17.8745	-73.9501	-20.2133	-13.9106
		-114.346	-123.52	-83.4003	-56.3391	-40.6247		-110.26	25.8245	5.67759	3.90351
		-86.9778	-141.912	-110.088	-63.0989	-57.7438		-62.512	-23.4495	44.5878	-42.5693
		-145.556	-169.939	-130.456	-90.9942	-67.4006		-134.696	-22.9636	-0.559404	-0.546071
		0.0438949	-48.46	-46.4847	-38.0569	-28.5317		21.6458	-41.1071	-18.7427	-1.54111
		-92.311	-114.215	-78.528	-53.6396	-38.5836		-82.556	18.6272	3.39768	4.07891
		-42.7098	-114.302	-92.1793	-66.4569	-49.5793		-10.825	-31.9503	-7.50833	-1.75497
		-16.6362	-111.581	-99.4659	-73.6557	-56.405		25.6487	-66.4833	-14.5059	-7.52339
		-2.23864	-68.498	-63.933	-49.8646	-37.9691		27.2709	-51.5047	-17.624	-4.26196
		-128.305	-99.0708	-69.8807	-49.2501	-35.906		-141.325	9.58815	-1.97052	1.90566
		-107.06	-153.896	-126.637	-92.9694	-71.5926		-86.2007	-52.4261	-15.8132	-11.0193
		-68.4761	-72.3827	-57.3707	-42.8634	-31.0557		-66.7362	-16.501	-9.61679	2.40273
		-75.5651	-101.485	-82.3688	-52.6081	-38.2764		-64.0213	-30.3257	15.5952	2.3339
		-65.2937	-147.465	-124.64	-92.2891	-69.1784		-28.6976	-62.4986	-18.1507	-3.692

## Sheet: haVnZ+d
								0.647034	0.892044	1.22807	1.4527
								44.6299	33.3304	14.3327	14.3103	124.597	33.3306	24.4762	26.1907
CCSD(F12*)/awCV5Z	RAW
7211.76	AlCl	1344.76	470.462	210.999	125.799	76.6587		-95.2392	-20.4531	21.1676	5.27256	-205.968	-20.5562	34.5162	-11.727
12164.5	AlF	971.741	361.25	188.678	113.442	73.0145		-33.7576	34.7351	21.0469	14.2859	-111.076	34.6665	32.8343	0.300522	haVTZ+d	SCF	EcorrMP2	EcorrCCSD	Ecorr(T)	haVQZ+d	SCF	EcorrMP2	EcorrCCSD	Ecorr(T)	haV5Z+d	SCF	EcorrMP2	EcorrCCSD	Ecorr(T)	haV6Z+d	SCF	EcorrMP2	EcorrCCSD	Ecorr(T)	haV7Z+d	SCF	EcorrMP2	EcorrCCSD	Ecorr(T)
12233.4	B2	459.51	159.225	76.2634	44.6371	30.2615		-35.0699	2.2582	5.79786	9.37811	-73.1006	2.22523	10.7528	4.40503	alclBqA.log	-241.875	-0.0411394	-0.0552749	-0.0014108	alclBqA.log	-241.877	-0.042958	-0.0559804	-0.0015035	alclBqA.log	-241.877	-0.0439177	-0.0563045	-0.0015387	alclBqA.log	-241.877	-0.0443048	-0.0564023	-0.0015503	alclBqA.log	-241.877	-0.0445021	-0.0564466	-0.001556		alclBqA.log	-241.877	-0.0445021	-0.0564466	-0.001556		0	0
12171.1	BF	985.262	356.468	189.469	110.832	71.875		-50.3838	40.4998	14.2592	15.2826	-130.02	40.4334	26.5796	1.80589	alclBqB.log	-459.48	-0.169706	-0.191847	-0.0066559	alclBqB.log	-459.483	-0.184729	-0.205257	-0.0076942	alclBqB.log	-459.484	-0.191343	-0.209674	-0.0080728	alclBqB.log	-459.484	-0.194869	-0.211792	-0.0082367	alclBqB.log	-459.484	-0.196544	-0.212683	-0.008302		alclBqB.log	-459.484	-0.196544	-0.212683	-0.008302		0	0
15227.6	BN(3Pi)	1602.52	622.943	304.485	176.51	111.304		-10.8792	20.4072	19.3469	16.5792	-134.942	20.2806	39.3971	-5.9781	alcl.log	-701.512	-0.246919	-0.272676	-0.012082	alcl.log	-701.517	-0.267813	-0.291444	-0.0135776	alcl.log	-701.518	-0.277062	-0.297567	-0.0141584	alcl.log	-701.518	-0.281791	-0.300338	-0.0144032	alcl.log	-701.518	-0.284077	-0.301525	-0.0145028		alcl.log	-701.518	-0.284077	-0.301525	-0.0145028		0	0
33603.5	BN	1570.64	598.283	274.404	145.024	80.5425		-30.867	-14.5094	-13.8636	-13.1299	-154.015	-14.6382	6.40672	-35.4366	alfBqA.log	-241.875	-0.041324	-0.0553351	-0.0014102	alfBqA.log	-241.877	-0.0430495	-0.0560066	-0.0015051	alfBqA.log	-241.877	-0.0439628	-0.0563138	-0.0015388	alfBqA.log	-241.877	-0.0443324	-0.0564089	-0.0015506	alfBqA.log	-241.877	-0.0445227	-0.0564513	-0.0015562		alfBqA.log	-241.877	-0.0445227	-0.0564513	-0.0015562		0	0
37584.5	C2	1322.38	479.355	211.926	103.834	50.6775		-66.1098	-26.6335	-28.9091	-26.5432	-172.878	-26.7398	-11.9742	-44.9323	alfBqB.log	-99.4024	-0.210933	-0.221916	-0.0044387	alfBqB.log	-99.4094	-0.229639	-0.239074	-0.0049952	alfBqB.log	-99.4112	-0.237557	-0.245369	-0.0052381	alfBqB.log	-99.4114	-0.241097	-0.247951	-0.005321	alfBqB.log	-99.4114	-0.24294	-0.249216	-0.0053595		alfBqB.log	-99.4114	-0.24294	-0.249216	-0.0053595		0	0
15267.3	CF	1020.14	375.649	196.777	111.467	69.7887		-41.3565	37.2153	6.70075	9.2428	-122.98	37.1442	20.0664	-5.17533	alf.log	-341.476	-0.319087	-0.327185	-0.0104815	alf.log	-341.486	-0.342715	-0.34827	-0.0114386	alf.log	-341.488	-0.352981	-0.355985	-0.0118425	alf.log	-341.488	-0.35758	-0.359135	-0.0119856	alf.log	-341.488	-0.359993	-0.36068	-0.012053		alf.log	-341.488	-0.359993	-0.36068	-0.012053		0	0
9829.8	Cl2	1282.76	530.16	213.656	118.799	58.9045		43.2024	-68.6796	2.30838	-28.1044	-52.1135	-68.8054	17.1698	-48.8243	al.log	-241.875	-0.0402938	-0.054912	-0.0013793	al.log	-241.876	-0.0425019	-0.0558242	-0.0014911	al.log	-241.877	-0.0436685	-0.0562354	-0.0015314	al.log	-241.877	-0.0441603	-0.0563731	-0.0015473	al.log	-241.877	-0.04441	-0.0564307	-0.0015543		al.log	-241.877	-0.04441	-0.0564307	-0.0015543		0	0
14655.6	ClF	810.304	326.187	150.015	86.6962	44.5571		12.9467	-7.13869	8.9369	-16.6584	-48.3661	-7.20871	18.8572	-31.236	b2Bq.log	-24.5282	-0.0494658	-0.0692771	-0.0015124	b2Bq.log	-24.529	-0.0519948	-0.070548	-0.0016136	b2Bq.log	-24.5291	-0.0529316	-0.0709145	-0.0016474	b2Bq.log	-24.5291	-0.0533494	-0.0710479	-0.0016596	b2Bq.log	-24.5291	-0.0535811	-0.0711176	-0.0016656		b2Bq.log	-24.5291	-0.0535811	-0.0711176	-0.0016656		0	0
17008.7	ClO	1096.22	461.063	201.864	105.558	49.5266		50.0936	-29.3534	-12.7112	-31.8709	-30.3486	-29.4564	2.37719	-51.2545	b2.log	-49.0886	-0.165802	-0.19113	-0.017564	b2.log	-49.0906	-0.173099	-0.195716	-0.0183795	b2.log	-49.0909	-0.175806	-0.19705	-0.0186545	b2.log	-49.0909	-0.177007	-0.197548	-0.0187523	b2.log	-49.0909	-0.17764	-0.197785	-0.0187989		b2.log	-49.0909	-0.17764	-0.197785	-0.0187989		0	0
29273.3	CN	1942.39	771.294	370.182	203.733	120.486		13.5561	12.373	-0.678666	-0.446478	-134.762	12.2136	25.3994	-29.2448	bfBqA.log	-99.4025	-0.211644	-0.222604	-0.0044568	bfBqA.log	-99.4094	-0.230109	-0.239445	-0.0050159	bfBqA.log	-99.4112	-0.237772	-0.245516	-0.0052447	bfBqA.log	-99.4114	-0.241233	-0.248037	-0.0053246	bfBqA.log	-99.4114	-0.243032	-0.249271	-0.0053616		bfBqA.log	-99.4114	-0.243032	-0.249271	-0.0053616		0	0
24156.3	CO	1772.76	714.299	358.113	203.779	124.987		29.4391	40.3806	14.2456	10.5273	-104.614	40.239	38.4256	-16.7297	bfBqB.log	-24.5282	-0.0497833	-0.0694155	-0.0015176	bfBqB.log	-24.529	-0.0521345	-0.0705948	-0.0016153	bfBqB.log	-24.5291	-0.0530074	-0.0709403	-0.0016484	bfBqB.log	-24.5291	-0.0533936	-0.0710625	-0.0016602	bfBqB.log	-24.5291	-0.0536123	-0.0711276	-0.0016659		bfBqB.log	-24.5291	-0.0536123	-0.0711276	-0.0016659		0	0
19946.7	CS	1678.27	686.947	303.678	170.084	100.928		45.5274	-38.2137	6.02156	0.464339	-80.0224	-38.366	26.9521	-23.4596	bf.log	-124.157	-0.329304	-0.340984	-0.0117161	bf.log	-124.166	-0.353931	-0.362848	-0.0127109	bf.log	-124.168	-0.364125	-0.370604	-0.0131161	bf.log	-124.169	-0.368754	-0.37381	-0.0132618	bf.log	-124.169	-0.371178	-0.375377	-0.0133288		bf.log	-124.169	-0.371178	-0.375377	-0.0133288		0	0
21659.5	F2	487.148	177.689	94.2006	49.735	27.7875		-22.5419	19.7255	-4.87171	-4.09551	-61.7345	19.6923	2.09481	-11.688	b.log	-24.5282	-0.0485082	-0.0687422	-0.0014862	b.log	-24.529	-0.0515124	-0.0703507	-0.001602	b.log	-24.5291	-0.0526714	-0.0708287	-0.0016422	b.log	-24.5291	-0.0532001	-0.0710057	-0.0016569	b.log	-24.5291	-0.0534823	-0.0710917	-0.0016639		b.log	-24.5291	-0.0534823	-0.0710917	-0.0016639		0	0
34274.6	N2	2620.68	1069.96	524.738	295.233	180.865		66.5881	38.3787	13.3858	14.7222	-129.809	38.162	49.3429	-24.8423	bn3piBqA.log	-24.5282	-0.0498541	-0.0694804	-0.0015227	bn3piBqA.log	-24.529	-0.0521481	-0.0706054	-0.0016167	bn3piBqA.log	-24.5291	-0.0530087	-0.0709404	-0.0016487	bn3piBqA.log	-24.5291	-0.0533949	-0.0710624	-0.0016603	bn3piBqA.log	-24.5291	-0.0536101	-0.0711265	-0.0016659		bn3piBqA.log	-24.5291	-0.0536101	-0.0711265	-0.0016659		0	0
30575.6	NO	1920.79	782.964	393.616	218.322	132.551		46.7547	46.301	3.0486	7.95232	-97.3491	46.1463	30.5124	-21.7191	bn3piBqB.log	-54.3977	-0.101391	-0.117286	-0.0026492	bn3piBqB.log	-54.4003	-0.10832	-0.122551	-0.0029703	bn3piBqB.log	-54.4009	-0.111015	-0.124313	-0.0030811	bn3piBqB.log	-54.4009	-0.112153	-0.124979	-0.0031166	bn3piBqB.log	-54.4009	-0.11274	-0.125301	-0.0031332		bn3piBqB.log	-54.4009	-0.11274	-0.125301	-0.0031332		0	0
29345.8	O2	1235.48	489.379	253.005	139.712	84.0312		6.62428	42.1487	0.58067	3.14389	-87.8689	42.0547	18.3305	-16.1183	bn3pi.log	-79.0107	-0.231757	-0.247397	-0.0135627	bn3pi.log	-79.0151	-0.246449	-0.259101	-0.0144092	bn3pi.log	-79.016	-0.252313	-0.262978	-0.0147202	bn3pi.log	-79.0161	-0.25489	-0.264481	-0.0148273	bn3pi.log	-79.0161	-0.256252	-0.265216	-0.0148776		bn3pi.log	-79.0161	-0.256252	-0.265216	-0.0148776		0	0
20132.2	OF	812.94	311.924	160.75	86.0406	49.103		-12.2509	25.8958	-5.70736	-4.5562	-75.7041	25.8357	5.99751	-17.3344	bnBqA.log	-24.5283	-0.0499399	-0.0695258	-0.0015251	bnBqA.log	-24.529	-0.0521845	-0.0706202	-0.0016176	bnBqA.log	-24.5291	-0.0530281	-0.0709471	-0.0016491	bnBqA.log	-24.5291	-0.0534068	-0.0710662	-0.0016605	bnBqA.log	-24.5291	-0.0536179	-0.0711288	-0.0016661		bnBqA.log	-24.5291	-0.0536179	-0.0711288	-0.0016661		0	0
23529.6	P2	2673.31	1004.05	450.275	234.488	136.69		-76.0128	-43.7189	-30.5136	-5.38074	-287.422	-43.939	3.29438	-39.2129	bnBqB.log	-54.3977	-0.101456	-0.117337	-0.0026525	bnBqB.log	-54.4003	-0.108356	-0.122575	-0.0029719	bnBqB.log	-54.4009	-0.111036	-0.124325	-0.0030818	bnBqB.log	-54.4009	-0.112165	-0.124985	-0.003117	bnBqB.log	-54.4009	-0.112749	-0.125305	-0.0031334		bnBqB.log	-54.4009	-0.112749	-0.125305	-0.0031334		0	0
16103	S2	1885.35	770.021	337.634	176.254	101.764		48.3667	-48.0744	-21.9313	-6.44685	-92.888	-48.2462	3.35248	-32.2158	bn.log	-78.9064	-0.34504	-0.331269	-0.0342118	bn.log	-78.911	-0.360898	-0.34294	-0.0352663	bn.log	-78.9119	-0.367304	-0.346842	-0.0356619	bn.log	-78.912	-0.370132	-0.348351	-0.0357921	bn.log	-78.912	-0.37162	-0.349083	-0.0358528		bn.log	-78.912	-0.37162	-0.349083	-0.0358528		0	0
12792.4	SiF	1111.36	416.109	207.937	118.962	75.3747		-33.7424	22.2391	9.69497	12.0549	-121.795	22.1564	23.6349	-3.02377	c2bq.log	-37.6869	-0.0739595	-0.0935868	-0.0023386	c2bq.log	-37.6883	-0.0782467	-0.0963494	-0.002541	c2bq.log	-37.6886	-0.0798793	-0.0972299	-0.0026077	c2bq.log	-37.6887	-0.0806046	-0.0975697	-0.0026309	c2bq.log	-37.6887	-0.0810001	-0.0977417	-0.0026421		c2bq.log	-37.6887	-0.0810001	-0.0977417	-0.0026421		0	0
22965.9	SiO	1729.9	688.075	335.38	189.363	119.526		13.9799	20.7598	10.0451	18.0745	-117.966	20.6196	32.9219	-6.08475	c2.log	-75.4018	-0.358419	-0.350509	-0.0339097	c2.log	-75.4058	-0.373242	-0.361003	-0.03525	c2.log	-75.4066	-0.37905	-0.364411	-0.035725	c2.log	-75.4067	-0.38166	-0.365743	-0.035893	c2.log	-75.4067	-0.383057	-0.366393	-0.0359716		c2.log	-75.4067	-0.383057	-0.366393	-0.0359716		0	0
22419.8	SO	1438.71	593.89	272.601	148.422	84.7524		47.2601	-14.0029	-4.07791	-7.74033	-59.7358	-14.1306	15.3775	-29.7661	cfBqA.log	-37.6869	-0.0738504	-0.0935056	-0.0023327	cfBqA.log	-37.6883	-0.0781655	-0.0963	-0.0025372	cfBqA.log	-37.6886	-0.07983	-0.0972064	-0.0026059	cfBqA.log	-37.6887	-0.0805708	-0.0975556	-0.0026299	cfBqA.log	-37.6887	-0.0809784	-0.0977331	-0.0026415		cfBqA.log	-37.6887	-0.0809784	-0.0977331	-0.0026415		0	0
																cfBqB.log	-99.4024	-0.211715	-0.222642	-0.0044666	cfBqB.log	-99.4093	-0.230134	-0.239452	-0.0050186	cfBqB.log	-99.4112	-0.23779	-0.245527	-0.0052449	cfBqB.log	-99.4114	-0.241247	-0.248045	-0.0053247	cfBqB.log	-99.4114	-0.243036	-0.249273	-0.0053615		cfBqB.log	-99.4114	-0.243036	-0.249273	-0.0053615		0	0
																cf.log	-137.221	-0.366047	-0.378833	-0.0141118	cf.log	-137.231	-0.392928	-0.402487	-0.0152497	cf.log	-137.233	-0.404039	-0.410914	-0.0157066	cf.log	-137.233	-0.409088	-0.414393	-0.0158735	cf.log	-137.233	-0.411728	-0.41609	-0.0159504		cf.log	-137.233	-0.411728	-0.41609	-0.0159504		0	0
								0.676617	0.906032	1.18914	1.54132					cl2.log	-919.002	-0.388276	-0.421007	-0.0195714	cl2.log	-919.009	-0.422664	-0.452181	-0.0221906	cl2.log	-919.01	-0.437773	-0.462682	-0.0231877	cl2.log	-919.011	-0.445725	-0.467605	-0.0236192	cl2.log	-919.011	-0.449517	-0.469688	-0.0237921		cl2.log	-919.011	-0.449517	-0.469688	-0.0237921		0	0
								53.6445	19.719	15.0725	10.7935	126.426	20.5267	25.4078	23.561	clBq.log	-459.48	-0.170056	-0.192175	-0.0066817	clBq.log	-459.483	-0.184895	-0.205353	-0.0077043	clBq.log	-459.484	-0.191431	-0.20972	-0.0080767	clBq.log	-459.484	-0.194909	-0.21181	-0.008238	clBq.log	-459.484	-0.196565	-0.212691	-0.0083026		clBq.log	-459.484	-0.196565	-0.212691	-0.0083026		0	0
	CP	VTZ+d	VQZ+d	V5Z+d	V6Z+d	V7Z+d										clfBqA.log	-459.48	-0.17091	-0.192961	-0.0067334	clfBqA.log	-459.483	-0.185291	-0.205599	-0.007725	clfBqA.log	-459.484	-0.19166	-0.209847	-0.0080859	clfBqA.log	-459.484	-0.195039	-0.211875	-0.0082426	clfBqA.log	-459.484	-0.19666	-0.212737	-0.0083056		clfBqA.log	-459.484	-0.19666	-0.212737	-0.0083056		0	0
	AlCl	1603.21	582.131	278.905	156.964	101.876		-108.752	4.17204	11.9605	16.9679	-207.864	8.29316	26.3184	2.79273	clfBqB.log	-99.4024	-0.21106	-0.222018	-0.0044441	clfBqB.log	-99.4093	-0.229722	-0.239128	-0.0050013	clfBqB.log	-99.4112	-0.237573	-0.245377	-0.0052382	clfBqB.log	-99.4114	-0.241107	-0.247956	-0.0053211	clfBqB.log	-99.4114	-0.242943	-0.249217	-0.0053595		clfBqB.log	-99.4114	-0.242943	-0.249217	-0.0053595		0	0
	AlF	1205.37	490.916	246.729	142.742	90.5286		7.50314	25.487	19.0863	10.0516	-61.8459	28.8057	31.3303	-3.38377	clf.log	-558.906	-0.458294	-0.47539	-0.0186677	clf.log	-558.917	-0.495055	-0.50886	-0.0206842	clf.log	-558.919	-0.510916	-0.520709	-0.0214787	clf.log	-558.92	-0.518644	-0.525913	-0.0217992	clf.log	-558.92	-0.522517	-0.528314	-0.0219373		clf.log	-558.92	-0.522517	-0.528314	-0.0219373		0	0
	B2	694.304	245.829	113.925	63.1608	41.6303		-57.616	-5.58422	2.79462	8.44495	-101.147	-3.79152	8.77192	2.90478	cl.log	-459.48	-0.168819	-0.191032	-0.0065906	cl.log	-459.483	-0.184205	-0.204904	-0.0076595	cl.log	-459.484	-0.190939	-0.209434	-0.0080506	cl.log	-459.484	-0.194646	-0.211679	-0.0082266	cl.log	-459.484	-0.196344	-0.212584	-0.0082941		cl.log	-459.484	-0.196344	-0.212584	-0.0082941		0	0
	BF	1424.8	581.034	287.004	163.571	104.774		10.1248	20.6033	16.7928	14.1488	-71.7762	24.5995	31.3264	-0.980758	cloBqA.log	-459.48	-0.171288	-0.193317	-0.0067594	cloBqA.log	-459.483	-0.185496	-0.205733	-0.0077373	cloBqA.log	-459.484	-0.191794	-0.209923	-0.0080922	cloBqA.log	-459.484	-0.195129	-0.211921	-0.008246	cloBqA.log	-459.484	-0.196722	-0.212767	-0.0083077		cloBqA.log	-459.484	-0.196722	-0.212767	-0.0083077		0	0
	BN(3Pi)	1920.63	754.606	363.7	206.775	130.266		-34.3465	9.52605	20.17	12.3417	-147.527	14.8388	38.6472	-7.3454	cloBqB.log	-74.8067	-0.153878	-0.169775	-0.0035477	cloBqB.log	-74.8111	-0.166586	-0.180674	-0.0039858	cloBqB.log	-74.8123	-0.171717	-0.184457	-0.0041545	cloBqB.log	-74.8124	-0.174004	-0.185987	-0.0042116	cloBqB.log	-74.8124	-0.175217	-0.186748	-0.0042383		cloBqB.log	-74.8124	-0.175217	-0.186748	-0.0042383		0	0
	BN	1909.97	738.264	337.701	177.484	100.91		-54.5344	-25.222	-13.0355	-17.1164	-168.267	-19.778	5.82927	-36.8204	c.log	-37.6868	-0.0725764	-0.0926432	-0.0022792	c.log	-37.6883	-0.0775455	-0.0959695	-0.0025143	c.log	-37.6886	-0.0795155	-0.0970646	-0.0025966	c.log	-37.6887	-0.080394	-0.0974841	-0.0026253	c.log	-37.6887	-0.0808609	-0.0976883	-0.0026386		c.log	-37.6887	-0.0808609	-0.0976883	-0.0026386		0	0
	C2	1736.57	646.112	284.484	141.408	74.1174		-91.7115	-43.163	-28.7286	-29.5995	-197.558	-38.2481	-11.8821	-46.9146	clo.log	-534.301	-0.401842	-0.432371	-0.0192943	clo.log	-534.309	-0.433615	-0.460448	-0.021292	clo.log	-534.311	-0.447243	-0.470258	-0.0220648	clo.log	-534.311	-0.453929	-0.474574	-0.0223814	clo.log	-534.311	-0.457267	-0.476538	-0.0225153		clo.log	-534.311	-0.457267	-0.476538	-0.0225153		0	0
	CF	1509.34	620.692	303.31	169.299	105.058		19.4143	15.7513	9.94028	6.04353	-66.8433	20.0648	25.7195	-10.4866	cnBqA.log	-37.6869	-0.0740727	-0.0936469	-0.0023428	cnBqA.log	-37.6883	-0.0782996	-0.0963726	-0.002542	cnBqA.log	-37.6886	-0.0799134	-0.0972452	-0.0026084	cnBqA.log	-37.6887	-0.0806243	-0.0975782	-0.0026313	cnBqA.log	-37.6887	-0.0810101	-0.0977458	-0.0026422		cnBqA.log	-37.6887	-0.0810101	-0.0977458	-0.0026422		0	0
	Cl2	1784.39	727.029	339.547	176.082	105.96		11.5993	-11.5248	-18.3006	-2.12084	-91.0342	-6.25851	0.946674	-20.1645	cnBqB.log	-54.3978	-0.101934	-0.117721	-0.0026736	cnBqB.log	-54.4003	-0.108521	-0.122679	-0.0029786	cnBqB.log	-54.4009	-0.111106	-0.124363	-0.0030839	cnBqB.log	-54.4009	-0.112208	-0.125007	-0.0031181	cnBqB.log	-54.4009	-0.112777	-0.125319	-0.0031341		cnBqB.log	-54.4009	-0.112777	-0.125319	-0.0031341		0	0
	ClF	1396.67	580.075	283.17	152.187	91.2832		27.5502	14.1643	-3.56918	-2.58967	-51.7135	18.1995	11.8534	-18.2614	cn.log	-92.2184	-0.328355	-0.333746	-0.0205205	cn.log	-92.2239	-0.346434	-0.34804	-0.0217013	cn.log	-92.225	-0.353715	-0.352912	-0.0221431	cn.log	-92.2251	-0.356951	-0.354832	-0.0223011	cn.log	-92.2251	-0.358656	-0.355767	-0.0223759		cn.log	-92.2251	-0.358656	-0.355767	-0.0223759		0	0
	ClO	1803.87	758.803	355.518	182.616	104.264		51.6889	-9.87066	-22.9891	-16.5027	-49.7517	-4.38965	-2.63057	-36.6642	coBqA.log	-37.6869	-0.0742183	-0.0937483	-0.0023481	coBqA.log	-37.6884	-0.0783531	-0.0964018	-0.0025439	coBqA.log	-37.6886	-0.0799283	-0.0972522	-0.0026087	coBqA.log	-37.6887	-0.0806297	-0.0975808	-0.0026314	coBqA.log	-37.6887	-0.0810165	-0.0977486	-0.0026423		coBqA.log	-37.6887	-0.0810165	-0.0977486	-0.0026423		0	0
	CN	2414.43	963.488	455.602	248.418	148.447		-18.2474	-4.55935	2.04664	-5.63985	-159.084	2.34328	26.4417	-31.3641	coBqB.log	-74.8068	-0.155021	-0.170788	-0.0035862	coBqB.log	-74.8112	-0.167157	-0.181084	-0.0040037	coBqB.log	-74.8123	-0.172073	-0.184687	-0.0041635	coBqB.log	-74.8124	-0.174224	-0.186117	-0.0042164	coBqB.log	-74.8124	-0.175361	-0.186829	-0.0042411		coBqB.log	-74.8124	-0.175361	-0.186829	-0.0042411		0	0
	CO	2443.78	1014.87	495.834	277.544	170.507		48.0434	25.571	17.9673	5.52701	-90.6548	32.6252	43.67	-22.0157	co.log	-112.781	-0.361253	-0.363466	-0.0176444	co.log	-112.789	-0.384282	-0.382926	-0.0188336	co.log	-112.79	-0.393705	-0.389744	-0.0193019	co.log	-112.79	-0.397933	-0.392498	-0.019467	co.log	-112.79	-0.400191	-0.393865	-0.0195442		co.log	-112.79	-0.400191	-0.393865	-0.0195442		0	0
	CS	2304.21	929.554	432.488	236.453	145.02		-0.562373	-17.8696	3.34046	4.09254	-133.994	-11.114	26.4227	-19.4348	csBqA.log	-37.6869	-0.0735875	-0.0933542	-0.0023225	csBqA.log	-37.6883	-0.0780417	-0.0962425	-0.0025338	csBqA.log	-37.6886	-0.0797644	-0.0971777	-0.0026047	csBqA.log	-37.6887	-0.0805364	-0.0975414	-0.0026294	csBqA.log	-37.6887	-0.0809513	-0.097722	-0.002641		csBqA.log	-37.6887	-0.0809513	-0.097722	-0.002641		0	0
	F2	911.217	407.303	192.92	102.102	59.6992		66.3464	-1.31741	-5.89448	-5.65668	17.4337	1.59625	4.79902	-16.5676	csBqB.log	-397.504	-0.128725	-0.14999	-0.0055387	csBqB.log	-397.507	-0.137608	-0.156585	-0.0062498	csBqB.log	-397.507	-0.141725	-0.159009	-0.00649	csBqB.log	-397.507	-0.14366	-0.160013	-0.0065827	csBqB.log	-397.507	-0.144637	-0.160473	-0.0066225		csBqB.log	-397.507	-0.144637	-0.160473	-0.0066225		0	0
	N2	3166.03	1301.46	625.872	348.653	214.401		39.8594	13.7684	19.0014	7.47422	-141.126	22.9502	51.6427	-27.0714	cs.log	-435.356	-0.308214	-0.32373	-0.0222119	cs.log	-435.361	-0.328103	-0.339476	-0.0236816	cs.log	-435.362	-0.336856	-0.3451	-0.0242508	cs.log	-435.362	-0.340904	-0.347361	-0.0244654	cs.log	-435.362	-0.342992	-0.348419	-0.0245597		cs.log	-435.362	-0.342992	-0.348419	-0.0245597		0	0
	NO	2605.37	1088.49	531.381	292.351	177.917		62.1501	26.6172	8.1106	1.53713	-85.0865	34.1889	36.2553	-27.9088	f2Bq.log	-99.4023	-0.211316	-0.222241	-0.0044536	f2Bq.log	-99.4093	-0.229815	-0.239189	-0.0050057	f2Bq.log	-99.4112	-0.237622	-0.245408	-0.0052391	f2Bq.log	-99.4114	-0.241134	-0.247973	-0.0053216	f2Bq.log	-99.4114	-0.242965	-0.249229	-0.0053598		f2Bq.log	-99.4114	-0.242965	-0.249229	-0.0053598		0	0
	O2	2021.42	846.157	414.538	225.526	137.056		50.9527	23.4776	0.765086	0.695302	-63.1251	29.3437	23.0204	-22.0697	f2.log	-198.755	-0.536178	-0.539018	-0.0199638	f2.log	-198.769	-0.575897	-0.57521	-0.021668	f2.log	-198.773	-0.592835	-0.588625	-0.0223828	f2.log	-198.773	-0.600489	-0.594168	-0.0226466	f2.log	-198.773	-0.60447	-0.596875	-0.0227701		f2.log	-198.773	-0.60447	-0.596875	-0.0227701		0	0
	OF	1339.66	579.749	277.62	148.086	86.699		65.5813	3.88167	-5.94808	-7.91814	-8.17968	7.98787	9.30399	-23.7141	f.log	-99.4021	-0.210321	-0.221275	-0.0044219	f.log	-99.4092	-0.229167	-0.238666	-0.0049795	f.log	-99.4112	-0.237296	-0.245183	-0.0052274	f.log	-99.4114	-0.240943	-0.247853	-0.0053158	f.log	-99.4114	-0.242842	-0.249157	-0.0053565		f.log	-99.4114	-0.242842	-0.249157	-0.0053565		0	0
	P2	2905.12	1099.66	503.432	263.151	156.048		-121.951	-36.7664	-22.5764	-9.03318	-297.199	-28.6631	5.71568	-36.5928	n2Bq.log	-54.3978	-0.102082	-0.117817	-0.0026807	n2Bq.log	-54.4003	-0.10861	-0.122734	-0.0029823	n2Bq.log	-54.4009	-0.111146	-0.124385	-0.0030848	n2Bq.log	-54.4009	-0.112232	-0.125019	-0.0031186	n2Bq.log	-54.4009	-0.11279	-0.125325	-0.0031343		n2Bq.log	-54.4009	-0.11279	-0.125325	-0.0031343		0	0
	S2	2473.8	998.274	463.173	241.043	146.932		-0.0932063	-21.6455	-23.1014	1.87734	-143.316	-14.373	3.0535	-22.339	n2.log	-108.984	-0.380186	-0.377374	-0.0192682	n2.log	-108.991	-0.402429	-0.395704	-0.0205321	n2.log	-108.992	-0.411471	-0.402085	-0.0210158	n2.log	-108.993	-0.415463	-0.404616	-0.0211857	n2.log	-108.993	-0.417543	-0.40584	-0.0212652		n2.log	-108.993	-0.417543	-0.40584	-0.0212652		0	0
	SiF	1396.7	561.665	276.37	155.922	97.5635		-3.33443	17.8831	12.6926	7.6147	-84.3876	21.7605	26.8748	-7.40193	n.log	-54.3976	-0.100508	-0.116574	-0.0026031	n.log	-54.4002	-0.107798	-0.122206	-0.0029463	n.log	-54.4009	-0.110736	-0.124155	-0.0030702	n.log	-54.4009	-0.111995	-0.124897	-0.0031114	n.log	-54.4009	-0.112633	-0.125249	-0.00313		n.log	-54.4009	-0.112633	-0.125249	-0.00313		0	0
	SiO	2088.7	855.688	413.71	231.261	144.261		21.4136	13.2641	14.3031	10.1667	-98.2691	19.2709	35.7857	-12.2198	noBqA.log	-54.3977	-0.10188	-0.117647	-0.002672	noBqA.log	-54.4003	-0.10851	-0.122665	-0.0029778	noBqA.log	-54.4009	-0.111097	-0.124357	-0.0030832	noBqA.log	-54.4009	-0.112202	-0.125003	-0.0031177	noBqA.log	-54.4009	-0.112773	-0.125317	-0.0031339		noBqA.log	-54.4009	-0.112773	-0.125317	-0.0031339		0	0
	SO	2202.92	918.953	430.096	230.988	138.568		50.1972	-12.825	-5.77842	-3.88243	-74.4322	-6.18097	17.6656	-27.6639	noBqB.log	-74.8068	-0.155127	-0.170883	-0.0035877	noBqB.log	-74.8112	-0.167154	-0.18108	-0.0040031	noBqB.log	-74.8123	-0.172053	-0.184673	-0.0041625	noBqB.log	-74.8124	-0.174211	-0.186109	-0.0042159	noBqB.log	-74.8124	-0.175346	-0.18682	-0.0042406		noBqB.log	-74.8124	-0.175346	-0.18682	-0.0042406		0	0
																no.log	-129.29	-0.417901	-0.415971	-0.020097	no.log	-129.299	-0.443965	-0.438098	-0.0214986	no.log	-129.301	-0.454685	-0.445921	-0.0220532	no.log	-129.301	-0.459483	-0.449093	-0.0222505	no.log	-129.301	-0.461994	-0.450639	-0.0223426		no.log	-129.301	-0.461994	-0.450639	-0.0223426		0	0
																o2Bq.log	-74.8067	-0.154849	-0.170627	-0.0035802	o2Bq.log	-74.8111	-0.166997	-0.180959	-0.0039988	o2Bq.log	-74.8123	-0.171966	-0.184615	-0.0041601	o2Bq.log	-74.8124	-0.174152	-0.186073	-0.0042145	o2Bq.log	-74.8124	-0.175315	-0.186803	-0.00424		o2Bq.log	-74.8124	-0.175315	-0.186803	-0.00424		0	0
								0.773683	0.892441	1.0714	1.79864					o2.log	-149.655	-0.483895	-0.465752	-0.0205423	o2.log	-149.665	-0.513896	-0.491773	-0.0221356	o2.log	-149.667	-0.526289	-0.50105	-0.0227793	o2.log	-149.667	-0.531838	-0.504829	-0.023013	o2.log	-149.667	-0.534763	-0.50669	-0.0231233		o2.log	-149.667	-0.534763	-0.50669	-0.0231233		0	0
								36.9062	20.7622	5.01402	8.73313	51.6801	20.7623	9.52813	11.0631	ofBqA.log	-74.8067	-0.154198	-0.17003	-0.0035606	ofBqA.log	-74.8111	-0.166677	-0.180721	-0.0039879	ofBqA.log	-74.8123	-0.171806	-0.184511	-0.004156	ofBqA.log	-74.8124	-0.174053	-0.186015	-0.0042124	ofBqA.log	-74.8124	-0.17525	-0.186766	-0.0042388		ofBqA.log	-74.8124	-0.17525	-0.186766	-0.0042388		0	0
	BSSE(CCSD(T))	VTZ+d	VQZ+d	V5Z+d	V6Z+d	V7Z+d										ofBqB.log	-99.4024	-0.211551	-0.222481	-0.0044589	ofBqB.log	-99.4093	-0.229962	-0.239311	-0.005011	ofBqB.log	-99.4112	-0.237684	-0.245451	-0.0052412	ofBqB.log	-99.4114	-0.241176	-0.247999	-0.0053227	ofBqB.log	-99.4114	-0.242988	-0.249244	-0.0053604		ofBqB.log	-99.4114	-0.242988	-0.249244	-0.0053604		0	0
	AlCl	258.453	111.669	67.9054	31.1654	25.2176		-1.89604	28.8493	-8.19773	14.5198	16.694	28.8667	-13.9539	16.5773	of.log	-174.189	-0.465715	-0.478136	-0.0179664	of.log	-174.201	-0.500351	-0.50912	-0.0194866	of.log	-174.204	-0.514954	-0.520427	-0.0201155	of.log	-174.204	-0.521532	-0.525068	-0.0203445	of.log	-174.204	-0.524972	-0.527344	-0.0204518		of.log	-174.204	-0.524972	-0.527344	-0.0204518		0	0
	AlF	233.631	129.666	58.051	29.2999	17.5141		49.2296	-5.86074	-1.50402	-3.6843	62.3966	-5.83228	-6.00853	0.392871	o.log	-74.8065	-0.152868	-0.168836	-0.0035128	o.log	-74.8111	-0.165895	-0.180146	-0.0039584	o.log	-74.8123	-0.171388	-0.184247	-0.0041431	o.log	-74.8124	-0.173813	-0.185878	-0.0042061	o.log	-74.8124	-0.175093	-0.186682	-0.004235		o.log	-74.8124	-0.175093	-0.186682	-0.004235		0	0
	B2	234.794	86.6047	37.6618	18.5237	11.3688		-28.0468	-6.01675	-1.98091	-1.50024	-9.2788	-5.9973	-4.97934	0.974908	p2Bq.log	-340.716	-0.0856147	-0.103034	-0.0041809	p2Bq.log	-340.718	-0.090375	-0.105776	-0.0046838	p2Bq.log	-340.719	-0.0927315	-0.106986	-0.0048438	p2Bq.log	-340.719	-0.09374	-0.107437	-0.0049035	p2Bq.log	-340.719	-0.0942752	-0.107646	-0.0049307		p2Bq.log	-340.719	-0.0942752	-0.107646	-0.0049307		0	0
	BF	439.542	224.566	97.5345	52.7397	32.8992		58.2437	-15.834	4.74684	-2.78665	85.47	-15.7835	-2.27127	4.07696	p2.log	-681.493	-0.28422	-0.30004	-0.0226494	p2.log	-681.498	-0.302506	-0.313752	-0.0242163	p2.log	-681.499	-0.311001	-0.318888	-0.024839	p2.log	-681.5	-0.314862	-0.320883	-0.0250663	p2.log	-681.5	-0.316885	-0.321789	-0.0251713		p2.log	-681.5	-0.316885	-0.321789	-0.0251713		0	0
	BN(3Pi)	318.106	131.663	59.2142	30.2655	18.9626		-12.5854	-5.44182	-0.749958	-1.3673	11.0274	-5.41303	-5.28542	2.54283	p.log	-340.716	-0.0847185	-0.102506	-0.00408	p.log	-340.718	-0.0899206	-0.105559	-0.0046486	p.log	-340.719	-0.092447	-0.106865	-0.0048254	p.log	-340.719	-0.093565	-0.107371	-0.0048939	p.log	-340.719	-0.09415	-0.107602	-0.0049242		p.log	-340.719	-0.09415	-0.107602	-0.0049242		0	0
	BN	339.33	139.981	63.2965	32.4603	20.3672		-14.2518	-5.13985	-0.577451	-1.38378	10.9955	-5.10937	-5.40863	2.79968	s2bq.log	-397.504	-0.127727	-0.14919	-0.0054795	s2bq.log	-397.507	-0.137067	-0.156273	-0.0062255	s2bq.log	-397.507	-0.14136	-0.158822	-0.0064761	s2bq.log	-397.507	-0.143448	-0.159916	-0.0065758	s2bq.log	-397.507	-0.14449	-0.160409	-0.0066182		s2bq.log	-397.507	-0.14449	-0.160409	-0.0066182		0	0
	C2	414.192	166.757	72.5583	37.5741	23.4399		-24.6799	-11.5083	0.0920837	-1.98237	6.65752	-11.4709	-5.38899	2.9072	s2.log	-795.086	-0.344501	-0.360479	-0.0217926	s2.log	-795.092	-0.369825	-0.381368	-0.0240527	s2.log	-795.093	-0.381349	-0.388904	-0.0248964	s2.log	-795.094	-0.386942	-0.392104	-0.025235	s2.log	-795.094	-0.389706	-0.393519	-0.0253782		s2.log	-795.094	-0.389706	-0.393519	-0.0253782		0	0
	CF	489.209	245.043	106.533	57.8316	35.2696		56.1368	-17.0794	5.65308	-5.31129	87.06	-17.0244	-1.97709	2.49379	sifBqA.log	-288.852	-0.0621969	-0.0794803	-0.0028497	sifBqA.log	-288.854	-0.0653135	-0.080978	-0.0031	sifBqA.log	-288.854	-0.0668478	-0.0816257	-0.0031825	sifBqA.log	-288.855	-0.0674828	-0.0818502	-0.0032131	sifBqA.log	-288.855	-0.0678283	-0.0819547	-0.0032273		sifBqA.log	-288.855	-0.0678283	-0.0819547	-0.0032273		0	0
	Cl2	501.631	196.869	125.891	57.2829	47.0554		-38.9207	62.5469	-16.2232	28.6597	-0.322925	62.5751	-26.9721	32.1978	sifBqB.log	-99.4025	-0.211076	-0.222054	-0.0044412	sifBqB.log	-99.4093	-0.229703	-0.239119	-0.0049987	sifBqB.log	-99.4112	-0.237583	-0.245386	-0.0052388	sifBqB.log	-99.4114	-0.241119	-0.247965	-0.0053216	sifBqB.log	-99.4114	-0.24295	-0.249222	-0.0053597		sifBqB.log	-99.4114	-0.24295	-0.249222	-0.0053597		0	0
	ClF	586.37	253.888	133.155	65.4912	46.7261		-3.34742	25.4082	-7.0037	12.9745	38.761	25.4562	-17.6048	19.4661	sif.log	-388.416	-0.341528	-0.353457	-0.0123489	sif.log	-388.426	-0.367016	-0.375825	-0.0134716	sif.log	-388.428	-0.378074	-0.384039	-0.013928	sif.log	-388.429	-0.38304	-0.387391	-0.0140939	sif.log	-388.429	-0.385637	-0.389018	-0.0141707		sif.log	-388.429	-0.385637	-0.389018	-0.0141707		0	0
	ClO	707.652	297.739	153.654	77.0575	54.737		-19.4031	25.0667	-5.00776	14.5903	32.5118	25.124	-17.0083	22.3119	si.log	-288.852	-0.061086	-0.0789594	-0.0027651	si.log	-288.854	-0.0647554	-0.0807683	-0.00307	si.log	-288.854	-0.0665179	-0.0815162	-0.0031668	si.log	-288.855	-0.0672826	-0.0817931	-0.0032052	si.log	-288.855	-0.0676912	-0.0819185	-0.0032221		si.log	-288.855	-0.0676912	-0.0819185	-0.0032221		0	0
	CN	472.046	192.194	85.4195	44.685	27.9611		-24.3228	-9.87033	1.04229	-2.1193	11.1201	-9.8279	-5.33969	3.66617	sioBqA.log	-288.852	-0.0624734	-0.0796267	-0.0028708	sioBqA.log	-288.854	-0.0654258	-0.0810234	-0.0031059	sioBqA.log	-288.854	-0.0669216	-0.081653	-0.0031863	sioBqA.log	-288.855	-0.067523	-0.0818627	-0.0032147	sioBqA.log	-288.855	-0.0678542	-0.0819619	-0.0032283		sioBqA.log	-288.855	-0.0678542	-0.0819619	-0.0032283		0	0
	CO	671.022	300.57	137.72	73.7654	45.519		13.9588	-7.61384	5.24443	-5.286	60.876	-7.54912	-4.77555	4.48554	sioBqB.log	-74.8068	-0.153895	-0.169804	-0.0035482	sioBqB.log	-74.8112	-0.166554	-0.180655	-0.0039842	sioBqB.log	-74.8123	-0.171729	-0.184467	-0.0041552	sioBqB.log	-74.8124	-0.174022	-0.185999	-0.0042123	sioBqB.log	-74.8124	-0.175222	-0.186751	-0.0042385		sioBqB.log	-74.8124	-0.175222	-0.186751	-0.0042385		0	0
	CS	625.942	242.607	128.81	66.3691	44.0924		-53.9719	27.252	-0.529374	4.02477	-5.42311	27.2972	-10.3121	11.7311	sio.log	-363.845	-0.344304	-0.344554	-0.0186585	sio.log	-363.852	-0.365792	-0.36242	-0.0199145	sio.log	-363.854	-0.375097	-0.368875	-0.0203962	sio.log	-363.855	-0.379251	-0.371449	-0.0205614	sio.log	-363.855	-0.381439	-0.372696	-0.0206393		sio.log	-363.855	-0.381439	-0.372696	-0.0206393		0	0
	F2	424.069	229.614	98.7197	52.3666	31.9116		79.1682	-18.0961	2.70421	-4.8796	103.796	-18.0441	-4.55804	2.1966	s.log	-397.504	-0.126075	-0.147849	-0.0053609	s.log	-397.507	-0.136164	-0.155753	-0.0061764	s.log	-397.507	-0.14079	-0.158535	-0.0064499	s.log	-397.507	-0.14311	-0.159768	-0.0065628	s.log	-397.507	-0.144243	-0.160306	-0.0066096		s.log	-397.507	-0.144243	-0.160306	-0.0066096		0	0
	N2	545.35	231.502	101.134	53.4201	33.5357		-11.3175	-15.2118	2.29979	-2.22913	28.4311	-15.16	-5.17564	4.64967	soBqA.log	-397.504	-0.129019	-0.150231	-0.0055526	soBqA.log	-397.507	-0.137685	-0.156629	-0.0062516	soBqA.log	-397.507	-0.14172	-0.159005	-0.0064881	soBqA.log	-397.507	-0.143658	-0.160014	-0.0065818	soBqA.log	-397.507	-0.144638	-0.160474	-0.0066221		soBqA.log	-397.507	-0.144638	-0.160474	-0.0066221		0	0
	NO	684.585	305.531	137.764	74.0288	45.3654		12.2626	-11.9574	5.74294	-6.18967	60.2694	-11.8907	-4.24265	3.72613	soBqB.log	-74.8068	-0.154054	-0.169936	-0.0035544	soBqB.log	-74.8111	-0.166688	-0.180751	-0.00399	soBqB.log	-74.8123	-0.171775	-0.184495	-0.0041564	soBqB.log	-74.8124	-0.174041	-0.186008	-0.0042126	soBqB.log	-74.8124	-0.175236	-0.186759	-0.0042388		soBqB.log	-74.8124	-0.175236	-0.186759	-0.0042388		0	0
	O2	785.939	356.778	161.533	85.8146	53.0251		24.7437	-12.711	4.68986	-5.9514	79.0964	-12.6334	-7.17319	5.39178	so.log	-472.394	-0.411424	-0.412282	-0.0212495	so.log	-472.402	-0.438605	-0.435345	-0.0231233	so.log	-472.404	-0.45039	-0.443692	-0.023825	so.log	-472.404	-0.455821	-0.447122	-0.0240889	so.log	-472.404	-0.458623	-0.448754	-0.0242072		so.log	-472.404	-0.458623	-0.448754	-0.0242072		0	0
	OF	526.717	267.825	116.87	62.0455	37.596		67.5244	-17.8479	3.30648	-6.37976	100.313	-17.7879	-5.28305	2.07827
	P2	231.809	95.6031	53.1567	28.6634	19.3577		-9.77705	15.2759	2.4213	2.62003	7.47327	15.2927	-1.41613	5.83924	BSSE	HF	MP2-HF	CCSD-HF	(T)	BSSE	HF	MP2-HF	CCSD-HF	(T)	BSSE	HF	MP2-HF	CCSD-HF	(T)	BSSE	HF	MP2-HF	CCSD-HF	(T)	BSSE	HF	MP2-HF	CCSD-HF	(T)
	S2	588.455	228.254	125.539	64.7889	45.1679		-50.4283	33.8732	-0.298982	9.87673	-4.80916	33.914	-9.81692	16.6644	AlCl	47.0992	380.174	258.453	21.2451	AlCl	9.67883	215.129	111.669	10.3373	AlCl	3.4677	143.492	67.9054	6.4745	AlCl	1.03153	80.7008	31.1654	2.87512	AlCl	0.131685	64.1963	25.2176	2.10696
	SiF	285.339	145.556	68.4322	36.9595	22.1889		37.4076	-0.395881	3.23986	-4.37816	55.111	-0.36523	-1.69104	0.731584	AlF	91.894	360.443	233.631	10.4689	AlF	36.8937	223.754	129.666	6.5184	AlF	5.09181	121.743	58.051	3.97249	AlF	1.25101	71.6365	29.2999	1.86553	AlF	0.109737	46.3311	17.5141	1.07543
	SiO	358.797	167.613	78.3305	41.8977	24.7348		19.6967	-1.34867	2.86378	-6.13509	43.91	-1.31319	-2.84423	-0.197763	B2	19.226	420.338	234.794	11.5005	B2	5.26739	211.749	86.6047	5.09181	B2	0.790109	114.215	37.6618	2.28254	B2	0.131685	65.5351	18.5237	1.18516	B2	0.0438949	43.3682	11.3688	0.746214
	SO	764.211	325.064	157.495	82.5663	53.8152		-14.6964	7.94965	2.28815	2.1022	40.921	8.01625	-9.4511	12.0484	BF	108.947	570.173	439.542	14.5512	BF	41.349	343.258	224.566	10.9079	BF	4.23586	178.038	97.5345	5.15765	BF	0.504792	106.27	52.7397	2.65564	BF	0.0877898	70.2099	32.8992	1.55827
																BN(3Pi)	37.9911	489.297	318.106	18.1286	BN(3Pi)	12.3345	253.954	131.663	8.49367	BN(3Pi)	1.77774	135.35	59.2142	3.81886	BN(3Pi)	0.219475	77.5623	30.2655	1.88748	BN(3Pi)	0.0658424	51.5985	18.9626	1.14127
																BN	39.1762	522.415	339.33	19.3796	BN	12.5759	269.866	139.981	9.04235	BN	1.82164	144.217	63.2965	4.06028	BN	0.219475	82.8297	32.4603	2.01917	BN	0.0658424	55.132	20.3672	1.22906
								0.727212	0.804804	1.20919	1.52587					C2	41.6124	607.111	414.192	26.0736	C2	11.1932	307.791	166.757	11.7199	C2	1.49243	159.69	72.5583	4.87234	C2	0.17558	92.4427	37.5741	2.45812	C2	0.0438949	61.1017	23.4399	1.53632
								11.0795	2.59775	1.0259	0.918109	19.1355	6.46465	4.66491	2.13005	CF	95.1861	585.514	489.209	21.5524	CF	32.3725	348.328	245.043	13.6074	CF	3.68717	177.401	106.533	5.88192	CF	0.460897	105.677	57.8316	2.96291	CF	0.0877898	68.4322	35.2696	1.73385
(T)REF	(T)CP															Cl2	39.0665	543.068	501.631	39.9883	Cl2	9.04235	303.226	196.869	19.6649	Cl2	2.67759	216.27	125.891	11.4566	Cl2	0.482844	115.488	57.2829	5.00402	Cl2	0.17558	97.0078	47.0554	3.73107
1029.88	AlCl	127.383	58.2705	25.481	13.8708	8.36198	AlCl	8.01106	-0.908119	-0.168131	-0.0437712	-1.41714	-5.08541	2.94671	-1.34737	ClF	81.5348	621.025	586.37	36.2133	ClF	28.0269	360.268	253.888	19.1601	ClF	3.73107	218.97	133.155	10.1178	ClF	0.548686	122.313	65.4912	4.67481	ClF	0.153632	91.8501	46.7261	3.18238
1135.6	AlF	108.394	45.2513	19.8581	11.3424	7.0188	AlF	-0.66693	-0.578493	1.04547	0.421453	-9.28075	-3.81351	3.33007	-0.601688	ClO	71.6804	763.442	707.652	44.707	ClO	20.6965	434.955	297.739	23.0887	ClO	3.22628	259.748	153.654	11.6322	ClO	0.460897	147.948	77.0575	5.46492	ClO	0.153632	110.22	54.737	3.70912
3406.62	B2	204.138	75.9865	33.2767	18.2647	11.1098	B2	-17.2065	-1.09624	0.112265	0.192371	-34.6887	-6.53734	4.13977	-1.50075	CN	57.8755	641.436	472.046	29.4315	CN	18.392	323.988	192.194	13.1685	CN	2.23864	168.644	85.4195	5.5966	CN	0.285317	97.4248	44.685	2.78733	CN	0.0658424	64.3061	27.9611	1.68995
1391.25	BF	116.545	46.0063	20.3058	10.9562	6.72031	BF	-5.29061	-0.378052	-0.349277	0.256924	-14.9134	-3.65222	2.15908	-0.745442	CO	86.5827	832.884	671.022	31.2312	CO	28.0927	454.312	300.57	16.4386	CO	3.40186	240.939	137.72	7.13292	CO	0.373107	141.868	73.7654	3.59938	CO	0.0877898	93.0572	45.519	2.15085
2220.94	BN(3Pi)	141.767	56.721	24.4802	13.2431	7.82207	BN(3Pi)	-5.12571	-1.46734	-0.344672	-0.449722	-16.7276	-5.57472	2.67007	-1.73254	CS	41.0856	803.606	625.942	48.5258	CS	10.3153	425.825	242.607	20.3892	CS	2.5898	259.748	128.81	10.5787	CS	0.614529	151.833	66.3691	5.26739	CS	0.153632	106.379	44.0924	3.35796
6827.32	BN	216.196	85.4985	34.6902	18.3832	10.6796	BN	-9.54593	-6.20062	-1.335	-1.07503	-27.3754	-12.6735	3.03991	-2.89798	F2	104.294	436.93	424.069	13.9147	F2	35.3354	284.483	229.614	11.5005	F2	3.90665	143.01	98.7197	5.13571	F2	0.438949	84.0588	52.3666	2.54591	F2	0.0877898	54.0346	31.9116	1.44853
6751.66	C2	309.797	118.832	50.7074	26.4335	15.0208	C2	-20.0395	-4.11978	-2.91819	-2.39347	-46.0906	-12.7987	3.59412	-5.09414	N2	67.9054	690.906	545.35	34.0625	N2	19.1382	356.339	231.502	15.8022	N2	2.23864	180.32	101.134	6.40866	N2	0.26337	104.207	53.4201	3.16043	N2	0.0438949	68.7833	33.5357	1.88748
1754.12	CF	127.655	51.8926	24.0851	13.1553	8.12934	CF	-3.20289	1.70561	-0.0609217	0.460345	-13.5383	-1.83697	2.87138	-0.728991	NO	92.6622	796.868	684.585	31.5604	NO	29.234	432.497	305.531	16.724	NO	3.31407	225.313	137.764	7.11098	NO	0.351159	132.848	74.0288	3.53354	NO	0.0658424	86.2535	45.3654	2.08501
1594	Cl2	191.509	85.8541	38.689	21.2408	12.9227	Cl2	9.02049	0.730335	0.142555	0.230312	-5.39277	-5.27836	4.82364	-1.73807	O2	99.1586	869.207	785.939	29.5852	O2	32.4383	483.59	356.778	17.7335	O2	3.37991	253.493	161.533	7.46214	O2	0.351159	148.76	85.8146	3.68717	O2	0.0877898	97.4467	53.0251	2.19475
1828.53	ClF	148.409	62.8136	28.6853	16.3728	9.81051	ClF	0.567891	1.21874	1.48464	-0.202714	-11.1088	-3.1291	4.7879	-1.7556	OF	110.966	561.745	526.717	18.6114	OF	36.3011	346.089	267.825	13.388	OF	3.81886	176.589	116.87	5.85997	OF	0.460897	103.855	62.0455	2.89706	OF	0.0658424	66.852	37.596	1.68995
2203.97	ClO	186.804	80.7535	37.517	20.4858	12.2555	ClO	3.63261	2.72009	-0.108204	-0.302935	-10.8345	-2.78811	4.46101	-2.25054	P2	37.4863	393.386	231.809	44.29	P2	7.11098	199.459	95.6031	15.451	P2	2.54591	124.881	53.1567	8.07667	P2	0.395054	76.8161	28.6634	4.21391	P2	0.0438949	54.9564	19.3577	2.85317
3658.03	CN	225.839	93.6059	41.8977	22.562	13.1465	CN	-2.55577	0.28273	-0.818529	-1.22028	-20.5948	-6.30474	4.36894	-3.44834	S2	40.6028	725.583	588.455	52.0594	S2	8.82288	396.196	228.254	21.5524	S2	2.94096	249.982	125.539	11.5005	S2	0.790109	148.277	64.7889	5.70634	S2	0.17558	108.772	45.1679	3.77496
2791.62	CO	190.32	78.7168	34.5365	18.4271	10.7455	CO	-2.44211	-1.0199	-1.05225	-0.975694	-17.6667	-6.64833	3.26966	-2.79346	SiF	101.309	409.496	285.339	22.8034	SiF	32.1091	240.061	145.556	10.7982	SiF	4.38949	135.218	68.4322	5.94776	SiF	0.526739	82.6541	36.9595	3.0068	SiF	0.0877898	53.9469	22.1889	1.84359
3372.29	CS	174.153	82.1713	35.3354	19.3138	11.8077	CS	15.2811	-2.35829	-0.0594226	0.354476	2.73308	-8.32504	4.23893	-1.42174	SiO	89.2164	529.921	358.797	30.9679	SiO	25.2176	291.77	167.613	13.5416	SiO	3.86275	163.311	78.3305	6.9354	SiO	0.438949	98.7197	41.8977	3.44575	SiO	0.0877898	64.1305	24.7348	2.1289
2661.46	F2	220.906	91.635	43.5701	24.4758	15.2359	F2	-2.37199	4.88725	1.38721	1.13703	-20.0068	-1.23608	6.50991	-1.04948	SO	76.2455	906.606	764.211	51.2034	SO	23.7252	507.798	325.064	23.4399	SO	3.86275	288.872	157.495	11.3029	SO	0.680371	170.334	82.5663	5.5966	SO	0.17558	118.275	53.8152	3.57744
3306.43	N2	220.177	93.4303	41.6563	22.4523	13.1685	N2	1.25876	-0.0116826	-0.769035	-0.997395	-16.0318	-6.60754	4.38311	-3.19429
3301.76	NO	233.266	98.7723	44.7816	24.3485	14.5599	NO	0.966736	1.32963	-0.358936	-0.376175	-17.3807	-5.54863	5.12294	-2.69252
3233.77	O2	267.202	113.108	52.9065	29.2691	17.7467	O2	1.05014	4.45584	0.687047	0.164961	-19.9709	-3.2137	7.0286	-2.56168	raw	HF	MP2-HF	CCSD-HF	(T)	raw	HF	MP2-HF	CCSD-HF	(T)	raw	HF	MP2-HF	CCSD-HF	(T)	raw	HF	MP2-HF	CCSD-HF	(T)	raw	HF	MP2-HF	CCSD-HF	(T)
2397.02	OF	195.315	81.8465	38.7636	21.7324	13.4582	OF	-0.669038	4.09035	1.13841	0.832808	-16.1482	-1.39828	5.70762	-1.12518	AlCl	34443.4	8297.48	5867	902.502	AlCl	34533.8	9021.9	6741.29	971.614	AlCl	34554	9317.68	7000.76	1004.4	AlCl	34557.4	9433.96	7085.96	1016.01	AlCl	34557.7	9508.5	7135.1	1021.52
3378.68	P2	198.629	104.321	45.2601	25.4415	15.6968	P2	35.7386	-2.27216	1.47713	0.827682	22.8733	-9.79631	6.79414	-1.47828	AlF	43525.2	15028	11192.8	1027.21	AlF	43857	15592.7	11803.3	1090.35	AlF	43848.1	15805.6	11975.8	1115.74	AlF	43870.8	15906.9	12051.1	1124.26	AlF	43874	15964.9	12091.5	1128.58
2687.48	S2	257.72	119.649	54.5307	29.7739	18.888	S2	19.2416	2.12335	-0.161631	2.27741	0.40617	-6.1725	6.48021	-0.298618	B2	7069.5	15096.6	11773.9	3202.49	B2	7155.2	15379.4	12074.2	3330.64	B2	7163.48	15464.8	12157.2	3373.35	B2	7164.66	15496.3	12188.8	3388.36	B2	7165.1	15511.5	12203.2	3395.51
1234.36	SiF	101.459	44.3514	19.8361	11.2547	7.04075	SiF	2.82235	0.106096	0.87806	0.610846	-4.96812	-3.01708	3.18033	-0.386327	BF	49768.5	15467.5	11185.8	1274.71	BF	50023.9	16076.8	11814.6	1345.25	BF	50042.7	16275.7	11981.6	1370.95	BF	50044.7	16375.3	12060.3	1380.3	BF	50046.2	16428.5	12099.2	1384.53
2904.21	SiO	186.984	76.0392	32.1004	18.0979	11.0527	SiO	-4.64088	-3.26177	1.16624	0.302753	-19.7757	-8.85945	4.92289	-1.3644	BN(3Pi)	18625.6	18159.6	13625.1	2079.17	BN(3Pi)	18856.1	19124.6	14604.7	2164.22	BN(3Pi)	18877.7	19512.6	14923.2	2196.46	BN(3Pi)	18881.7	19685.9	15051.1	2207.7	BN(3Pi)	18883	19782.6	15116.3	2213.12
2947.66	SO	231.484	97.0122	43.5701	24.2563	14.9067	SO	-0.77749	0.559717	0.902353	0.640376	-19.1219	-6.24864	6.08394	-1.5721	BN	-4250.43	43022.4	32032.9	6611.12	BN	-3990.51	44243.4	33005.2	6741.82	BN	-3975.17	44750.3	33329.1	6792.63	BN	-3971.77	44978.6	33458.5	6808.94	BN	-3970.71	45102.9	33523	6816.64
																C2	6172.53	46806.4	36262.1	6441.86	C2	6406.99	47878.6	37105.2	6632.83	C2	6423.52	48288.6	37372.6	6700.95	C2	6427.49	48475.8	37480.7	6725.23	C2	6428.7	48577.5	37533.8	6736.64
																CF	29085.6	18249.3	14247.2	1626.46	CF	29222.5	18922.1	14891.7	1702.22	CF	29243.5	19144.2	15070.6	1730.03	CF	29246.7	19259.2	15155.9	1740.96	CF	29247.7	19319.4	15197.5	1745.99
								0.758196	0.8233	1.16554	1.55802					Cl2	9173.38	11113.7	8547.04	1402.49	Cl2	9295.71	11907.6	9299.64	1508.14	Cl2	9359.8	12267.6	9616.15	1555.31	Cl2	9376.09	12385.6	9711	1572.75	Cl2	9379.64	12472.7	9770.9	1581.07
								10.582	3.04189	1.03883	1.12527	17.2563	6.62543	4.74057	2.22392	ClF	5143.08	17372.2	13845.3	1680.12	ClF	5336.37	17927.4	14329.4	1765.72	ClF	5368.9	18146.4	14505.6	1799.85	ClF	5387.53	18228.4	14568.9	1812.16	ClF	5391.26	18289.3	14611	1818.72
	(T)raw															ClO	3059.98	17591.9	15912.5	2017.17	ClO	3243.64	18329.5	16547.7	2123.22	ClO	3292.62	18636.9	16806.9	2166.46	ClO	3312.66	18758.6	16903.2	2183.49	ClO	3316.28	18837.8	16959.2	2191.72
	AlCl	148.628	68.6078	31.9555	16.7459	10.4689	AlCl	7.93655	1.77968	-0.981465	0.689302	-0.500256	-2.21177	2.43515	-0.594304	CN	29406	34078	27330.9	3432.19	CN	29708.6	35355.1	28502	3564.42	CN	29732.3	35876.1	28903.1	3616.13	CN	29737.4	36117.3	29069.6	3635.47	CN	29739	36248.9	29152.8	3644.88
	AlF	118.863	51.7697	23.8306	13.208	8.09422	AlF	0.899703	0.828268	0.826956	0.126897	-6.17416	-2.21432	3.21316	-0.918838	CO	63141.3	29806.5	22383.6	2601.3	CO	63477.4	30911.2	23442	2712.9	CO	63499.9	31341.2	23798.2	2757.08	CO	63506.1	31544.2	23952.6	2773.19	CO	63508.3	31656.6	24031.3	2780.87
	B2	215.638	81.0783	35.5593	19.4498	11.856	B2	-20.9445	-1.91656	0.673656	0.0247094	-35.1316	-6.87361	4.29241	-1.52818	CS	36168	24046.3	18268.5	3198.14	CS	36373	25106.5	19259.8	3290.12	CS	36408.8	25579.9	19643	3336.96	CS	36427.1	25766.3	19776.6	3352.98	CS	36429.2	25873.6	19845.8	3360.49
	BF	131.097	56.9142	25.4634	13.6118	8.27858	BF	0.66931	-0.429937	-0.201726	-0.0306897	-7.15197	-3.85494	2.46057	-1.12131	F2	-10868.5	25357.3	21172.4	2440.56	F2	-10877	25802	21481.8	2569.83	F2	-10870.6	25951.1	21565.3	2617.89	F2	-10870.1	26030.5	21609.8	2636.99	F2	-10869.9	26070.7	21631.7	2646.23
	BN(3Pi)	159.896	65.2147	28.2991	15.1306	8.96334	BN(3Pi)	-6.57237	-2.09359	-0.217799	-0.645321	-16.5549	-6.11373	2.74031	-1.90649	N2	41469.4	39323.4	31653.9	3086.25	N2	41822.5	41004.9	33204.6	3213	N2	41852.4	41700	33749.8	3264.77	N2	41860.9	42023.7	33979.3	3283.98	N2	41863.3	42199.9	34093.7	3293.26
	BN	235.575	94.5409	38.7504	20.4024	11.9087	BN	-12.3909	-7.18186	-0.983048	-1.32459	-27.2606	-13.2575	3.13858	-3.0615	NO	18909.2	36109.1	28654.8	3068.5	NO	19189.9	37370.3	29792.6	3202.99	NO	19201.2	37872.7	30182	3256.98	NO	19207.2	38117.4	30357.3	3277.41	NO	19209	38247.4	30443.1	3287.2
	C2	335.871	130.552	55.5797	28.8916	16.5572	C2	-25.1195	-6.14516	-2.21441	-2.66016	-46.7668	-14.3097	3.78069	-5.18249	O2	9138.62	39101.1	28110.3	2966.57	O2	9352.71	39967.8	28856.4	3120.67	O2	9359.54	40276.1	29092.8	3180.87	O2	9364.48	40429.8	29206.1	3204.5	O2	9365.38	40510.2	29261.8	3216.03
	CF	149.208	65.5	29.9671	16.1182	9.86319	CF	2.03319	0.712782	-0.0231633	0.117747	-6.79237	-3.15677	3.08778	-1.16137	OF	-4321.3	22501.7	19319.3	2201.7	OF	-4285.09	23108.4	19820.3	2315.17	OF	-4279.01	23323.4	19971.5	2358.25	OF	-4277.34	23434.6	20046.2	2375.29	OF	-4277.03	23492.1	20083.1	2383.56
	Cl2	231.497	105.519	50.1456	26.2448	16.6537	Cl2	10.0026	4.55658	-1.61253	1.71072	-3.27969	-1.47362	3.75643	-0.250593	P2	13412.5	25191.9	20856.3	3180.06	P2	13543	26921.9	22525.6	3274.36	P2	13582.4	27677.3	23079.4	3333.42	P2	13610.1	28033.9	23295.1	3353.24	P2	13614.1	28221.1	23392.9	3362.99
	ClF	184.622	81.9738	38.8031	21.0476	12.9929	ClF	4.14621	3.2607	0.352884	0.443503	-6.67632	-1.44061	4.3414	-1.20364	S2	17124.7	20269	14217.7	2429.76	S2	17292.7	21398.1	15333	2567.83	S2	17338.7	21896.7	15765.4	2632.95	S2	17360.8	22105.9	15926.8	2657.71	S2	17361.9	22215.4	16001.3	2668.59
	ClO	231.511	103.842	49.1491	25.9507	15.9646	ClO	7.0445	4.12032	-1.08805	0.40607	-6.41597	-1.83579	4.12315	-1.63603	SiF	35356.1	15389.7	11681.1	1132.91	SiF	35705.3	16042.1	12376.3	1190.01	SiF	35733.4	16298.2	12584.5	1214.53	SiF	35755.1	16420	12673.5	1223.11	SiF	35759.2	16483.5	12717	1227.32
	CN	255.271	106.774	47.4943	25.3493	14.8365	CN	-5.81514	-1.31101	-0.46154	-1.5427	-21.4716	-7.76665	4.51301	-3.69251	SiO	40816.5	28608.4	21236	2717.23	SiO	41060.9	29660.3	22277.9	2828.17	SiO	41146.4	30109.8	22630.6	2872.11	SiO	41187.4	30321.6	22776.6	2886.11	SiO	41194.9	30431.3	22846.4	2893.16
	CO	221.551	95.1554	41.6694	22.0265	12.8963	CO	-0.677152	-2.36556	-0.868193	-1.3286	-14.0034	-8.19021	3.54432	-3.19566	SO	18209.2	29076.3	20981	2716.17	SO	18465	29968.4	21825.9	2850.65	SO	18545.8	30333.9	22147.2	2904.09	SO	18580.5	30484.6	22271.3	2923.4	SO	18587.3	30570.2	22335	2932.75
	CS	222.679	102.56	45.9141	24.5812	15.1657	CS	11.4871	-0.72291	-0.283218	0.49624	-1.17736	-6.89173	4.50892	-1.42917	CP					CP					CP					CP					CP
	F2	234.82	103.136	48.7058	27.0217	16.6845	F2	3.29259	3.89381	1.74805	0.578834	-10.5913	-2.03361	6.61907	-1.53508	AlCl	34396.3	7917.3	5608.54	881.256	AlCl	34524.1	8806.77	6629.63	961.277	AlCl	34550.6	9174.19	6932.85	997.929	AlCl	34556.3	9353.26	7054.79	1013.14	AlCl	34557.6	9444.3	7109.88	1019.42
	N2	254.239	109.233	48.0649	25.6127	15.056	N2	-0.711183	-2.29434	-0.556299	-1.39161	-15.9997	-8.95553	4.48727	-3.55041	AlF	43433.3	14667.6	10959.1	1016.74	AlF	43820.1	15369	11673.6	1083.83	AlF	43843	15683.9	11917.8	1111.77	AlF	43869.5	15835.3	12021.8	1122.39	AlF	43873.9	15918.6	12074	1127.51
	NO	264.827	115.496	51.8926	27.8821	16.645	NO	2.27445	-0.472406	-0.103157	-0.862647	-13.4699	-7.39889	5.29046	-3.16057	B2	7050.27	14676.3	11539.1	3190.99	B2	7149.93	15167.7	11987.6	3325.54	B2	7162.69	15350.6	12119.5	3371.06	B2	7164.53	15430.8	12170.3	3387.17	B2	7165.06	15468.2	12191.8	3394.77
	O2	296.787	130.842	60.3687	32.9563	19.9415	O2	5.02326	2.348	1.0061	-0.335896	-12.4728	-5.32658	7.16389	-2.99736	BF	49659.6	14897.3	10746.3	1260.16	BF	49982.6	15733.6	11590.1	1334.34	BF	50038.4	16097.6	11884.1	1365.79	BF	50044.2	16269.1	12007.5	1377.64	BF	50046.1	16358.3	12066.3	1382.98
	OF	213.926	95.2344	44.6236	24.6294	15.1481	OF	5.24267	2.95565	1.32549	0.376099	-7.27138	-2.5559	5.81688	-1.56278	BN(3Pi)	18587.6	17670.3	13307	2061.04	BN(3Pi)	18843.8	18870.6	14473	2155.72	BN(3Pi)	18875.9	19377.2	14863.9	2192.64	BN(3Pi)	18881.5	19608.3	15020.9	2205.81	BN(3Pi)	18882.9	19731	15097.4	2211.97
	P2	242.919	119.772	53.3367	29.6554	18.55	P2	26.4019	-1.35921	2.05391	1.24756	13.4181	-8.59401	7.37357	-1.02344	BN	-4289.61	42500	31693.6	6591.74	BN	-4003.09	43973.5	32865.3	6732.78	BN	-3976.99	44606.1	33265.8	6788.57	BN	-3971.99	44895.8	33426	6806.92	BN	-3970.78	45047.8	33502.6	6815.41
	S2	309.78	141.201	66.0311	35.4803	22.6629	S2	13.3856	4.1436	-0.127974	2.69334	-4.38814	-4.04246	6.73483	0.07227	C2	6130.91	46199.3	35847.9	6415.79	C2	6395.8	47570.8	36938.4	6621.11	C2	6422.02	48128.9	37300	6696.08	C2	6427.31	48383.4	37443.1	6722.77	C2	6428.65	48516.4	37510.4	6735.1
	SiF	124.262	55.1496	25.7839	14.2615	8.88433	SiF	2.74869	1.60708	0.831628	0.506671	-4.53806	-1.59086	3.41997	-0.592921	CF	28990.4	17663.8	13758	1604.91	CF	29190.1	18573.7	14646.6	1688.62	CF	29239.8	18966.8	14964	1724.15	CF	29246.3	19153.5	15098	1738	CF	29247.6	19250.9	15162.3	1744.25
	SiO	217.951	89.5808	39.0358	21.5436	13.1816	SiO	-7.74945	-2.57796	1.15586	0.153527	-21.284	-8.08234	5.08522	-1.55645	Cl2	9134.31	10570.6	8045.41	1362.5	Cl2	9286.67	11604.3	9102.77	1488.48	Cl2	9357.12	12051.4	9490.26	1543.85	Cl2	9375.6	12270.1	9653.72	1567.75	Cl2	9379.47	12375.7	9723.84	1577.34
	SO	282.688	120.452	54.873	29.8529	18.4842	SO	-2.55442	0.881817	0.691016	0.771383	-19.6594	-6.25977	6.31142	-1.55347	ClF	5061.55	16751.2	13258.9	1643.91	ClF	5308.34	17567.1	14075.5	1746.56	ClF	5365.17	17927.4	14372.4	1789.73	ClF	5386.98	18106.1	14503.4	1807.48	ClF	5391.11	18197.5	14564.3	1815.54
								0.86363	0.932201	0.940904	1.76251					ClO	2988.3	16828.4	15204.9	1972.46	ClO	3222.94	17894.5	16249.9	2100.13	ClO	3289.4	18377.1	16653.2	2154.82	ClO	3312.2	18610.6	16826.1	2178.02	ClO	3316.13	18727.5	16904.5	2188.01
								4.76162	1.63843	0.336933	0.481539	5.08214	1.84944	0.932924	0.551353	CN	29348.2	33436.6	26858.9	3402.76	CN	29690.2	35031.1	28309.8	3551.25	CN	29730.1	35707.5	28817.7	3610.53	CN	29737.1	36019.9	29024.9	3632.68	CN	29739	36184.6	29124.9	3643.19
	BSSE(T)	VTZ+d	VQZ+d	V5Z+d	V6Z+d	V7Z+d										CO	63054.7	28973.6	21712.6	2570.07	CO	63449.3	30456.9	23141.5	2696.46	CO	63496.5	31100.3	23660.5	2749.95	CO	63505.7	31402.3	23878.8	2769.59	CO	63508.2	31563.5	23985.8	2778.72
	AlCl	21.2451	10.3373	6.4745	2.87512	2.10696		0.91688	2.87364	-0.511557	0.753063	2.06693	3.29429	-1.32011	0.910147	CS	36126.9	23242.7	17642.5	3149.61	CS	36362.7	24680.7	19017.2	3269.73	CS	36406.2	25320.1	19514.2	3326.38	CS	36426.4	25614.4	19710.3	3347.71	CS	36429	25767.3	19801.7	3357.13
	AlF	10.4689	6.5184	3.97249	1.86553	1.07543		3.10659	1.5992	-0.116909	-0.31715	3.52311	1.87645	-0.590206	-0.155578	F2	-10972.8	24920.4	20748.3	2426.64	F2	-10912.3	25517.5	21252.2	2558.33	F2	-10874.5	25808.1	21466.6	2612.76	F2	-10870.6	25946.5	21557.4	2634.44	F2	-10870	26016.7	21599.8	2644.78
	B2	11.5005	5.09181	2.28254	1.18516	0.746214		-0.442896	-0.336273	0.15264	-0.0274397	0.232789	-0.0303411	-0.0938687	0.062323	N2	41401.5	38632.5	31108.5	3052.19	N2	41803.3	40648.6	32973.1	3197.2	N2	41850.1	41519.7	33648.7	3258.36	N2	41860.7	41919.5	33925.9	3280.82	N2	41863.3	42131.1	34060.2	3291.37
	BF	14.5512	10.9079	5.15765	2.65564	1.55827		7.76144	-0.202721	0.301491	-0.375864	8.14557	0.423483	-0.260549	-0.151457	NO	18816.5	35312.2	27970.2	3036.94	NO	19160.7	36937.8	29487.1	3186.27	NO	19197.8	37647.4	30044.2	3249.87	NO	19206.8	37984.6	30283.3	3273.88	NO	19208.9	38161.1	30397.7	3285.12
	BN(3Pi)	18.1286	8.49367	3.81886	1.88748	1.14127		0.172652	-0.539003	0.0702418	-0.173943	1.18849	-0.0299138	-0.363614	-0.0213462	O2	9039.46	38231.9	27324.4	2936.99	O2	9320.27	39484.2	28499.6	3102.93	O2	9356.16	40022.6	28931.3	3173.41	O2	9364.13	40281	29120.3	3200.82	O2	9365.29	40412.8	29208.7	3213.83
	BN	19.3796	9.04235	4.06028	2.01917	1.22906		0.114796	-0.584013	0.0986743	-0.163518	1.20468	-0.0414627	-0.359832	-0.00194544	OF	-4432.27	21940	18792.6	2183.09	OF	-4321.39	22762.3	19552.5	2301.78	OF	-4282.83	23146.8	19854.6	2352.39	OF	-4277.8	23330.7	19984.1	2372.39	OF	-4277.1	23425.2	20045.5	2381.87
	C2	26.0736	11.7199	4.87234	2.45812	1.53632		-0.676283	-1.51101	0.186566	-0.0883498	0.837066	-0.765302	-0.355754	0.100152	P2	13375	24798.5	20624.5	3135.77	P2	13535.9	26722.4	22430	3258.91	P2	13579.9	27552.4	23026.2	3325.35	P2	13609.8	27957	23266.5	3349.03	P2	13614	28166.1	23373.6	3360.13
	CF	21.5524	13.6074	5.88192	2.96291	1.73385		6.74591	-1.3198	0.216397	-0.43238	7.58357	-0.478492	-0.439317	-0.181045	S2	17084.1	19543.4	13629.2	2377.7	S2	17283.8	21001.9	15104.8	2546.28	S2	17335.8	21646.7	15639.9	2621.45	S2	17360	21957.6	15862	2652	S2	17361.7	22106.6	15956.1	2664.82
	Cl2	39.9883	19.6649	11.4566	5.00402	3.73107		2.11308	3.80474	-1.06721	1.48747	4.25583	4.69864	-2.51668	1.74779	SiF	35254.8	14980.2	11395.7	1110.1	SiF	35673.2	15802	12230.7	1179.22	SiF	35729	16163	12516	1208.58	SiF	35754.6	16337.3	12636.5	1220.1	SiF	35759.1	16429.6	12694.8	1225.48
	ClF	36.2133	19.1601	10.1178	4.67481	3.18238		4.43251	1.68849	-0.446503	0.55196	6.23047	2.67321	-1.66919	0.857153	SiO	40727.3	28078.5	20877.2	2686.26	SiO	41035.7	29368.5	22110.2	2814.63	SiO	41142.5	29946.5	22552.2	2865.18	SiO	41187	30222.9	22734.7	2882.67	SiO	41194.8	30367.2	22821.7	2891.03
	ClO	44.707	23.0887	11.6322	5.46492	3.70912		4.41857	0.952325	-0.337859	0.614507	6.69785	2.19995	-1.72324	0.973558	SO	18132.9	28169.7	20216.8	2664.97	SO	18441.3	29460.6	21500.8	2827.21	SO	18542	30045	21989.7	2892.78	SO	18579.8	30314.3	22188.8	2917.81	SO	18587.1	30452	22281.2	2929.17
	CN	29.4315	13.1685	5.5966	2.78733	1.68995		-0.87679	-1.46191	0.14407	-0.244179	0.837876	-0.637324	-0.486993	-0.0197722
	CO	31.2312	16.4386	7.13292	3.59938	2.15085		3.66333	-1.54188	0.274661	-0.402205	5.22296	-0.52848	-0.519098	-0.105988
	CS	48.5258	20.3892	10.5787	5.26739	3.35796		-3.91045	1.43331	0.269981	-0.0074306	-0.943913	2.50168	-0.923122	0.383037
	F2	13.9147	11.5005	5.13571	2.54591	1.44853		9.41548	-0.797533	0.109152	-0.485601	9.67002	-0.104406	-0.472609	-0.261194
	N2	34.0625	15.8022	6.40866	3.16043	1.88748		0.0320479	-2.34798	0.104167	-0.356113	1.95729	-1.32502	-0.625499	-0.0958014
	NO	31.5604	16.724	7.11098	3.53354	2.08501		3.91074	-1.85026	0.167517	-0.468047	5.475	-0.803399	-0.636102	-0.17183
	O2	29.5852	17.7335	7.46214	3.68717	2.19475		7.49813	-2.11288	0.135296	-0.435675	8.74769	-0.99432	-0.712695	-0.130482
	OF	18.6114	13.388	5.85997	2.89706	1.68995		8.87679	-1.15762	0.109254	-0.437592	9.42751	-0.337816	-0.55632	-0.190745
	P2	44.29	15.451	8.07667	4.21391	2.85317		-9.45517	1.20229	0.579433	0.454844	-6.41459	2.00536	-0.288279	0.733109
	S2	52.0594	21.5524	11.5005	5.70634	3.77496		-4.79431	2.13004	0.25462	0.370888	-1.57787	3.22471	-1.04695	0.765844
	SiF	22.8034	10.7982	5.94776	3.0068	1.84359		0.430052	1.42623	0.239641	-0.206595	1.6958	1.95443	-0.421002	0.0312764
	SiO	30.9679	13.5416	6.9354	3.44575	2.1289		-1.50827	0.777105	0.162329	-0.192056	0.329037	1.49652	-0.621569	0.0772316
	SO	51.2034	23.4399	11.3029	5.5966	3.57744		-0.537524	-0.0111295	0.227485	0.0186307	2.38967	1.31059	-1.05436	0.431539
								0.471786	0.144452	0.178448	0.212229
								4.5509	1.0422	0.223409	0.0511369
	BSSE(HF)	VTZ+d	VQZ+d	V5Z+d	V6Z+d	V7Z+d
	AlCl	47.0992	9.67883	3.4677	1.03153	0.131685		-7.97561	2.57049	0.596801	-0.0592887
	AlF	91.894	36.8937	5.09181	1.25101	0.109737		10.9453	0.497957	0.56562	-0.132473
	B2	19.226	5.26739	0.790109	0.131685	0.0438949		-1.31808	0.143355	0.0141902	0.0252634
	BF	108.947	41.349	4.23586	0.504792	0.0877898		9.45712	-1.12522	-0.161011	-0.000710075
	BN(3Pi)	37.9911	12.3345	1.77774	0.219475	0.0658424		0.230049	0.252801	-0.0585958	0.0332372
	BN	39.1762	12.5759	1.82164	0.219475	0.0658424		0.0262273	0.268162	-0.0664287	0.0332372
	C2	41.6124	11.1932	1.49243	0.17558	0.0438949		-3.15815	0.0911276	-0.0594094	0.0159476
	CF	95.1861	32.3725	3.68717	0.460897	0.0877898		2.73789	-0.456489	-0.114826	0.00860571
	Cl2	39.0665	9.04235	2.67759	0.482844	0.17558		-5.12262	1.75819	0.0911957	0.110369
	ClF	81.5348	28.0269	3.73107	0.548686	0.153632		2.78261	0.221478	-0.0192037	0.0697902
	ClO	71.6804	20.6965	3.22628	0.460897	0.153632		-3.35707	0.702669	-0.0325803	0.0884218
	CN	57.8755	18.392	2.23864	0.285317	0.0658424		-0.235794	-0.0947449	-0.0632501	0.0192635
	CO	86.5827	28.0927	3.40186	0.373107	0.0877898		0.497977	-0.1648	-0.167368	0.0272373
	CS	41.0856	10.3153	2.5898	0.614529	0.153632		-4.20172	1.47383	0.262045	0.0558165
	F2	104.294	35.3354	3.90665	0.438949	0.0877898		2.80154	-0.633309	-0.179855	0.0132636
	N2	67.9054	19.1382	2.23864	0.26337	0.0438949		-3.86954	-0.202537	-0.089114	-0.00268398
	NO	92.6622	29.234	3.31407	0.351159	0.0658424		-0.69052	-0.43013	-0.177566	0.00528981
	O2	99.1586	32.4383	3.37991	0.351159	0.0877898		0.960633	-0.817649	-0.189315	0.0318952
	OF	110.966	36.3011	3.81886	0.460897	0.0658424		1.07505	-0.873277	-0.138325	-0.0179996
	P2	37.4863	7.11098	2.54591	0.395054	0.0438949		-7.21967	1.88647	0.0112388	-0.0306313
	S2	40.6028	8.82288	2.94096	0.790109	0.17558		-6.17045	2.0913	0.406293	0.0451587
	SiF	101.309	32.1091	4.38949	0.526739	0.0877898		-0.538639	0.385326	-0.162562	-0.00536799
	SiO	89.2164	25.2176	3.86275	0.438949	0.0877898		-4.97612	0.777992	-0.172022	0.0132636
	SO	76.2455	23.7252	3.86275	0.680371	0.17558		-1.05314	0.993576	0.112481	0.0684482
								1.22306	1.23254	1.38987	2.15348
								45.6028	39.2839	7.54921	18.0078
	BSSE(MP2)	VTZ+d	VQZ+d	V5Z+d	V6Z+d	V7Z+d
	AlCl	380.174	215.129	143.492	80.7008	64.1963		13.2697	55.1978	-6.57148	28.6542
	AlF	360.443	223.754	121.743	71.6365	46.3311		56.5762	-3.99081	1.9956	-8.16374
	B2	420.338	211.749	114.215	65.5351	43.3682		-43.3667	-6.00037	-2.12302	-4.36796
	BF	570.173	343.258	178.038	106.27	70.2099		65.7285	-25.6027	6.52113	-7.44402
	BN(3Pi)	489.297	253.954	135.35	77.5623	51.5985		-33.8834	-10.834	-2.75502	-4.31425
	BN	522.415	269.866	144.217	82.8297	55.132		-39.0164	-10.6506	-2.49031	-4.51453
	C2	607.111	307.791	159.69	92.4427	61.1017		-58.2936	-22.8509	-1.02192	-6.39056
	CF	585.514	348.328	177.401	105.677	68.4322		58.2359	-33.2724	5.98956	-11.774
	Cl2	543.068	303.226	216.27	115.488	97.0078		9.88586	109.094	-24.5874	57.2119
	ClF	621.025	360.268	218.97	122.313	91.8501		41.3459	44.815	-12.0269	26.2484
	ClO	763.442	434.955	259.748	147.948	110.22		33.1957	43.7995	-7.44016	28.9742
	CN	641.436	323.988	168.644	97.4248	64.3061		-64.2687	-22.8232	-1.56109	-7.01458
	CO	832.884	454.312	240.939	141.868	93.0572		-8.7024	-22.0513	4.17279	-12.0568
	CS	803.606	425.825	259.748	151.833	106.379		-36.2239	55.0527	1.84377	8.49661
	F2	436.93	284.483	143.01	84.0588	54.0346		98.0315	-31.3615	2.12471	-10.6218
	N2	690.906	356.339	180.32	104.207	68.7833		-52.8557	-36.6292	-1.58175	-7.49996
	NO	796.868	432.497	225.313	132.848	86.2535		-13.1508	-30.0495	4.33412	-14.0869
NB: the CCSD(F12*) reference results were obtained using Turbomole	O2	869.207	483.59	253.493	148.76	97.4467		11.9589	-30.1102	3.19423	-13.0554
hence the ROCCSD definition should be the same as G16 and not MOLPRO	OF	561.745	346.089	176.589	103.855	66.852		82.3302	-32.3261	2.76473	-12.8343
	P2	393.386	199.459	124.881	76.8161	54.9564		-37.7262	32.9615	10.0121	7.88199
	S2	725.583	396.196	249.982	148.277	108.772		-6.66412	69.7673	6.92095	23.6973
	SiF	409.496	240.061	135.218	82.6541	53.9469		32.8334	5.99534	9.59677	-7.87381
	SiO	529.921	291.77	163.311	98.7197	64.1305		0.496193	4.98114	8.94605	-10.3568
	SO	906.606	507.798	288.872	170.334	118.275		20.0343	19.0381	5.58149	6.16582
								0.0982482	2.1775	1.92048	2.57241
								125.984	23.4119	5.13567	9.21573
	BSSE(CCSD-MP2)
		-121.721	-103.46	-75.5871	-49.5354	-38.9787		-101.666	-14.893	0.496261	-11.8225
		-126.812	-94.0888	-63.6915	-42.3367	-28.817		-90.8737	2.49844	-1.32501	5.96098
		-185.544	-125.144	-76.5527	-47.0115	-31.9994		-119.21	29.2556	9.72202	6.61772
		-130.631	-118.692	-80.5033	-53.5299	-37.3107		-117.519	2.65234	-1.72789	4.41162
		-171.19	-122.291	-76.1357	-47.2968	-32.6359		-117.487	24.3679	8.08791	5.07792
		-183.086	-129.885	-80.9203	-50.3694	-34.7648		-124.658	25.7005	8.30294	5.3767
		-192.918	-141.034	-87.1314	-54.8687	-37.6618		-135.937	30.2423	7.09139	6.60106
		-96.3055	-103.285	-70.8683	-47.8455	-33.1626		-103.97	-0.281647	-3.63044	4.60764
		-41.4368	-106.357	-90.3796	-58.2047	-49.9524		-112.736	-55.5881	3.58678	-28.7243
		-34.655	-106.379	-85.8146	-56.822	-45.124		-113.426	-41.0348	-1.14224	-15.032
		-55.7904	-137.216	-106.094	-70.8903	-55.4832		-145.215	-38.327	-3.2822	-15.8498
		-169.39	-131.794	-83.2248	-52.7397	-36.345		-128.101	22.5358	5.80617	5.82897
		-161.863	-153.742	-103.219	-68.103	-47.5382		-152.944	6.79503	-0.663469	5.36274
		-177.665	-183.217	-130.939	-85.4634	-62.2869		-183.763	-17.1014	1.87074	-2.66748
		-12.8612	-54.8686	-44.29	-31.6921	-22.123		-58.9958	-21.2549	-7.49821	2.49255
		-145.556	-124.837	-79.1864	-50.7864	-35.2476		-122.802	20.218	3.75527	4.72449
		-112.283	-126.966	-87.5484	-58.8192	-40.8881		-128.409	-1.71652	-3.64525	5.23789
		-83.2687	-126.812	-91.9599	-62.9453	-44.4217		-131.091	-16.0684	-7.22343	3.22871
		-35.0281	-78.2646	-59.719	-41.8099	-29.256		-82.5126	-19.336	-7.41577	3.03789
		-161.577	-103.855	-71.7243	-48.1527	-35.5988		-98.1843	-1.75888	-2.88396	-3.30493
		-137.128	-167.942	-124.442	-83.4881	-63.6037		-170.969	-29.7211	-4.83682	-12.453
		-124.157	-94.5058	-66.7861	-45.6946	-31.758		-91.5926	-6.42661	-5.18876	4.09272
		-171.124	-124.157	-84.9806	-56.822	-39.3957		-119.542	0.325638	-2.74393	5.43179
		-142.395	-182.735	-131.377	-87.7679	-64.4597		-186.698	-19.5475	-4.01646	-4.50153
[truncated: 2 more columns]

## Sheet: triples ref
								0.891	1.199	1.517	Ranasinghe (2013) Eq.12
								0.849	1.164	1.58	Ranasinghe (2013) optimized (not Eq.12)
		5ZaPa	6ZaPa	7ZaPa		5ZaPa	6ZaPa	7ZaPa	{5,6}ZaPa	{6,7}ZaPa
AlCl	alcl.com	-0.014131	-0.014384	-0.014496		1001.46	1015.73	1021.22	1032.33	1029.88
AlF	alf.com	-0.011815	-0.011979	-0.01205		1112.74	1123.71	1128.32	1136.48	1135.6
B2	b2.com	-0.01864	-0.018746	-0.018794		3371.13	3387.37	3394.83	3406.28	3406.62
BF	bf.com	-0.013098	-0.013258	-0.013327		1370.84	1380.5	1384.67	1391.74	1391.25
BN(3Pi)	bn3pi.com	-0.014713	-0.014825	-0.014875		2196.72	2207.91	2212.96	2220.94	2220.94
BN	bn.com	-0.035654	-0.03579	-0.035849		6792.74	6809.2	6816.22	6828.36	6827.32
C2	c2.com	-0.035699	-0.035887	-0.035963		6696.83	6724.48	6735.02	6756.67	6751.66
CF	cf.com	-0.015685	-0.015869	-0.015949		1729.46	1741.09	1746.14	1754.63	1754.12
Cl2	cl2.com	-0.023124	-0.023575	-0.023776		1548.17	1570.78	1579.78	1597.09	1594
ClF	clf.com	-0.021425	-0.021775	-0.021928		1794.86	1811.54	1818.13	1830.96	1828.53
ClO	clo.com	-0.022017	-0.022357	-0.022504		2161.82	2182.46	2190.8	2206.47	2203.97
CN	cn.com	-0.022128	-0.022297	-0.022371		3614.97	3635.38	3644.16	3659.14	3658.03
CO	co.com	-0.019286	-0.019465	-0.01954		2756.82	2773.5	2780.52	2792.92	2791.62
CS	cs.com	-0.024224	-0.024451	-0.024553		3334.92	3352.47	3360.16	3372.91	3372.29
F2	f2.com	-0.022334	-0.022637	-0.022767		2613.94	2636.55	2646.21	2662.86	2661.46
N2	n2.com	-0.020998	-0.02118	-0.02126		3263.59	3283.78	3292.56	3307.28	3306.43
NO	no.com	-0.022031	-0.022246	-0.022338		3255.91	3277.41	3286.85	3302.45	3301.76
O2	o2.com	-0.02275	-0.023008	-0.023118		3179.31	3204.33	3215.74	3233.45	3233.77
OF	of.com	-0.020076	-0.020337	-0.020448		2355.4	2374.93	2383.49	2397.67	2397.02
P2	p2.com	-0.024795	-0.025044	-0.025161		3327.45	3350.94	3361.69	3378.27	3378.68
S2	s2.com	-0.024842	-0.025202	-0.025365		2627.11	2655.2	2667.71	2687.9	2687.48
SiF	sif.com	-0.013896	-0.014085	-0.014167		1211.28	1222.47	1227.08	1235.5	1234.36
SiO	sio.com	-0.020373	-0.020557	-0.020636		2869.85	2886.09	2893.11	2905	2904.21
SO	so.com	-0.023786	-0.024073	-0.024199		2901.02	2922.74	2932.4	2948.03	2947.66
	h	0	0	0
	b	-0.00164	-0.001656	-0.001663
	c	-0.002593	-0.002624	-0.002638
	n	-0.003064	-0.003109	-0.003129
	o	-0.004132	-0.004204	-0.004233
	f	-0.005212	-0.005312	-0.005355
	al	-0.001533	-0.001547	-0.001554
	si	-0.003165	-0.003203	-0.003221
	p	-0.004817	-0.004888	-0.004922
	s	-0.006436	-0.006552	-0.006605
	cl	-0.008035	-0.008209	-0.008289
